# Supplementary material for: ProCyon: A multimodal foundation model for protein phenotypes
Source: bioRxiv. 2025 Nov 3:2024.12.10.627665. Preprint. [Version 3] doi: 10.1101/2024.12.10.627665 (PMC12632626; doi:10.1101/2024.12.10.627665)
Supplement: Supplement 3 [file media-3.xlsx]

## Sheet: Dictionary
Variable	Description	Type	Scale
SFG-GM_HLA	Percentage of HLA-positive staining in gray matter of the superior frontal gyrus (SFG).	Continuous	Percent (%)
SFG_WML	Degree of white matter demyelination in the SFG, expressed as percentage lesion area.	Continuous	Percent (%)
Active/CA;.Yes=1	Binary indicator for presence (1) or absence (0) of active lesions in examined brain blocks.	Binary	0 = No, 1 = Yes
Men/PV.infilt	Ordinal score (0–3) for inflammatory cell infiltration in meninges and perivascular spaces.	Ordinal (0–3)	See scale below
SFG-WM_HLA	Percentage of HLA-positive staining in white matter of the SFG.	Continuous	Percent (%)
Men/PV.infilt Ordinal Scale:
Score	Average Inflammatory Cell Count
0	0–5 cells
1	5–25 cells
2	25–50 cells
3	>50 cells

## Sheet: SFG.GM_HLA
logFC	logCPM	F	PValue	FDR	Gene	LogPValue	Significant
1.02449	3.26079	82.978	2.20051e-17	2.93547e-13	HLA-DRB5	16.6575	TRUE
0.741128	3.08336	68.0313	8.8545e-15	5.90595e-11	HLA-DQB1	14.0528	TRUE
1.0112	5.5773	40.8668	1.14516e-09	5.09215e-06	IGKC	8.94113	TRUE
0.623185	4.46824	37.8368	4.35174e-09	1.45131e-05	HLA-DRB1	8.36134	TRUE
0.586903	2.83526	33.2107	2.36288e-08	6.30417e-05	CXCR4	7.62656	TRUE
0.672823	2.58122	28.7169	1.67614e-07	0.000322381	OLR1	6.77569	TRUE
0.521025	3.86462	29.3547	1.73205e-07	0.000322381	GPNMB	6.76144	TRUE
0.787434	2.321	28.4066	1.93332e-07	0.000322381	IGHG3	6.7137	TRUE
0.393784	3.11874	26.2259	6.53258e-07	0.000968274	HLA-DPB1	6.18491	TRUE
0.39285	3.72778	24.8904	1.31208e-06	0.00175031	CXCL16	5.88204	TRUE
0.425879	2.70507	23.3242	2.32258e-06	0.00275533	TMIGD3	5.63403	TRUE
0.284177	5.37436	23.6353	2.47856e-06	0.00275533	CPM	5.6058	TRUE
0.740099	2.14256	21.4527	5.28412e-06	0.00542232	IGHG1	5.27703	TRUE
0.400356	5.42415	21.7402	5.96817e-06	0.00568681	HLA-DRA	5.22416	TRUE
0.413663	2.58577	21.1136	6.62102e-06	0.00588829	TFEC	5.17908	TRUE
0.726788	2.33442	20.3688	9.04986e-06	0.00730024	IGLC3	5.04336	TRUE
0.354114	6.29736	20.7856	9.30315e-06	0.00730024	CD74	5.03137	TRUE
0.369978	2.78461	19.484	1.51607e-05	0.0112357	IKZF1	4.81928	TRUE
0.338746	3.17057	19.3233	1.7371e-05	0.0121963	EVI2B	4.76017	TRUE
-0.553688	2.62048	18.822	2.02885e-05	0.0129282	ADAD2	4.69275	TRUE
0.409816	2.7771	18.8414	2.03517e-05	0.0129282	TREM2	4.6914	TRUE
0.366712	3.73148	18.6746	2.47645e-05	0.0150163	MS4A7	4.60617	TRUE
0.407824	2.63373	18.0247	3.02433e-05	0.0175411	SIGLEC8	4.51937	TRUE
0.347998	3.51031	17.3659	4.50072e-05	0.0246028	LAIR1	4.34672	TRUE
0.661796	2.97678	17.1779	4.61072e-05	0.0246028	IGLC2	4.33623	TRUE
0.327367	2.65191	16.778	5.58167e-05	0.0286382	TMEM86B	4.25324	TRUE
0.291055	5.64894	16.3337	7.78077e-05	0.0384428	TNFRSF1B	4.10898	TRUE
-0.226842	4.90445	16.0349	9.00671e-05	0.0429105	ZNF727	4.04543	TRUE
0.271976	4.30983	15.7336	0.000104105	0.0478883	CD84	3.98253	TRUE
0.429562	2.07768	15.1472	0.000119178	0.0529944	GPR65	3.9238	FALSE
0.331008	2.31668	14.7055	0.000152603	0.0656687	PSMG3-AS1	3.81644	FALSE
0.32585	2.39321	14.5413	0.000166812	0.0695396	LAMC3	3.77777	FALSE
0.221435	4.05018	14.4718	0.000192889	0.0779738	LHFPL2	3.71469	FALSE
-0.328725	2.65453	14.218	0.000201358	0.0790033	SLC43A1	3.69603	FALSE
0.274405	3.54534	14.2263	0.000214378	0.0817085	ADA2	3.66882	FALSE
0.127824	7.54431	14.1043	0.000231116	0.0856413	ERBIN	3.63617	FALSE
0.193232	4.16752	14.0161	0.000241718	0.0871493	GNG12	3.61669	FALSE
0.336723	2.63405	13.7507	0.000253567	0.0890152	ZNF563	3.59591	FALSE
-0.636168	1.98282	13.4996	0.000274516	0.0938986	RGPD3	3.56143	FALSE
0.328028	2.18726	13.2608	0.000314688	0.103023	MMADHC-DT	3.50212	FALSE
0.174858	4.2986	13.4268	0.000323902	0.103023	GAS5	3.48959	FALSE
0.37369	3.30333	13.274	0.000337207	0.103023	FOSB	3.4721	FALSE
0.26684	3.27453	13.2629	0.000342	0.103023	CSF3R	3.46597	FALSE
0.176614	4.15247	13.3077	0.000343531	0.103023	IKBKB	3.46403	FALSE
0.129798	6.81593	13.2818	0.000347529	0.103023	PLXDC2	3.45901	FALSE
0.405469	1.9785	12.883	0.000376772	0.109264	LOC105371848	3.42392	FALSE
-0.272133	3.24698	12.8873	0.000410979	0.116097	LINC01844	3.38618	FALSE
0.649562	1.90571	12.6824	0.000417741	0.116097	DEFA3	3.37909	FALSE
0.293796	3.95424	12.8185	0.000435418	0.11854	AGAP9	3.36109	FALSE
0.414194	1.91713	12.3471	0.000495192	0.127862	BORCS8-MEF2B	3.30523	FALSE
0.299127	2.43778	12.3619	0.000508544	0.127862	CD53	3.29367	FALSE
0.236983	4.47645	12.5227	0.000508585	0.127862	NCKAP1L	3.29364	FALSE
0.32487	2.99684	12.4324	0.000508722	0.127862	CPVL	3.29352	FALSE
0.247838	5.00694	12.4887	0.000517581	0.127862	CTSS	3.28602	FALSE
-0.138526	5.63671	12.4063	0.000538787	0.130596	DNAAF10	3.26858	FALSE
0.287074	3.30831	12.3289	0.000548228	0.130596	SPN	3.26104	FALSE
0.33087	2.57246	12.1557	0.000568702	0.133096	RGS10	3.24512	FALSE
0.157795	5.31025	12.0634	0.000640393	0.14729	SPATA13	3.19355	FALSE
0.299355	2.36602	11.8514	0.000656875	0.147724	KNTC1	3.18252	FALSE
0.425028	2.3361	11.8271	0.000664427	0.147724	POLR2J2	3.17755	FALSE
0.267877	2.69206	11.6876	0.000731751	0.156485	HLA-F	3.13564	FALSE
0.310897	4.82604	11.7862	0.000736612	0.156485	EMP1	3.13276	FALSE
0.294009	2.84322	11.6809	0.000739024	0.156485	SERTAD1	3.13134	FALSE
0.236923	4.29399	11.7099	0.000764244	0.159297	PTPRC	3.11677	FALSE
0.337411	3.3614	11.5494	0.000812133	0.163934	CAPG	3.09037	FALSE
-0.350708	2.28401	11.4309	0.000814508	0.163934	TAF7L	3.0891	FALSE
0.179057	4.5121	11.5666	0.000823358	0.163934	PLPP5	3.08441	FALSE
0.189749	5.2677	11.3882	0.000900761	0.176708	PARP14	3.04539	FALSE
-0.686835	2.94241	11.2317	0.000924344	0.178706	RPS10-NUDT3	3.03417	FALSE
-0.0992026	7.40984	11.2413	0.000968945	0.184653	CISD1	3.0137	FALSE
0.215434	3.11711	11.0486	0.00103766	0.193118	BTG3	2.98395	FALSE
0.228771	3.20278	11.0508	0.00104231	0.193118	DDX39A	2.982	FALSE
-0.100186	9.46412	11.0301	0.00107869	0.197119	GABBR2	2.9671	FALSE
0.301201	3.88887	10.939	0.00112636	0.203049	HLA-DPA1	2.94832	FALSE
0.434288	2.25331	10.7742	0.0011622	0.205322	LOC102723996	2.93472	FALSE
0.337809	9.14245	10.8716	0.00116975	0.205322	XIST	2.93191	FALSE
-0.191295	5.2832	10.8222	0.00120095	0.207912	EFNB3	2.92047	FALSE
0.226682	3.22487	10.7595	0.00121568	0.207912	DOCK11	2.91518	FALSE
0.145496	4.80891	10.7425	0.00125166	0.211356	BCL2	2.90251	FALSE
-0.160544	5.39773	10.6646	0.00130084	0.212991	ANKRD34A	2.88577	FALSE
0.235865	3.5548	10.6398	0.00130533	0.212991	ACSL1	2.88428	FALSE
0.264741	2.65206	10.5579	0.00130924	0.212991	TMEM39A	2.88298	FALSE
0.196758	4.19099	10.5889	0.00135293	0.217447	CD22	2.86872	FALSE
-0.269521	2.72066	10.444	0.00139018	0.22026	ZNF775	2.85693	FALSE
0.347379	4.20653	10.5153	0.00140345	0.22026	IFI44L	2.8528	FALSE
-0.133553	5.65262	10.4621	0.0014429	0.223817	ASNS	2.84076	FALSE
0.268992	2.31743	10.2853	0.00148234	0.226924	GMFG	2.82905	FALSE
0.2392	5.19716	10.3915	0.00149695	0.226924	C3	2.82479	FALSE
0.262368	3.16076	10.2934	0.00153935	0.23073	CIITA	2.81266	FALSE
0.358975	1.87227	10.0836	0.001615	0.239379	DNAH11	2.79183	FALSE
0.405881	2.80731	10.0744	0.00168593	0.24671	NPHP3-ACAD11	2.77316	FALSE
0.217379	3.13697	10.0361	0.00176061	0.24671	DOK1	2.75434	FALSE
0.224009	4.02246	10.0383	0.00178457	0.24671	GYPC	2.74847	FALSE
0.220701	3.63779	10.0251	0.00179009	0.24671	LPCAT2	2.74712	FALSE
0.342398	3.14279	9.9964	0.00179036	0.24671	SNORD3D	2.74706	FALSE
0.120215	5.78575	10.0365	0.00179507	0.24671	ITGB8	2.74592	FALSE
0.166755	4.15275	10.033	0.00179841	0.24671	SPACA6	2.74511	FALSE
0.135344	5.14591	10.0183	0.00181321	0.24671	PRKX	2.74155	FALSE
0.287758	2.25147	9.87701	0.00183178	0.24671	ACSM5	2.73713	FALSE
-0.217684	4.04993	9.97151	0.00185475	0.24671	CREB3L1	2.73171	FALSE
-0.0925668	8.16213	9.8947	0.00192981	0.24671	EPHB6	2.71448	FALSE
0.139554	4.59367	9.89608	0.00193197	0.24671	PCYT1B	2.714	FALSE
0.141315	4.72245	9.87687	0.00195101	0.24671	SFT2D2	2.70974	FALSE
0.165707	4.65868	9.86974	0.0019584	0.24671	SP100	2.7081	FALSE
0.182199	10.4992	9.86391	0.00196065	0.24671	GFAP	2.7076	FALSE
0.151319	4.23407	9.83806	0.00198956	0.24671	DDX39B	2.70124	FALSE
0.397715	3.07793	9.76824	0.00199627	0.24671	IFI30	2.69978	FALSE
0.276861	3.51364	9.81095	0.00199736	0.24671	MS4A6A	2.69954	FALSE
-0.260395	2.54217	9.72437	0.00201623	0.246757	FHIP1A	2.69546	FALSE
0.251874	4.81906	9.7043	0.00213113	0.256235	TYROBP	2.67139	FALSE
0.264278	3.11363	9.6414	0.00214798	0.256235	SELPLG	2.66797	FALSE
0.207869	2.88209	9.61438	0.002161	0.256235	IDNK	2.66535	FALSE
-0.273079	2.79298	9.58842	0.00218047	0.256235	SPRN	2.66145	FALSE
0.210041	4.50917	9.65092	0.00218972	0.256235	FGL2	2.65961	FALSE
-0.0777417	8.59903	9.62153	0.00222224	0.256768	PLCB1	2.65321	FALSE
-0.151652	4.57388	9.61569	0.00223277	0.256768	SAMD10	2.65116	FALSE
0.0866796	6.97462	9.55068	0.0023055	0.262867	PAK2	2.63723	FALSE
0.201381	3.51334	9.45942	0.00239739	0.267306	LRRC1	2.62026	FALSE
0.0754507	7.09901	9.47046	0.0024033	0.267306	SYNCRIP	2.61919	FALSE
0.304927	2.82105	9.40893	0.00240455	0.267306	TLR7	2.61897	FALSE
0.207373	3.00466	9.33939	0.00251626	0.276781	MANBA	2.59924	FALSE
0.208364	3.18189	9.32931	0.00253128	0.276781	GYG2	2.59666	FALSE
0.207688	2.87732	9.2969	0.00256021	0.276985	TBC1D8B	2.59172	FALSE
-0.135104	4.57727	9.34071	0.00257468	0.276985	EARS2	2.58928	FALSE
0.24974	2.50195	9.22437	0.00261583	0.277223	XYLB	2.58239	FALSE
0.334716	2.13613	9.1962	0.00261845	0.277223	ITGAX	2.58196	FALSE
0.318151	2.28636	9.16216	0.00267473	0.28081	EHBP1L1	2.57272	FALSE
-0.109064	7.91577	9.21843	0.00273922	0.28081	SYNGR1	2.56237	FALSE
0.216174	3.9762	9.20824	0.00275011	0.28081	ABCA1	2.56065	FALSE
0.154657	4.58156	9.21125	0.00275361	0.28081	ITGB5	2.5601	FALSE
0.287911	3.98665	9.19431	0.00276059	0.28081	HLA-C	2.559	FALSE
-0.119268	8.36499	9.1909	0.00277863	0.28081	RGS4	2.55617	FALSE
-0.111426	9.9579	9.1706	0.00280808	0.281653	THY1	2.55159	FALSE
0.233818	5.13023	9.12904	0.00287259	0.285628	LAPTM5	2.54173	FALSE
0.26801	2.57098	9.02332	0.00291364	0.285628	TIRAP	2.53556	FALSE
0.241649	2.80576	9.03437	0.00292256	0.285628	NAPRT	2.53424	FALSE
-0.193524	3.40711	9.04229	0.0029726	0.285628	P2RX5	2.52686	FALSE
-0.260249	2.70612	8.98935	0.0029801	0.285628	MIR133A1HG	2.52577	FALSE
0.226209	3.46406	9.02118	0.00300855	0.285628	HLA-DMB	2.52164	FALSE
-0.088141	7.92901	9.03501	0.00301368	0.285628	RPL7L1	2.5209	FALSE
0.237135	3.35792	9.0116	0.00301901	0.285628	PI16	2.52014	FALSE
0.119827	5.30045	9.01614	0.00304642	0.286192	LIMA1	2.51621	FALSE
0.298342	2.42523	8.85223	0.00316372	0.293792	KLHL6	2.4998	FALSE
0.119712	6.42082	8.93711	0.00317228	0.293792	AHNAK	2.49863	FALSE
-0.153616	4.95544	8.92604	0.00319339	0.293792	CDK10	2.49575	FALSE
-0.0837296	6.17676	8.89911	0.00323614	0.295686	MTIF3	2.48997	FALSE
-0.224925	3.10768	8.82867	0.00330009	0.299478	TMEM163	2.48147	FALSE
0.277631	2.74921	8.77077	0.00334251	0.299722	P2RY12	2.47593	FALSE
-0.102315	9.92459	8.82221	0.00336775	0.299722	GNAO1	2.47266	FALSE
0.0942434	5.89143	8.81606	0.00338018	0.299722	PSEN1	2.47106	FALSE
-0.172687	5.23235	8.81009	0.00339265	0.299722	NEUROD6	2.46946	FALSE
-0.140979	4.43505	8.71305	0.00356882	0.31254	TIMM44	2.44748	FALSE
-0.151935	4.16832	8.69813	0.00359696	0.31254	SUPT3H	2.44406	FALSE
0.180728	4.81011	8.69203	0.00361005	0.31254	ZDHHC8BP	2.44249	FALSE
-0.236319	2.49845	8.60512	0.00363146	0.31254	PTENP1-AS	2.43992	FALSE
0.178936	3.70376	8.5893	0.0037908	0.323004	CBFB	2.42127	FALSE
-0.197381	3.28367	8.55108	0.00384111	0.323004	PHKG2	2.41554	FALSE
-0.125485	7.47061	8.57042	0.00384273	0.323004	FAM153CP	2.41536	FALSE
0.210546	3.05095	8.53281	0.0038499	0.323004	SNCAIP	2.41455	FALSE
0.0943334	5.40327	8.43923	0.00412004	0.343508	PPP4R3B	2.3851	FALSE
-0.0865168	10.6154	8.42088	0.00415653	0.344399	GAP43	2.38127	FALSE
-0.222206	2.46679	8.30259	0.00426326	0.349639	MARCHF4	2.37026	FALSE
-0.148367	4.57417	8.36194	0.00428976	0.349639	CLYBL	2.36757	FALSE
0.17852	3.6112	8.34562	0.00430784	0.349639	NPC1	2.36574	FALSE
0.186438	3.40482	8.33258	0.00432462	0.349639	MEGF11	2.36405	FALSE
-0.0848408	6.78953	8.32228	0.00437876	0.35016	KCNAB2	2.35865	FALSE
0.116579	4.84795	8.32215	0.00438357	0.35016	LGI1	2.35817	FALSE
-0.101974	11.2415	8.28459	0.00446568	0.354596	BASP1	2.35011	FALSE
0.12281	5.27132	8.25325	0.00454409	0.356647	ZNF431	2.34255	FALSE
-0.10951	6.19643	8.25175	0.00454498	0.356647	PTPN14	2.34247	FALSE
0.22208	2.62074	8.15989	0.00461489	0.358029	MRPL44	2.33584	FALSE
-0.140374	4.16313	8.22096	0.00462078	0.358029	ZNF804A	2.33528	FALSE
-0.248488	2.67435	8.15555	0.0046431	0.358029	ZNF223	2.33319	FALSE
0.16525	3.80417	8.18409	0.00470338	0.360593	ZCWPW1	2.32759	FALSE
0.214196	3.79354	8.15907	0.00476246	0.363036	IL10RA	2.32217	FALSE
-0.127739	4.69019	8.13392	0.00484089	0.366917	KANTR	2.31507	FALSE
-0.25618	2.17594	8.02642	0.00489582	0.368985	MAD2L1BP	2.31017	FALSE
0.256409	2.28466	8.00262	0.00497397	0.371143	CARD6	2.3033	FALSE
0.142356	4.24158	8.07878	0.0049801	0.371143	GRIK3	2.30276	FALSE
0.267536	2.33317	7.97561	0.00504849	0.371369	LOC100506606	2.29684	FALSE
0.17357	4.22945	8.04634	0.00506659	0.371369	NKX6-2	2.29528	FALSE
0.179454	5.97694	8.04425	0.005072	0.371369	B2M	2.29482	FALSE
0.246509	2.96416	7.99304	0.00511394	0.371369	SAMD9	2.29124	FALSE
0.194262	2.82699	7.9776	0.00513907	0.371369	IL17RD	2.28912	FALSE
0.24385	2.50932	7.93057	0.00520385	0.371369	ADA	2.28368	FALSE
-0.110087	5.03014	7.99522	0.00520772	0.371369	RRM1	2.28335	FALSE
0.236734	2.66778	7.93485	0.00522025	0.371369	STK10	2.28231	FALSE
0.160021	4.37483	7.986	0.00523369	0.371369	INPP5D	2.28119	FALSE
-0.236555	4.62785	7.95171	0.00533077	0.376257	ARL17B	2.27321	FALSE
0.280914	2.55021	7.86976	0.00538609	0.37816	IQGAP2	2.26873	FALSE
-0.130402	9.71797	7.91663	0.00542403	0.37883	BEX5	2.26568	FALSE
0.131666	5.04556	7.88964	0.00550784	0.382002	SCAMP2	2.25902	FALSE
0.214766	2.41512	7.80756	0.00555045	0.382002	WARS2-AS1	2.25567	FALSE
-0.223781	2.69758	7.82326	0.00555535	0.382002	COQ10A	2.25529	FALSE
0.139206	4.80419	7.83661	0.00566502	0.38381	CALCOCO1	2.2468	FALSE
-0.127702	4.63812	7.82657	0.00569563	0.38381	LINC00869	2.24446	FALSE
0.317536	3.48144	7.79808	0.00572533	0.38381	RGS1	2.2422	FALSE
-0.083335	6.50897	7.78884	0.00580539	0.38381	BRINP1	2.23617	FALSE
0.151908	4.29526	7.78879	0.0058103	0.38381	TMC6	2.2358	FALSE
0.0603072	8.21174	7.77856	0.00583624	0.38381	DDX5	2.23387	FALSE
0.179984	2.8309	7.73888	0.00583684	0.38381	CRY1	2.23382	FALSE
-0.0852762	8.23112	7.7703	0.00586189	0.38381	GNB5	2.23196	FALSE
0.282211	2.9403	7.7312	0.00586459	0.38381	STARD10	2.23176	FALSE
0.145835	4.11209	7.76821	0.00586935	0.38381	DLG5	2.23141	FALSE
0.20873	3.41177	7.73817	0.00591234	0.384076	METRNL	2.22824	FALSE
-0.235176	2.88795	7.70769	0.00594902	0.384076	HAGHL	2.22555	FALSE
0.223584	3.05095	7.71145	0.0059598	0.384076	ADAM28	2.22477	FALSE
-0.15098	3.9437	7.69597	0.00609671	0.39101	ZNF677	2.2149	FALSE
-0.301664	2.06251	7.59011	0.00617543	0.391248	ZNF229	2.20933	FALSE
-0.106303	8.53743	7.66968	0.00618388	0.391248	KCNQ2	2.20874	FALSE
0.170463	3.17032	7.63986	0.0062165	0.391248	FRMD5	2.20645	FALSE
-0.128926	7.37914	7.6596	0.00621774	0.391248	NNAT	2.20637	FALSE
-0.156063	4.25421	7.62887	0.006294	0.391783	PANX2	2.20107	FALSE
0.112905	5.04139	7.63063	0.0063196	0.391783	DNM2	2.19931	FALSE
-0.0874273	9.75275	7.62218	0.00634211	0.391783	DPP6	2.19777	FALSE
0.0828012	5.73391	7.62255	0.00634371	0.391783	PPM1B	2.19766	FALSE
-0.18874	3.53849	7.57202	0.00648249	0.39539	ZDHHC15	2.18826	FALSE
-0.282428	3.03065	7.54791	0.00649115	0.39539	RN7SL832P	2.18768	FALSE
0.251233	3.24064	7.54254	0.00651891	0.39539	ALOX5AP	2.18582	FALSE
0.0926589	5.77967	7.57083	0.00652068	0.39539	LRRFIP2	2.18571	FALSE
0.269799	3.81661	7.55074	0.00656658	0.396049	FOS	2.18266	FALSE
0.220701	2.96519	7.50951	0.00661967	0.396049	CYBRD1	2.17916	FALSE
0.239214	2.79404	7.49634	0.00662062	0.396049	PDLIM4	2.1791	FALSE
-0.210162	2.88735	7.48759	0.0066848	0.398103	CACNA1H	2.17491	FALSE
-0.112126	5.15369	7.50003	0.00677424	0.401637	QSOX1	2.16914	FALSE
0.286236	4.70222	7.46838	0.00689042	0.406036	SLC11A1	2.16175	FALSE
-0.114753	8.96216	7.45386	0.0069375	0.406036	SCN2B	2.1588	FALSE
0.137664	3.96201	7.44601	0.00696672	0.406036	SDHAF2	2.15697	FALSE
-0.0947676	6.2268	7.44546	0.00697018	0.406036	EFNB2	2.15676	FALSE
0.195974	3.36036	7.4176	0.0070203	0.406255	COL18A1	2.15364	FALSE
-0.0924678	7.42044	7.42635	0.0070406	0.406255	GOT1	2.15239	FALSE
0.192583	3.33146	7.39884	0.00706844	0.406255	RHBDF2	2.15068	FALSE
0.13009	4.98202	7.41271	0.00709812	0.406255	ID4	2.14886	FALSE
-0.118358	7.31283	7.40375	0.00712621	0.406255	FBXO44	2.14714	FALSE
0.306662	2.11972	7.30703	0.00721307	0.409457	IRF8	2.14188	FALSE
-0.226339	2.40503	7.306	0.0072723	0.41107	ZNF597	2.13833	FALSE
0.0879525	5.48755	7.33535	0.0073954	0.416264	SKA2	2.13104	FALSE
-0.0841733	6.51249	7.32555	0.00743084	0.416502	FKBP2	2.12896	FALSE
0.0694096	8.91757	7.28933	0.00757527	0.42282	ARHGAP21	2.1206	FALSE
-0.0897767	7.20303	7.20542	0.00792387	0.438245	GABRB1	2.10106	FALSE
0.0802046	7.64935	7.18433	0.00801377	0.438245	EIF4B	2.09616	FALSE
-0.0998329	6.67365	7.18135	0.00802732	0.438245	HYCC2	2.09543	FALSE
0.201756	3.60725	7.16893	0.00804916	0.438245	ARHGAP30	2.09425	FALSE
-0.200764	4.0132	7.16725	0.00808435	0.438245	TRPC3	2.09235	FALSE
0.149788	4.02252	7.16465	0.00809727	0.438245	GALNT2	2.09166	FALSE
0.112427	4.68462	7.16038	0.00812562	0.438245	OSBPL11	2.09014	FALSE
-0.159307	5.83638	7.15738	0.00813338	0.438245	GPR26	2.08973	FALSE
0.126769	4.02891	7.15369	0.00814728	0.438245	BARD1	2.08899	FALSE
-0.116901	4.69141	7.12928	0.00826169	0.441141	FAM133A	2.08293	FALSE
-0.294332	2.39859	7.06072	0.00829676	0.441141	CD160	2.08109	FALSE
-0.200366	2.60569	7.07537	0.00830033	0.441141	TMEM131L	2.0809	FALSE
0.142779	6.60421	7.10382	0.00836835	0.442643	ERMN	2.07736	FALSE
0.128992	3.83156	7.0963	0.00839495	0.442643	CA8	2.07598	FALSE
0.17514	3.53345	7.08182	0.00843512	0.44301	RHOC	2.07391	FALSE
-0.292548	2.22125	7.01294	0.00849474	0.444049	PKP3	2.07085	FALSE
0.20282	3.42073	7.05755	0.00852149	0.444049	S100A10	2.06948	FALSE
0.0697304	7.67823	7.04663	0.00862868	0.444328	SRSF5	2.06406	FALSE
0.121626	5.32399	7.04526	0.00864039	0.444328	CREB5	2.06347	FALSE
0.337693	2.03817	6.94688	0.00876231	0.444328	APOL4	2.05738	FALSE
0.192833	3.35617	6.98887	0.00878275	0.444328	SPSB1	2.05637	FALSE
0.143941	4.11199	7.00528	0.00882319	0.444328	LMNA	2.05437	FALSE
0.0735071	7.28454	6.99393	0.00887687	0.444328	GOLIM4	2.05174	FALSE
0.150904	3.35339	6.97375	0.00889507	0.444328	LOC100294145	2.05085	FALSE
0.152357	5.69216	6.98815	0.00890811	0.444328	GSN	2.05021	FALSE
0.202181	2.59155	6.9379	0.00892906	0.444328	ZNF700	2.04919	FALSE
-0.112595	6.83541	6.96683	0.00900765	0.444328	PMEPA1	2.04539	FALSE
0.148924	4.25559	6.96346	0.00903028	0.444328	CNPY3	2.0443	FALSE
-0.118957	8.25249	6.95812	0.00904946	0.444328	GALNT17	2.04338	FALSE
0.190359	3.59501	6.95097	0.0090551	0.444328	CA2	2.04311	FALSE
-0.110004	5.05501	6.95544	0.00906954	0.444328	POLR3D	2.04241	FALSE
-0.0964518	6.9288	6.94558	0.00911121	0.444328	TMEM38A	2.04042	FALSE
-0.158135	3.7056	6.94177	0.00911391	0.444328	TMEM91	2.0403	FALSE
-0.0839507	9.36866	6.94332	0.00912168	0.444328	PGM2L1	2.03993	FALSE
0.197947	2.97338	6.91196	0.00915209	0.444328	OTULINL	2.03848	FALSE
0.16444	3.53449	6.92874	0.00915968	0.444328	C21orf91	2.03812	FALSE
-0.137949	4.3702	6.92806	0.00920422	0.444871	COG7	2.03601	FALSE
0.275459	3.42185	6.90141	0.00925384	0.445654	CD163	2.03368	FALSE
0.257975	2.34535	6.85221	0.00930163	0.445794	KCNF1	2.03144	FALSE
0.129442	5.12606	6.90408	0.00932359	0.445794	SP110	2.03042	FALSE
0.0699437	6.39096	6.89524	0.00936245	0.446023	TBC1D5	2.02861	FALSE
-0.137476	4.54185	6.8727	0.00947954	0.446023	SNRNP25	2.02321	FALSE
0.256057	2.57053	6.82372	0.00949626	0.446023	ADORA3	2.02245	FALSE
0.296478	2.03836	6.78755	0.00956148	0.446023	SNHG22	2.01948	FALSE
-0.29825	2.06443	6.78597	0.00958163	0.446023	CUBN	2.01856	FALSE
0.165934	4.48421	6.8488	0.00960621	0.446023	SIRT7	2.01745	FALSE
0.185296	3.43112	6.82698	0.00963078	0.446023	GTF2B	2.01634	FALSE
-0.248037	2.33961	6.78512	0.00964209	0.446023	EMC9	2.01583	FALSE
0.0927051	6.01661	6.83932	0.00965028	0.446023	SH3GLB1	2.01546	FALSE
0.187504	3.72683	6.8325	0.00966272	0.446023	ZNF737	2.0149	FALSE
-0.0634319	10.4937	6.81232	0.00978924	0.448063	CAMK2N1	2.00925	FALSE
-0.0862927	9.45878	6.80236	0.00984201	0.448063	CAMK2B	2.00692	FALSE
-0.264495	2.35366	6.73926	0.00989403	0.448063	MIIP	2.00463	FALSE
0.134696	4.31005	6.79384	0.00989561	0.448063	TUBGCP6	2.00456	FALSE
0.183668	3.46507	6.7804	0.00991717	0.448063	HPSE2	2.00361	FALSE
0.178555	4.36354	6.7893	0.00991832	0.448063	SELENOP	2.00356	FALSE
0.117408	4.19954	6.78454	0.00994202	0.448063	ZNF12	2.00253	FALSE
0.177914	3.43524	6.76425	0.00999995	0.448551	PARP9	2	FALSE
0.142409	3.64437	6.76167	0.0100371	0.448551	GIMAP4	1.99839	FALSE
-0.100554	7.49921	6.76301	0.0100537	0.448551	PART1	1.99767	FALSE
0.160916	3.54354	6.74398	0.0101087	0.4495	CD99	1.9953	FALSE
0.193842	3.12618	6.72697	0.0101473	0.449719	C10orf90	1.99365	FALSE
0.226941	2.67068	6.67734	0.0102813	0.450864	ADGRE5	1.98795	FALSE
-0.179578	3.10496	6.70182	0.0102896	0.450864	HS3ST5	1.9876	FALSE
-0.113477	4.38272	6.72051	0.010296	0.450864	ABRAXAS2	1.98733	FALSE
-0.0722867	8.12942	6.71671	0.0103084	0.450864	MEGF8	1.98681	FALSE
0.0683507	6.98192	6.70809	0.010357	0.451512	AKAP13	1.98477	FALSE
0.166002	3.79	6.69788	0.0103967	0.451765	NPC2	1.9831	FALSE
0.0899026	5.97621	6.68812	0.0104717	0.452486	MYH14	1.97998	FALSE
-0.0697426	6.48357	6.6862	0.0104811	0.452486	TNPO3	1.97959	FALSE
0.216112	3.01025	6.65637	0.0105193	0.452655	DOCK8	1.97801	FALSE
0.2107	2.93112	6.64576	0.0105529	0.452655	TMEM176A	1.97663	FALSE
0.231882	2.44493	6.61304	0.0106262	0.454338	BANK1	1.97362	FALSE
-0.110888	5.06396	6.6506	0.0106913	0.45566	OSBPL10	1.97097	FALSE
0.0916634	5.61773	6.62598	0.0108317	0.460175	GAPVD1	1.9653	FALSE
0.0939532	5.10815	6.61565	0.0108955	0.460679	AEBP2	1.96275	FALSE
-0.179266	2.93634	6.58393	0.0109307	0.460679	RBBP9	1.96135	FALSE
-0.278515	2.55891	6.56375	0.0109472	0.460679	CA12	1.9607	FALSE
0.106089	5.01318	6.59984	0.0109897	0.460825	MGAT1	1.95901	FALSE
0.199782	3.44829	6.58407	0.0110197	0.460825	CTSC	1.95783	FALSE
-0.128766	5.35944	6.57269	0.0111506	0.46484	NCR3LG1	1.9527	FALSE
0.0799157	6.78006	6.55702	0.0112404	0.466884	UTRN	1.94922	FALSE
0.189476	3.00116	6.52737	0.0112916	0.466884	SEPTIN1	1.94725	FALSE
0.150361	3.8788	6.54532	0.0113046	0.466884	LAMB2	1.94674	FALSE
0.133309	4.52547	6.54102	0.0113466	0.467171	WWTR1	1.94514	FALSE
-0.130042	4.40396	6.51583	0.0114871	0.471394	EXTL1	1.93979	FALSE
0.162652	4.07142	6.5112	0.0115217	0.471394	ADCY9	1.93848	FALSE
0.226741	3.04546	6.48082	0.0115702	0.471394	PLEK	1.93666	FALSE
-0.101002	6.33903	6.50065	0.0115905	0.471394	MMS19	1.9359	FALSE
-0.0840764	6.35459	6.49143	0.0116486	0.472316	SGSM1	1.93373	FALSE
0.245535	2.10783	6.41522	0.0117623	0.474475	H4C8	1.92951	FALSE
-0.130838	4.04354	6.47092	0.011773	0.474475	BBS4	1.92911	FALSE
0.191843	2.76284	6.42598	0.0118549	0.476337	POLA2	1.9261	FALSE
0.275157	2.05686	6.39467	0.0118998	0.476707	PTGS1	1.92446	FALSE
0.239074	2.5526	6.36493	0.0122034	0.487403	PLA2G7	1.91352	FALSE
0.348095	2.48967	6.33952	0.0123427	0.489669	CLEC5A	1.90859	FALSE
-0.112963	8.04396	6.38252	0.0123576	0.489669	CEND1	1.90806	FALSE
0.168175	3.3862	6.37004	0.0123702	0.489669	KDM6B	1.90762	FALSE
-0.103929	5.48245	6.35853	0.0125256	0.493647	GFRA2	1.9022	FALSE
0.258922	2.39016	6.3076	0.0125447	0.493647	SUV39H2	1.90154	FALSE
-0.074698	7.89378	6.34777	0.0125936	0.494115	MAP7D2	1.89985	FALSE
0.187563	3.00805	6.31523	0.0126784	0.495981	POLI	1.89694	FALSE
0.22708	7.37377	6.32749	0.012734	0.496702	SPP1	1.89503	FALSE
0.131496	3.86883	6.3008	0.0129154	0.502307	NPAS2	1.88889	FALSE
0.149222	3.54922	6.27109	0.0130916	0.506688	CIP2A	1.88301	FALSE
-0.10506	5.59583	6.27225	0.013128	0.506688	MYL6B	1.8818	FALSE
-0.186661	2.93668	6.24548	0.0131536	0.506688	MYO15A	1.88096	FALSE
-0.0915971	7.06887	6.25113	0.0132755	0.506688	RBBP4	1.87695	FALSE
0.253468	2.46062	6.20926	0.0132763	0.506688	MX2	1.87692	FALSE
0.14365	3.77703	6.24653	0.0132881	0.506688	CDK8	1.87654	FALSE
-0.114427	9.14403	6.24356	0.0133298	0.506688	SEZ6L2	1.87518	FALSE
0.209094	2.9699	6.21216	0.0134047	0.506688	SYK	1.87274	FALSE
0.134743	3.52524	6.2142	0.0134872	0.506688	BLOC1S4	1.87008	FALSE
0.0902856	4.75517	6.22213	0.0134971	0.506688	ATOSA	1.86976	FALSE
0.154124	4.09215	6.21654	0.0135328	0.506688	UBE2L6	1.86861	FALSE
-0.120717	4.41313	6.21098	0.0135658	0.506688	PID1	1.86755	FALSE
-0.102452	10.6263	6.20627	0.0136039	0.506688	TMEM130	1.86634	FALSE
0.131121	4.35531	6.2072	0.0136065	0.506688	HNMT	1.86625	FALSE
0.214242	2.84587	6.17658	0.0136271	0.506688	TUBB6	1.8656	FALSE
0.152885	3.33458	6.19005	0.0136358	0.506688	PRPS2	1.86532	FALSE
0.183425	3.359	6.18528	0.0136871	0.507129	TIPIN	1.86369	FALSE
0.0991323	5.03106	6.18782	0.0137509	0.507129	ANKRD28	1.86167	FALSE
-0.126536	4.61717	6.18669	0.0137617	0.507129	LOC101927745	1.86133	FALSE
0.11096	4.58316	6.17344	0.0138614	0.508982	CUL4A	1.85819	FALSE
0.231591	2.26577	6.11508	0.0139241	0.508982	ERICH2-DT	1.85623	FALSE
0.251897	2.25815	6.10899	0.0139648	0.508982	ZNF56P	1.85497	FALSE
0.0706796	7.88407	6.15351	0.0140022	0.508982	RPS18	1.8538	FALSE
0.320029	2.22638	6.10121	0.0140196	0.508982	MSR1	1.85326	FALSE
0.242386	4.31911	6.14492	0.0140409	0.508982	ARC	1.85261	FALSE
0.113238	4.36313	6.13868	0.0141241	0.51061	ALG9	1.85004	FALSE
0.124431	3.73564	6.12205	0.0142289	0.511711	GNA13	1.84683	FALSE
0.14278	3.72536	6.11987	0.0142441	0.511711	NUP210	1.84637	FALSE
0.181635	3.79512	6.11338	0.0142971	0.511711	SEPTIN10	1.84475	FALSE
-0.0883359	9.26193	6.114	0.014308	0.511711	OPTN	1.84442	FALSE
0.119584	5.07435	6.09788	0.0144441	0.515198	THOC1	1.84031	FALSE
-0.153418	4.31044	6.08382	0.0145546	0.515883	FMNL1-DT	1.837	FALSE
0.0866911	5.64109	6.08103	0.0145736	0.515883	SMC5	1.83643	FALSE
0.202653	2.79917	6.04708	0.0146352	0.515883	DNAH5	1.8346	FALSE
-0.0965932	6.02947	6.07275	0.0146379	0.515883	UNC79	1.83452	FALSE
0.152787	3.20701	6.057	0.0146662	0.515883	AMPD3	1.83368	FALSE
-0.151544	3.47809	6.05325	0.0147252	0.515883	CBLN4	1.83194	FALSE
-0.168647	3.10904	6.03499	0.0148132	0.515883	HTR5A	1.82935	FALSE
0.187515	3.13247	6.03197	0.014841	0.515883	NLRC5	1.82854	FALSE
-0.130967	4.34024	6.04214	0.0148479	0.515883	TSTD1	1.82834	FALSE
0.173919	3.72734	6.04287	0.01485	0.515883	IFIT2	1.82827	FALSE
0.229818	2.28386	5.97335	0.0150736	0.521267	LINC01088	1.82178	FALSE
0.219122	2.57717	5.98062	0.0150968	0.521267	FBLIM1	1.82112	FALSE
-0.0696302	9.54338	6.01299	0.0151222	0.521267	STMN2	1.82038	FALSE
0.154141	5.66831	6.00738	0.0151741	0.521708	GALNT15	1.8189	FALSE
0.0945827	5.76885	5.99913	0.0152422	0.522187	HIVEP1	1.81695	FALSE
-0.0973496	4.68359	5.99502	0.0152825	0.522187	ARMC10	1.81581	FALSE
0.20974	2.45909	5.95087	0.0153305	0.522187	ARHGAP19	1.81444	FALSE
0.247913	2.1897	5.93819	0.0153446	0.522187	CALML4	1.81404	FALSE
0.148643	3.22146	5.96608	0.0154156	0.523267	TMEM80	1.81204	FALSE
0.228284	2.58259	5.93129	0.0155119	0.523307	LINC02192	1.80933	FALSE
0.0700408	6.71774	5.95737	0.0155921	0.523307	ZFYVE16	1.8071	FALSE
0.217958	2.40318	5.91591	0.0156069	0.523307	ATPAF2	1.80668	FALSE
-0.112817	4.27773	5.95071	0.0156537	0.523307	NPRL2	1.80538	FALSE
-0.194415	2.45055	5.90564	0.0157218	0.523307	LDAH	1.8035	FALSE
0.109033	6.05195	5.93884	0.0157536	0.523307	ITPKB	1.80262	FALSE
0.207162	2.21274	5.89206	0.0157567	0.523307	CD40	1.80254	FALSE
-0.19321	3.31556	5.92632	0.0157619	0.523307	CDC42BPG	1.80239	FALSE
0.105073	4.82823	5.93787	0.0157698	0.523307	PBX3	1.80217	FALSE
0.11955	3.43054	5.92422	0.0158139	0.523468	UBXN2B	1.80096	FALSE
0.102783	6.29819	5.9205	0.0159121	0.524173	FAM107B	1.79827	FALSE
0.216452	2.64057	5.88684	0.0159138	0.524173	OLFML3	1.79823	FALSE
-0.185636	2.43143	5.87502	0.0159766	0.524855	MYNN	1.79652	FALSE
0.09119	5.26753	5.90963	0.0160132	0.524855	UGGT2	1.79552	FALSE
0.100028	5.23494	5.88251	0.0162539	0.52879	LTBP3	1.78904	FALSE
0.176889	2.88608	5.85878	0.01627	0.52879	SP140L	1.78861	FALSE
-0.0763693	7.42267	5.8762	0.0163029	0.52879	SSBP3	1.78774	FALSE
-0.0523873	12.2529	5.87263	0.0163344	0.52879	CALM1	1.7869	FALSE
-0.144592	3.86749	5.86762	0.0163605	0.52879	GRIK4	1.7862	FALSE
-0.168654	4.63627	5.86559	0.0164098	0.52879	RP9P	1.7849	FALSE
0.11169	4.25463	5.86155	0.0164438	0.52879	RAP2B	1.784	FALSE
0.313321	2.39947	5.82	0.0164504	0.52879	TOP2A	1.78382	FALSE
0.183604	3.02436	5.82615	0.016594	0.530394	TLR6	1.78005	FALSE
-0.0680162	6.91124	5.84356	0.0165987	0.530394	SDAD1	1.77993	FALSE
-0.105095	5.48874	5.84057	0.0166315	0.530394	ARMCX2	1.77907	FALSE
-0.165649	3.4566	5.83057	0.0166593	0.530394	TMEM17	1.77834	FALSE
0.207726	2.33936	5.7888	0.0167307	0.531398	GALR1	1.77649	FALSE
0.21546	3.37644	5.80734	0.0168548	0.53407	SAMD9L	1.77328	FALSE
0.0833839	6.0508	5.79733	0.0170291	0.537137	SWAP70	1.76881	FALSE
0.0853483	6.99601	5.79561	0.0170429	0.537137	LAMP2	1.76846	FALSE
0.189903	2.5224	5.75799	0.0170724	0.537137	ZNF768	1.7677	FALSE
0.127784	4.10315	5.78094	0.0171855	0.539204	ZNF26	1.76484	FALSE
0.135616	3.4594	5.7703	0.017219	0.539204	IFIT5	1.76399	FALSE
-0.105043	5.4145	5.75901	0.0173964	0.54196	MRPS7	1.75954	FALSE
0.173114	4.92468	5.75926	0.0173967	0.54196	LGALS9	1.75953	FALSE
0.13267	4.18641	5.75015	0.0174832	0.54196	PAXIP1	1.75738	FALSE
0.0609815	7.48266	5.74479	0.0175268	0.54196	JMJD1C	1.7563	FALSE
-0.120619	3.91869	5.73884	0.017558	0.54196	TXNDC17	1.75552	FALSE
0.104595	4.40837	5.74137	0.0175683	0.54196	TRMT5	1.75527	FALSE
0.347658	1.9631	5.68623	0.0175914	0.54196	GOLGA8Q	1.7547	FALSE
-0.186218	3.65835	5.72962	0.0176339	0.54202	ANKRD20A11P	1.75365	FALSE
0.268516	2.81696	5.69176	0.0177871	0.54407	LTB4R2	1.7499	FALSE
0.21541	2.78125	5.68901	0.0178263	0.54407	ARAP1	1.74894	FALSE
-0.0864967	7.17604	5.71173	0.01785	0.54407	GOPC	1.74836	FALSE
0.0833916	6.5683	5.70646	0.0179028	0.54407	SEPTIN2	1.74708	FALSE
0.14623	3.20998	5.69548	0.0179045	0.54407	DCAF13	1.74704	FALSE
-0.0913502	7.88446	5.69818	0.0179836	0.544131	RANGAP1	1.74512	FALSE
0.166017	3.42326	5.68765	0.0179881	0.544131	FADS2	1.74501	FALSE
0.230154	2.20533	5.64769	0.0180617	0.545119	FOXD1	1.74324	FALSE
0.235733	3.34654	5.6652	0.0181617	0.545569	CYB5R2	1.74084	FALSE
0.140142	3.41892	5.67189	0.0181816	0.545569	ZNF274	1.74037	FALSE
0.0928185	5.05182	5.6776	0.0181993	0.545569	ANKS1A	1.73995	FALSE
0.282408	1.95762	5.6186	0.0182972	0.547274	PPM1K-DT	1.73762	FALSE
0.101334	4.53021	5.66044	0.0183753	0.548382	RBM18	1.73576	FALSE
-0.198227	6.22275	5.65124	0.0184578	0.548801	VGF	1.73382	FALSE
0.181083	4.16593	5.64537	0.0184716	0.548801	CSF1R	1.73349	FALSE
-0.0674677	7.91801	5.63119	0.018662	0.552092	RAB11FIP4	1.72904	FALSE
0.100979	5.01042	5.63186	0.0186652	0.552092	XPA	1.72897	FALSE
-0.11139	4.54383	5.62431	0.0187456	0.553243	PDSS2	1.7271	FALSE
-0.154307	3.2648	5.60003	0.0188373	0.553761	ACOT8	1.72498	FALSE
0.182377	2.47384	5.5781	0.0188761	0.553761	CTPS2	1.72409	FALSE
0.159482	3.32842	5.59613	0.0189101	0.553761	EEFSEC	1.72331	FALSE
0.0719136	5.5998	5.60606	0.0189292	0.553761	NBEAL1	1.72287	FALSE
-0.10104	5.35886	5.59862	0.019009	0.554551	MRPL24	1.72104	FALSE
-0.0786736	8.39207	5.59277	0.019063	0.554551	RNF157	1.71981	FALSE
0.187656	2.6767	5.56336	0.0191005	0.554551	LRRC9	1.71896	FALSE
0.168799	3.44306	5.58135	0.0191225	0.554551	BMPER	1.71846	FALSE
0.12138	3.99993	5.56802	0.0193275	0.559094	PRRG1	1.71382	FALSE
0.145042	2.95506	5.53606	0.0194715	0.559094	UNK	1.7106	FALSE
0.139616	4.14482	5.55465	0.019477	0.559094	DCAF1	1.71048	FALSE
0.0631156	7.12953	5.54645	0.0195591	0.559094	PPFIA1	1.70865	FALSE
0.0891049	4.90302	5.54719	0.0195624	0.559094	ZBED5	1.70858	FALSE
0.1212	4.11558	5.54317	0.0196001	0.559094	TAOK2	1.70774	FALSE
0.100669	5.17306	5.54332	0.019602	0.559094	SERPINB6	1.7077	FALSE
0.170296	2.81255	5.5193	0.0196144	0.559094	CHRAC1	1.70743	FALSE
0.116834	5.03985	5.53458	0.0196984	0.559345	ITPRIPL2	1.70557	FALSE
0.21842	2.62317	5.50152	0.0197421	0.559345	ABI3BP	1.70461	FALSE
0.129656	3.87464	5.52839	0.019749	0.559345	JUP	1.70446	FALSE
0.137296	5.61507	5.52245	0.0198263	0.560344	PADI2	1.70276	FALSE
0.18149	2.60453	5.48517	0.0199202	0.560926	ZNF662	1.70071	FALSE
-0.0750159	6.73813	5.51255	0.019931	0.560926	CACNA2D1	1.70047	FALSE
-0.076606	6.13268	5.50618	0.0200031	0.561772	NOL4	1.6989	FALSE
-0.163508	3.93034	5.4999	0.0200624	0.562252	LINC00173	1.69762	FALSE
-0.0805784	7.4757	5.49325	0.0201448	0.562706	NRIP3	1.69584	FALSE
0.202052	2.30096	5.44613	0.0202542	0.562706	DPH5-DT	1.69349	FALSE
0.0839571	6.58945	5.48281	0.0202629	0.562706	MARCKS	1.6933	FALSE
0.220503	2.11741	5.43981	0.0202701	0.562706	FAM200C	1.69314	FALSE
0.0732979	7.2863	5.47719	0.0203253	0.562706	RPL12	1.69196	FALSE
-0.0831203	6.13073	5.47686	0.0203317	0.562706	MBOAT7	1.69183	FALSE
0.0846724	6.06118	5.47198	0.020387	0.56307	REL	1.69065	FALSE
0.175716	3.61886	5.45016	0.0205872	0.564468	GBP4	1.6864	FALSE
0.102855	4.42814	5.4541	0.0205987	0.564468	RNF114	1.68616	FALSE
0.146379	3.45683	5.44764	0.0206036	0.564468	INPP5E	1.68606	FALSE
-0.162431	3.06834	5.43618	0.0206426	0.564468	MAGIX	1.68524	FALSE
-0.0931265	5.34269	5.44936	0.0206492	0.564468	FGF9	1.6851	FALSE
-0.198701	2.63949	5.41712	0.0207082	0.564922	LOC105372421	1.68386	FALSE
0.105114	4.3498	5.43598	0.0208075	0.566474	GNB4	1.68178	FALSE
-0.0553835	8.93954	5.42315	0.0209443	0.568357	LMO4	1.67893	FALSE
0.182238	4.18038	5.42103	0.0209775	0.568357	EVI2A	1.67825	FALSE
0.237461	2.36539	5.38337	0.0210045	0.568357	PLA2G4B	1.67769	FALSE
0.165927	3.25664	5.38651	0.0212682	0.573882	B4GALT1	1.67227	FALSE
0.065054	6.5966	5.39347	0.0212947	0.573882	ARIH2	1.67173	FALSE
0.167221	6.0262	5.38938	0.0213453	0.574086	RGPD6	1.6707	FALSE
-0.10091	7.76041	5.38306	0.0214171	0.574857	SLC6A17	1.66924	FALSE
-0.182229	4.63993	5.37959	0.0214612	0.574884	CHAC1	1.66835	FALSE
-0.206838	2.37855	5.33448	0.0215927	0.577248	PDE11A	1.66569	FALSE
-0.0948479	4.74287	5.3594	0.0217142	0.579265	CEP83	1.66326	FALSE
0.159747	3.33233	5.34475	0.0217839	0.579265	RBL1	1.66186	FALSE
0.258648	2.07703	5.30946	0.0217984	0.579265	MIR3667HG	1.66157	FALSE
0.143173	4.30351	5.34553	0.0218784	0.579547	EGR3	1.65998	FALSE
-0.110846	5.61941	5.34161	0.021923	0.579547	SEZ6	1.6591	FALSE
-0.109938	4.82627	5.34064	0.0219394	0.579547	PCYT2	1.65878	FALSE
0.107032	6.23699	5.33306	0.0220241	0.580636	IQGAP1	1.6571	FALSE
0.199019	2.4641	5.29663	0.0220982	0.58144	LFNG	1.65564	FALSE
0.128999	3.97786	5.32135	0.0221642	0.581658	TRMT13	1.65435	FALSE
-0.0756953	6.18667	5.31856	0.0222029	0.581658	PCDHAC2	1.65359	FALSE
0.200202	2.42476	5.28239	0.0222444	0.581658	ZNF584	1.65278	FALSE
-0.0745189	8.88201	5.31205	0.0222809	0.581658	ADCY1	1.65207	FALSE
0.252884	2.54105	5.27713	0.0223529	0.582398	CD37	1.65067	FALSE
0.211498	2.47877	5.27243	0.0224014	0.582523	MYO1F	1.64973	FALSE
-0.186513	3.22703	5.28503	0.0224936	0.583783	NPFFR1	1.64794	FALSE
0.271452	2.03222	5.2505	0.0225391	0.583827	XKR9	1.64706	FALSE
0.195012	5.00897	5.28513	0.0226063	0.584433	ITGB2	1.64577	FALSE
0.130771	6.25633	5.27691	0.0227245	0.585371	ANLN	1.64351	FALSE
0.166124	2.86108	5.25824	0.0227303	0.585371	USP30	1.6434	FALSE
0.125594	5.63785	5.27023	0.0228128	0.586363	A2M	1.64182	FALSE
0.111553	3.95521	5.26543	0.0228652	0.586437	GGCX	1.64082	FALSE
0.110325	4.24022	5.26327	0.0229036	0.586437	ZSWIM8	1.6401	FALSE
-0.0677655	6.97761	5.25676	0.0229798	0.587261	KDM2A	1.63865	FALSE
0.0738647	6.23479	5.24563	0.0231249	0.58984	GOLGA7	1.63592	FALSE
0.0697494	6.59555	5.23604	0.0232479	0.590117	HSD17B4	1.63362	FALSE
0.092475	4.81308	5.2365	0.0232537	0.590117	OSBPL9	1.63351	FALSE
-0.0557967	8.21758	5.23099	0.0233122	0.590117	CDKL5	1.63242	FALSE
0.216319	2.06667	5.18508	0.0233839	0.590117	CCNE2	1.63108	FALSE
-0.139144	3.42182	5.21684	0.0234323	0.590117	CPNE4	1.63019	FALSE
-0.0728294	6.26	5.22178	0.0234354	0.590117	TXNL4A	1.63013	FALSE
0.185574	2.69003	5.19875	0.0234454	0.590117	SMIM3	1.62994	FALSE
0.0720374	6.49215	5.21675	0.0235002	0.590381	SUPT6H	1.62893	FALSE
-0.0755208	4.95859	5.21077	0.0235887	0.591126	NAA30	1.6273	FALSE
0.0754323	5.74822	5.20803	0.0236185	0.591126	TCHP	1.62675	FALSE
0.145503	3.45622	5.19699	0.0236661	0.59121	TAF9B	1.62587	FALSE
0.209769	2.21311	5.16423	0.0237264	0.591273	TSNAXIP1	1.62477	FALSE
0.104296	6.31762	5.19449	0.023795	0.591273	GJA1	1.62351	FALSE
0.0825586	6.52788	5.19395	0.0238016	0.591273	LUC7L	1.62339	FALSE
-0.0941817	5.72764	5.18479	0.0239275	0.592799	FAHD1	1.6211	FALSE
-0.160539	4.16976	5.17989	0.0239917	0.592799	KLC2	1.61994	FALSE
0.0923687	7.78569	5.17926	0.0239964	0.592799	GOLGA8A	1.61985	FALSE
-0.132016	7.02352	5.17266	0.0240866	0.593023	CTXN1	1.61822	FALSE
0.0943924	5.21222	5.17263	0.0240955	0.593023	DNAJC13	1.61806	FALSE
-0.0798407	7.06074	5.16874	0.0241388	0.593023	TECPR1	1.61728	FALSE
-0.174471	2.64383	5.13589	0.0242685	0.593206	PLPPR5	1.61496	FALSE
0.187288	5.02943	5.1599	0.0242693	0.593206	MT1F	1.61494	FALSE
0.1538	3.51869	5.15112	0.0243237	0.593206	TGFBR1	1.61397	FALSE
-0.112905	4.0021	5.15503	0.0243241	0.593206	RNF152	1.61396	FALSE
0.091044	6.40727	5.1391	0.0245439	0.594829	JUND	1.61006	FALSE
0.113951	4.37037	5.13303	0.0246369	0.594829	TEX261	1.60841	FALSE
-0.122366	4.76542	5.12888	0.0246931	0.594829	ZDHHC4	1.60742	FALSE
0.10405	4.51939	5.12593	0.0247319	0.594829	BACH2	1.60674	FALSE
0.0856153	5.6731	5.12551	0.0247352	0.594829	SRGAP1	1.60668	FALSE
0.208756	2.18994	5.08774	0.0247688	0.594829	CHTF18	1.60609	FALSE
-0.247238	2.15643	5.08527	0.0248063	0.594829	SLC7A4	1.60544	FALSE
0.0714713	5.63455	5.11832	0.0248355	0.594829	CPD	1.60493	FALSE
-0.0951178	5.76038	5.11667	0.0248576	0.594829	FBRSL1	1.60454	FALSE
-0.0523256	8.3675	5.11475	0.0248788	0.594829	CHD5	1.60417	FALSE
-0.0950795	5.30599	5.11524	0.0248812	0.594829	MMAB	1.60413	FALSE
-0.0645815	7.32368	5.10489	0.0250172	0.597012	ARL3	1.60176	FALSE
-0.131825	4.24596	5.09665	0.0251192	0.59743	ESRRA	1.59999	FALSE
-0.09368	7.8189	5.09725	0.0251243	0.59743	PNMA8B	1.59991	FALSE
0.21051	2.55673	5.06815	0.0251762	0.597599	RCC1	1.59901	FALSE
-0.0856587	5.96358	5.08895	0.0252454	0.598177	SMIM7	1.59782	FALSE
-0.0966761	5.44525	5.0772	0.025416	0.598761	PHB1	1.59489	FALSE
0.0736693	5.6766	5.07705	0.0254163	0.598761	PAG1	1.59489	FALSE
-0.0681047	7.09776	5.0756	0.0254319	0.598761	SIRPA	1.59462	FALSE
0.224708	2.07302	5.03588	0.025454	0.598761	LINC00639	1.59424	FALSE
-0.107066	6.47368	5.07086	0.0255007	0.598761	TTC39B	1.59345	FALSE
0.103915	7.38656	5.06617	0.0255665	0.598761	HLA-E	1.59233	FALSE
0.121849	4.13807	5.06492	0.0255843	0.598761	ATP6V0E1	1.59203	FALSE
0.256239	2.03476	5.01646	0.0257247	0.599723	FCGR3B	1.58965	FALSE
-0.0850883	5.73213	5.05462	0.0257384	0.599723	TOMM34	1.58942	FALSE
-0.0916833	5.27626	5.05334	0.0257602	0.599723	SORCS1	1.58905	FALSE
0.132607	3.86629	5.04268	0.0258704	0.601052	ATG16L2	1.5872	FALSE
0.203781	2.6785	5.01967	0.0259113	0.601052	PLEKHM1P1	1.58651	FALSE
0.124537	3.78454	5.03436	0.026011	0.601052	LAYN	1.58484	FALSE
0.133069	3.58858	5.03088	0.0260399	0.601052	POLR3E	1.58436	FALSE
-0.113992	4.18382	5.0328	0.0260462	0.601052	GLMN	1.58426	FALSE
0.0932522	4.90776	5.02829	0.0261289	0.601052	POLR1A	1.58288	FALSE
0.085545	5.10088	5.0279	0.0261327	0.601052	IVNS1ABP	1.58282	FALSE
-0.107895	6.08024	5.02254	0.026204	0.601654	KCNC4	1.58163	FALSE
0.130377	4.02945	5.00883	0.026391	0.603099	AFAP1L2	1.57854	FALSE
0.191907	2.47496	4.98244	0.0263965	0.603099	WNT5A	1.57845	FALSE
0.123641	3.69538	5.00468	0.0264397	0.603099	NKD1	1.57774	FALSE
0.112786	5.79115	5.00439	0.0264744	0.603099	SERPING1	1.57717	FALSE
0.0971551	5.02438	5.00356	0.026493	0.603099	ST6GAL1	1.57687	FALSE
0.149823	3.08909	4.98578	0.0265729	0.603888	WIPI1	1.57556	FALSE
0.157894	3.52982	4.98857	0.0266393	0.604368	TRIB1	1.57448	FALSE
0.0799328	5.51326	4.98453	0.0267734	0.60638	SRPK1	1.5723	FALSE
-0.0875512	5.51203	4.98129	0.0268221	0.606453	RIMBP2	1.57151	FALSE
-0.105465	5.29315	4.97575	0.0269055	0.606716	PORCN	1.57016	FALSE
0.246786	2.15743	4.93518	0.0269809	0.606716	ECM2	1.56894	FALSE
-0.160299	3.15321	4.95936	0.0269837	0.606716	TCERG1L	1.5689	FALSE
0.230737	2.27803	4.93589	0.0270157	0.606716	PCOLCE	1.56838	FALSE
-0.067861	6.10981	4.96042	0.0271347	0.608365	LINC00662	1.56647	FALSE
-0.0834819	6.25619	4.9449	0.0273734	0.610568	PRAF2	1.56267	FALSE
0.187421	2.42076	4.91636	0.0273847	0.610568	INO80C	1.56249	FALSE
0.14498	3.35924	4.93688	0.0273957	0.610568	MTM1	1.56232	FALSE
0.0608365	8.26537	4.94038	0.0274391	0.610568	FMNL2	1.56163	FALSE
0.152657	5.19766	4.93745	0.0274954	0.610568	SRGN	1.56074	FALSE
-0.0847922	5.6343	4.93637	0.0275076	0.610568	FTSJ3	1.56055	FALSE
0.210881	2.34894	4.90175	0.0275845	0.61091	CXXC4-AS1	1.55933	FALSE
0.1408	3.31695	4.92048	0.0276146	0.61091	STYXL1	1.55886	FALSE
0.170259	2.97427	4.9053	0.0277898	0.613768	CPT2	1.55611	FALSE
-0.0822171	7.79738	4.9074	0.027954	0.615334	SYT7	1.55356	FALSE
-0.130211	4.14622	4.90694	0.0279652	0.615334	RND1	1.55338	FALSE
0.090279	4.63646	4.90478	0.0280093	0.615334	ZNF641	1.5527	FALSE
-0.0947903	8.30667	4.89829	0.0280977	0.615334	DUSP3	1.55133	FALSE
0.134359	3.29688	4.88681	0.0281794	0.615334	KHNYN	1.55007	FALSE
0.0609083	6.71934	4.89268	0.0281883	0.615334	RPL36A	1.54993	FALSE
-0.114197	5.91514	4.89181	0.0282051	0.615334	DUSP19	1.54967	FALSE
-0.35193	1.77713	4.84957	0.0282297	0.615334	AGAP11	1.54929	FALSE
-0.196063	2.3053	4.85563	0.0283014	0.615607	ZNF607	1.54819	FALSE
-0.150175	3.20124	4.8755	0.0283345	0.615607	ERCC2	1.54768	FALSE
-0.109879	4.96744	4.88107	0.028385	0.615653	ENPP5	1.54691	FALSE
0.0994053	7.32588	4.87753	0.028429	0.615653	SAT1	1.54624	FALSE
0.166819	6.2248	4.87195	0.0285215	0.616059	GRN	1.54483	FALSE
0.131243	3.22728	4.86243	0.0285401	0.616059	TMX1	1.54455	FALSE
0.0933351	5.32091	4.85488	0.0288033	0.618722	FAM181B	1.54056	FALSE
0.271139	2.57348	4.82466	0.0288759	0.618722	PCDHA6	1.53946	FALSE
0.055984	7.19167	4.84777	0.0289106	0.618722	BACE1	1.53894	FALSE
0.20875	2.1362	4.8134	0.0289208	0.618722	GAS2L3	1.53879	FALSE
-0.0761874	5.82138	4.84597	0.0289447	0.618722	SLC7A1	1.53843	FALSE
-0.230345	2.86367	4.82781	0.028945	0.618722	HES5	1.53843	FALSE
-0.0689358	6.82615	4.84306	0.0289881	0.618722	ZBTB18	1.53778	FALSE
-0.0530176	7.18375	4.83654	0.0290944	0.619809	RSL1D1	1.53619	FALSE
-0.228685	2.51178	4.80901	0.0291319	0.619809	TRIM54	1.53563	FALSE
0.163345	3.54257	4.81973	0.0292957	0.622154	APOL1	1.5332	FALSE
-0.0661192	6.03502	4.82177	0.0293415	0.622154	ZNF667	1.53252	FALSE
-0.0934902	8.92793	4.81696	0.0294174	0.622154	RPH3A	1.5314	FALSE
0.201814	5.20492	4.81678	0.0294287	0.622154	APLNR	1.53123	FALSE
-0.100366	5.20866	4.80609	0.0296092	0.624221	PITPNM2	1.52857	FALSE
0.136039	4.1421	4.80079	0.0296923	0.624221	IRF9	1.52736	FALSE
0.222314	2.11145	4.76659	0.029708	0.624221	STING1	1.52713	FALSE
0.138476	3.11213	4.79037	0.0297137	0.624221	HEPH	1.52704	FALSE
-0.146636	6.64905	4.79651	0.029761	0.624232	SESN2	1.52635	FALSE
0.109283	4.73228	4.79125	0.0298631	0.625046	ABCA8	1.52486	FALSE
-0.199309	2.55056	4.76415	0.02991	0.625046	EYA1	1.52418	FALSE
-0.0598968	10.0689	4.78506	0.0299527	0.625046	PRKCB	1.52356	FALSE
0.0698424	5.51634	4.78349	0.0299872	0.625046	MCM3AP	1.52306	FALSE
0.191012	2.36468	4.7436	0.0301977	0.628451	ABRAXAS1	1.52003	FALSE
-0.191929	2.70527	4.74567	0.0303066	0.6292	THBS3	1.51846	FALSE
0.18218	2.46797	4.73641	0.0303705	0.6292	PDIK1L	1.51755	FALSE
-0.0574213	7.71273	4.7568	0.0304359	0.6292	UBE2V2	1.51661	FALSE
0.168693	3.15142	4.7386	0.0305863	0.6292	HPS3	1.51447	FALSE
0.103509	4.23708	4.74792	0.0305898	0.6292	PAQR4	1.51442	FALSE
0.387009	1.60571	4.7068	0.030629	0.6292	H2AC14	1.51387	FALSE
0.0793048	4.79468	4.74636	0.0306309	0.6292	SMARCAD1	1.51384	FALSE
-0.18705	3.06152	4.72593	0.0307152	0.6292	ADCYAP1	1.51265	FALSE
0.10233	4.27574	4.74104	0.0307213	0.6292	CD164	1.51256	FALSE
0.12	3.70178	4.73856	0.0307244	0.6292	CABLES2	1.51252	FALSE
0.0875174	6.60673	4.73669	0.0307858	0.6292	CNTN2	1.51165	FALSE
0.32179	3.88916	4.72068	0.0307997	0.6292	SFN	1.51145	FALSE
-0.149925	3.40401	4.72226	0.0309394	0.630393	PAPPA2	1.50949	FALSE
0.160588	3.08796	4.71546	0.0309716	0.630393	MAP3K21	1.50904	FALSE
0.0835968	5.06427	4.72507	0.0309999	0.630393	MIR4435-2HG	1.50864	FALSE
0.177735	3.02381	4.70877	0.0310857	0.630841	ITGA2	1.50744	FALSE
0.0539548	7.79602	4.71065	0.0312419	0.630841	ANKRD36C	1.50526	FALSE
-0.0880597	4.86955	4.70878	0.0312889	0.630841	KCNK10	1.50461	FALSE
-0.113552	4.22642	4.70623	0.0313255	0.630841	TMEM169	1.5041	FALSE
-0.0533574	7.5806	4.70228	0.0313908	0.630841	CLCN4	1.5032	FALSE
0.0835392	5.29717	4.70188	0.0314074	0.630841	GNA12	1.50297	FALSE
-0.140014	3.46987	4.69586	0.0314116	0.630841	STAR	1.50291	FALSE
0.0829002	4.99007	4.70155	0.0314167	0.630841	SCRIB	1.50284	FALSE
0.136374	3.44115	4.69466	0.0314527	0.630841	CCHCR1	1.50234	FALSE
0.159661	4.18204	4.69077	0.0316003	0.630841	ZFP36L2	1.50031	FALSE
0.125484	3.67597	4.68795	0.0316146	0.630841	IDH1	1.50011	FALSE
-0.0919852	4.69851	4.6898	0.0316292	0.630841	GPN2	1.49991	FALSE
-0.0757374	7.13623	4.68853	0.0316367	0.630841	RAB3GAP2	1.49981	FALSE
-0.050603	8.05961	4.68499	0.0316996	0.631154	KPNA6	1.49895	FALSE
-0.110074	4.71335	4.6829	0.0317501	0.631217	SEMA4F	1.49825	FALSE
-0.208822	2.48511	4.64467	0.032015	0.635537	CCDC15-DT	1.49465	FALSE
-0.0974976	4.39965	4.65658	0.0322241	0.638192	SLC35F3	1.49182	FALSE
0.0653945	6.3496	4.65055	0.0323279	0.638192	ANKH	1.49042	FALSE
-0.0691244	6.15547	4.64987	0.0323413	0.638192	DGKH	1.49024	FALSE
0.105222	4.26806	4.64911	0.0323578	0.638192	DAG1	1.49002	FALSE
0.214835	2.32824	4.62066	0.032388	0.638192	TBX6	1.48962	FALSE
-0.0745301	6.32554	4.64162	0.0324929	0.638249	MIEF1	1.48821	FALSE
-0.097083	4.69378	4.6423	0.0324929	0.638249	SLC4A3	1.48821	FALSE
0.112241	4.82114	4.63572	0.0326135	0.638249	CTSH	1.4866	FALSE
0.133724	3.83403	4.63403	0.0326174	0.638249	TRIM38	1.48655	FALSE
0.0589327	7.59924	4.63306	0.0326482	0.638249	RALGAPA1	1.48614	FALSE
-0.184944	2.48407	4.6066	0.0327089	0.638249	ZSCAN21	1.48533	FALSE
0.111409	3.98569	4.62527	0.032741	0.638249	CHPF2	1.48491	FALSE
-0.207153	2.15832	4.59306	0.0328313	0.638249	LRMDA	1.48371	FALSE
0.0978354	5.69668	4.6201	0.032896	0.638249	PLEC	1.48286	FALSE
0.0595965	7.20217	4.61896	0.0329113	0.638249	RPS25	1.48266	FALSE
0.0960216	7.73531	4.61742	0.0329397	0.638249	SOX2-OT	1.48228	FALSE
0.209245	2.27168	4.58871	0.032965	0.638249	TRIM5	1.48195	FALSE
-0.126489	3.62346	4.60708	0.0330941	0.638325	NMNAT1	1.48025	FALSE
-0.0824292	6.03531	4.6068	0.0331441	0.638325	EHD3	1.47959	FALSE
-0.0657584	7.98091	4.60504	0.0331722	0.638325	PCDH17	1.47923	FALSE
0.177127	3.53164	4.59809	0.0332326	0.638325	TRIM59-IFT80	1.47844	FALSE
-0.194996	2.73124	4.57962	0.0333231	0.638325	ZNF124	1.47725	FALSE
-0.0406556	8.79629	4.59416	0.0333779	0.638325	TAX1BP1	1.47654	FALSE
0.0723068	6.50516	4.58618	0.033532	0.638325	KLF3	1.47454	FALSE
0.0600538	6.78316	4.58425	0.033568	0.638325	TRAF3IP1	1.47407	FALSE
0.147901	2.68064	4.56229	0.033633	0.638325	PYM1	1.47323	FALSE
0.16439	5.88471	4.57604	0.0337305	0.638325	C1QA	1.47198	FALSE
-0.192416	3.09721	4.56653	0.0337305	0.638325	TRIM59	1.47198	FALSE
-0.0592865	8.2659	4.57405	0.0337622	0.638325	ELAVL4	1.47157	FALSE
0.119485	3.4158	4.56369	0.0338835	0.638325	INPP5B	1.47001	FALSE
0.127916	3.12448	4.55712	0.0339246	0.638325	PLEKHG1	1.46948	FALSE
0.0374291	9.33449	4.56316	0.0339719	0.638325	GOLGB1	1.46888	FALSE
-0.0800684	10.4301	4.56251	0.0339845	0.638325	ATP6V0C	1.46872	FALSE
0.188738	2.87367	4.54322	0.0340891	0.638325	EPSTI1	1.46738	FALSE
-0.123668	4.00979	4.55209	0.0341896	0.638325	COG4	1.46611	FALSE
0.190593	2.55579	4.53012	0.0342101	0.638325	HLA-L	1.46585	FALSE
0.0879433	4.91069	4.54793	0.0342827	0.638325	SOX12	1.46492	FALSE
-0.0922512	5.5511	4.54669	0.0343002	0.638325	SBK1	1.4647	FALSE
0.0965943	4.13908	4.5452	0.0343315	0.638325	GTF2F2	1.46431	FALSE
0.123554	4.09663	4.54465	0.0343389	0.638325	PALMD	1.46421	FALSE
0.0593003	6.89617	4.54354	0.0343548	0.638325	PEAK1	1.46401	FALSE
0.137556	3.17205	4.53183	0.0344179	0.638325	ZNF280C	1.46322	FALSE
0.0852001	5.83708	4.53907	0.0344469	0.638325	ACSBG1	1.46285	FALSE
-0.0473232	8.71663	4.53767	0.0344687	0.638325	MPHOSPH8	1.46257	FALSE
0.226001	2.14184	4.50727	0.0344859	0.638325	SIRPB2	1.46236	FALSE
0.0823108	5.31783	4.53385	0.0345543	0.638325	COMMD7	1.4615	FALSE
-0.189167	2.23869	4.49933	0.0346851	0.638325	LOC101928335	1.45986	FALSE
0.198006	2.09201	4.49447	0.0347259	0.638325	TMEM204	1.45935	FALSE
-0.075001	6.9304	4.52257	0.0347681	0.638325	CA10	1.45882	FALSE
0.0827241	4.7556	4.52249	0.0347811	0.638325	YY1AP1	1.45866	FALSE
-0.0935109	4.91476	4.52203	0.034792	0.638325	ASAP2	1.45852	FALSE
-0.0807001	5.90276	4.52041	0.0348156	0.638325	GLT1D1	1.45823	FALSE
0.171897	2.371	4.49042	0.0349212	0.638325	WDR90	1.45691	FALSE
0.191899	2.30036	4.48806	0.0349301	0.638325	COL4A3	1.4568	FALSE
0.102166	5.36216	4.51483	0.0349311	0.638325	STXBP3	1.45679	FALSE
0.19577	2.57598	4.49227	0.0349684	0.638325	PLGLB2	1.45632	FALSE
0.0854704	6.33753	4.50849	0.0350498	0.638325	MYO9B	1.45531	FALSE
-0.0807054	7.26127	4.50788	0.0350604	0.638325	SYT5	1.45518	FALSE
0.162338	2.58239	4.48689	0.0350611	0.638325	LSM2	1.45517	FALSE
0.146899	2.81393	4.49267	0.0350738	0.638325	SCLY	1.45502	FALSE
-0.193748	2.30303	4.47683	0.0351687	0.638325	STC2	1.45384	FALSE
0.080777	5.02728	4.49627	0.0353049	0.638325	HNRNPL	1.45216	FALSE
0.118	4.01239	4.49225	0.035373	0.638325	PTPN9	1.45133	FALSE
0.113546	4.13994	4.48868	0.0354547	0.638325	SLAIN1	1.45033	FALSE
-0.069608	9.20336	4.48692	0.035481	0.638325	ACSL3	1.45	FALSE
0.109404	3.95217	4.47684	0.0356799	0.638325	PPIP5K1	1.44758	FALSE
-0.116172	4.8069	4.47786	0.0356799	0.638325	COLQ	1.44758	FALSE
-0.0862269	6.88559	4.47638	0.0356974	0.638325	CLIP3	1.44736	FALSE
-0.206518	2.63265	4.45374	0.0357622	0.638325	PCCA-DT	1.44658	FALSE
-0.0693339	7.65201	4.47105	0.0358042	0.638325	MLLT6	1.44607	FALSE
0.132716	3.64371	4.46587	0.035875	0.638325	TFEB	1.44521	FALSE
0.146502	6.11047	4.46666	0.035898	0.638325	SMG1P1	1.44493	FALSE
0.182075	2.72186	4.44796	0.0359298	0.638325	SIPA1L3	1.44454	FALSE
0.130927	3.38345	4.45855	0.0359515	0.638325	LIPA	1.44428	FALSE
0.162533	2.80444	4.44828	0.0359544	0.638325	YJU2	1.44425	FALSE
0.147982	3.07258	4.45288	0.0359786	0.638325	GPR137B	1.44396	FALSE
-0.124463	3.40367	4.45327	0.0360819	0.638325	GNE	1.44271	FALSE
0.0817592	6.12754	4.45738	0.0360885	0.638325	HIP1	1.44263	FALSE
-0.311354	1.87789	4.42529	0.0361536	0.638325	CRABP1	1.44185	FALSE
0.114557	3.72772	4.45	0.036191	0.638325	SMAD3	1.4414	FALSE
-0.0750417	6.31048	4.45063	0.0362277	0.638325	MOAP1	1.44096	FALSE
0.145003	3.45472	4.44626	0.0362312	0.638325	TRAM2	1.44092	FALSE
-0.0581454	9.36652	4.44925	0.0362525	0.638325	GAS7	1.44066	FALSE
-0.204373	3.20718	4.43636	0.0362633	0.638325	COL23A1	1.44053	FALSE
0.0791927	5.30658	4.44423	0.036367	0.638325	PTAR1	1.43929	FALSE
0.127971	3.41282	4.43943	0.0363692	0.638325	BEND7	1.43927	FALSE
0.078681	5.01312	4.44318	0.0363924	0.638325	TOPBP1	1.43899	FALSE
0.0930414	4.79309	4.4419	0.03642	0.638325	TMEM184C	1.43866	FALSE
-0.0964128	4.88362	4.4415	0.0364268	0.638325	KCNH2	1.43858	FALSE
0.216451	2.29425	4.41375	0.036462	0.638325	COL20A1	1.43816	FALSE
0.12671	4.53659	4.40544	0.0371835	0.650103	BGN	1.42965	FALSE
0.0653357	6.16128	4.39778	0.0373392	0.651971	CNDP2	1.42783	FALSE
0.13783	3.4622	4.38493	0.0375353	0.654538	ZNF740	1.42556	FALSE
-0.179931	2.52102	4.3665	0.0375945	0.654713	PDCD6IP-DT	1.42488	FALSE
0.107224	4.49196	4.37534	0.037834	0.657329	TTN-AS1	1.42212	FALSE
-0.0977451	4.86319	4.37004	0.0379481	0.657329	LRIF1	1.42081	FALSE
0.167908	2.46178	4.3462	0.0379956	0.657329	PPP3CC	1.42027	FALSE
-0.0608733	7.52066	4.36575	0.038027	0.657329	LYRM7	1.41991	FALSE
0.163846	2.49868	4.34261	0.038091	0.657329	ARSJ	1.41918	FALSE
0.309597	2.4478	4.33736	0.0381036	0.657329	S100A1	1.41903	FALSE
-0.0875889	6.33007	4.36093	0.0381345	0.657329	USP27X	1.41868	FALSE
0.155658	3.26525	4.34683	0.0382876	0.657329	PALM3	1.41694	FALSE
-0.0757739	6.61262	4.35272	0.038314	0.657329	BSN	1.41664	FALSE
-0.10061	4.33505	4.35251	0.0383279	0.657329	ST3GAL2	1.41649	FALSE
0.105464	8.96621	4.35108	0.0383474	0.657329	PLP1	1.41626	FALSE
0.110785	3.92835	4.35044	0.0383575	0.657329	ABCA6	1.41615	FALSE
-0.0873104	6.8075	4.34943	0.0383852	0.657329	NAPEPLD	1.41584	FALSE
-0.266208	1.95804	4.31226	0.0385304	0.657929	TRGC2	1.4142	FALSE
-0.0459117	8.00774	4.34108	0.0385683	0.657929	RBFOX2	1.41377	FALSE
-0.0507659	7.03489	4.33624	0.0386762	0.657929	TXNL1	1.41256	FALSE
0.0542329	7.69818	4.33585	0.0386841	0.657929	VPS13C	1.41247	FALSE
0.1704	2.62803	4.31734	0.0387041	0.657929	PAQR5	1.41224	FALSE
0.139461	3.15533	4.31995	0.0387686	0.657929	NDUFB3	1.41152	FALSE
0.150186	2.63793	4.31386	0.0387729	0.657929	NECTIN2	1.41147	FALSE
-0.139143	3.74829	4.31954	0.0389852	0.657929	SLC39A3	1.4091	FALSE
0.0847269	6.37436	4.32166	0.0390031	0.657929	LRP1	1.4089	FALSE
-0.0628151	7.19192	4.32017	0.0390341	0.657929	PTPRF	1.40856	FALSE
-0.140453	3.30745	4.31349	0.0390558	0.657929	SAAL1	1.40831	FALSE
-0.0871584	6.42057	4.31854	0.0390742	0.657929	RAB3B	1.40811	FALSE
-0.0902018	9.06079	4.30657	0.0393393	0.657929	CHCHD10	1.40517	FALSE
-0.0716889	7.99321	4.30287	0.0394232	0.657929	NECAB1	1.40425	FALSE
0.158095	3.13042	4.29335	0.0394507	0.657929	ZNF578	1.40395	FALSE
-0.152563	3.98697	4.29834	0.0394925	0.657929	DENND6B	1.40349	FALSE
0.193813	2.81579	4.28505	0.0395001	0.657929	NR4A1	1.4034	FALSE
0.114474	4.45649	4.29583	0.0395986	0.657929	TTC4	1.40232	FALSE
0.084123	5.08044	4.29361	0.0396464	0.657929	TIA1	1.4018	FALSE
0.206709	2.10102	4.26442	0.0396697	0.657929	SLC13A5	1.40154	FALSE
0.113466	4.19324	4.29161	0.0396877	0.657929	MPI	1.40134	FALSE
0.110528	3.73108	4.28901	0.0396943	0.657929	SAP130	1.40127	FALSE
0.14106	3.06888	4.28232	0.039695	0.657929	DISP1	1.40126	FALSE
-0.0763539	6.41542	4.29079	0.0396999	0.657929	CES2	1.40121	FALSE
-0.0675357	7.50904	4.29	0.0397161	0.657929	CEP170B	1.40103	FALSE
-0.117174	4.60689	4.28842	0.0397682	0.657929	DDIT3	1.40046	FALSE
0.0540581	6.85004	4.27923	0.039963	0.657929	ALDH2	1.39834	FALSE
0.112476	4.1879	4.27804	0.0400005	0.657929	APPL2	1.39793	FALSE
-0.1622	5.18703	4.2769	0.040027	0.657929	MCRIP2	1.39765	FALSE
0.197338	2.30937	4.25187	0.0400454	0.657929	GNB2	1.39745	FALSE
-0.0817386	5.87202	4.27049	0.040169	0.657929	REEP2	1.39611	FALSE
0.137841	3.25023	4.25458	0.0402739	0.657929	GET3	1.39498	FALSE
-0.0564665	7.99715	4.25873	0.0404356	0.657929	SPIN1	1.39324	FALSE
0.0819423	5.00554	4.25875	0.040449	0.657929	KCTD3	1.39309	FALSE
-0.0695664	6.94978	4.25765	0.0404625	0.657929	SCG5	1.39295	FALSE
-0.0555365	8.29343	4.25555	0.0405097	0.657929	CAMTA1	1.39244	FALSE
0.127531	3.51867	4.25239	0.0405105	0.657929	GALNT7	1.39243	FALSE
-0.245142	2.0147	4.22462	0.0405601	0.657929	CRTC3-AS1	1.3919	FALSE
-0.0852913	5.74633	4.25231	0.040592	0.657929	RPUSD3	1.39156	FALSE
0.193519	3.26991	4.24474	0.040592	0.657929	SERF1B	1.39156	FALSE
0.111823	3.55263	4.24894	0.0406044	0.657929	ETAA1	1.39143	FALSE
-0.0732927	5.85117	4.25013	0.0406416	0.657929	TCOF1	1.39103	FALSE
0.176025	2.34348	4.22659	0.0406566	0.657929	EFNB1	1.39087	FALSE
-0.123978	6.67168	4.2487	0.0406723	0.657929	BEGAIN	1.3907	FALSE
-0.054997	8.62126	4.24499	0.0407564	0.657929	ATP6V1A	1.3898	FALSE
0.0618848	5.43906	4.24436	0.0407803	0.657929	BCLAF3	1.38955	FALSE
0.249066	2.19969	4.21589	0.0408356	0.657929	OAS1	1.38896	FALSE
0.212829	2.62155	4.22351	0.0408401	0.657929	ITGAL	1.38891	FALSE
0.179261	2.64278	4.22339	0.0408792	0.657929	APOL3	1.3885	FALSE
0.115436	4.50922	4.23964	0.0408863	0.657929	CUEDC1	1.38842	FALSE
0.125643	3.64353	4.23462	0.0409472	0.658073	YAE1	1.38778	FALSE
0.0932154	4.60305	4.23452	0.0410194	0.658073	STMP1	1.38701	FALSE
0.0988379	4.36426	4.23349	0.0410432	0.658073	ABHD18	1.38676	FALSE
0.100239	4.21715	4.2299	0.0411239	0.658574	ZNF197	1.38591	FALSE
0.125196	3.51518	4.21778	0.041336	0.660528	BDH2	1.38367	FALSE
0.0449624	6.55114	4.22016	0.0413449	0.660528	PBRM1	1.38358	FALSE
-0.122567	4.10286	4.2105	0.0415797	0.663485	RTP1	1.38112	FALSE
0.0975491	3.96479	4.20273	0.0417596	0.664354	CCNG2	1.37924	FALSE
0.153667	2.8779	4.1901	0.0417911	0.664354	GXYLT2	1.37892	FALSE
-0.109975	4.05943	4.20095	0.0418033	0.664354	ACSF3	1.37879	FALSE
0.185308	2.58901	4.18136	0.0418339	0.664354	NFKBID	1.37847	FALSE
0.0563129	6.17581	4.19776	0.0418832	0.664354	CASP8AP2	1.37796	FALSE
-0.062033	9.12704	4.18644	0.0421537	0.666596	MEF2C	1.37516	FALSE
0.239779	1.98593	4.15549	0.042232	0.666596	LTBP2	1.37436	FALSE
0.183678	2.8114	4.16762	0.0422976	0.666596	DNAAF4	1.37368	FALSE
-0.0608364	6.36314	4.18061	0.0422986	0.666596	CDC40	1.37367	FALSE
0.139429	4.80096	4.18041	0.0423167	0.666596	GLDN	1.37349	FALSE
0.243426	2.329	4.1562	0.0423358	0.666596	C21orf62	1.37329	FALSE
0.0738107	5.2742	4.17592	0.0424219	0.666596	USO1	1.37241	FALSE
0.1181	3.34923	4.16914	0.0424424	0.666596	SDHB	1.3722	FALSE
0.135441	3.01421	4.16169	0.0425298	0.666596	PXYLP1	1.37131	FALSE
0.135954	2.93092	4.15831	0.0425593	0.666596	CAPN10	1.37101	FALSE
-0.19323	2.28955	4.14357	0.0426367	0.666596	WDR24	1.37022	FALSE
-0.122631	3.83621	4.16316	0.0427122	0.666596	CERS5	1.36945	FALSE
-0.133714	3.7204	4.16156	0.0427358	0.666596	COL21A1	1.36921	FALSE
0.0883395	4.53603	4.16242	0.0427598	0.666596	CEP135	1.36896	FALSE
-0.141649	5.37144	4.16156	0.0427741	0.666596	FAM153A	1.36882	FALSE
0.0624765	6.57021	4.15757	0.0428636	0.667211	SFXN5	1.36791	FALSE
-0.0776694	6.47372	4.15275	0.0429845	0.668314	DVL1	1.36669	FALSE
-0.0831894	4.66942	4.14914	0.0430882	0.668729	TIMM10B	1.36564	FALSE
-0.13041	3.25933	4.14015	0.0431595	0.668729	MYO19	1.36492	FALSE
0.112856	7.18432	4.14551	0.0431616	0.668729	TF	1.3649	FALSE
-0.0978334	6.5013	4.13326	0.0434709	0.672739	VSTM2L	1.3618	FALSE
-0.0508725	7.07464	4.12891	0.0435777	0.67285	TAFA5	1.36074	FALSE
0.0912173	4.80861	4.12509	0.0436897	0.67285	ZBTB41	1.35962	FALSE
0.100806	5.34536	4.12327	0.0437299	0.67285	CAPN3	1.35922	FALSE
0.0777382	6.24532	4.12136	0.0437706	0.67285	ACBD5	1.35882	FALSE
0.0610802	6.00174	4.11888	0.0438344	0.67285	CEP295	1.35818	FALSE
-0.0939821	5.59402	4.11891	0.0438372	0.67285	TMEM158	1.35816	FALSE
-0.156736	2.85835	4.10552	0.04388	0.67285	HTR4	1.35773	FALSE
0.125464	3.87155	4.11373	0.0439475	0.67285	SPICE1	1.35707	FALSE
0.115297	4.2798	4.11401	0.0439581	0.67285	HMGCL	1.35696	FALSE
-0.0514254	8.02974	4.11287	0.0439824	0.67285	ARHGEF9	1.35672	FALSE
0.0396819	8.07507	4.10808	0.0441044	0.673545	TNRC6A	1.35552	FALSE
0.136316	4.34205	4.10704	0.0441288	0.673545	ERF	1.35528	FALSE
-0.230104	2.12886	4.07606	0.0442861	0.674351	BEND4	1.35373	FALSE
-0.18397	2.47079	4.08016	0.0443406	0.674351	C2orf15	1.3532	FALSE
-0.100052	6.13653	4.09774	0.0443726	0.674351	ARL5A	1.35288	FALSE
-0.0765711	7.95369	4.09616	0.0444095	0.674351	RNF187	1.35252	FALSE
-0.051383	7.82656	4.09228	0.0445093	0.674351	RAB2A	1.35155	FALSE
0.177655	3.04393	4.07846	0.0446191	0.674351	CYTH4	1.35048	FALSE
0.119951	3.69338	4.08372	0.0446732	0.674351	PRPF31	1.34995	FALSE
0.151845	3.12085	4.07098	0.0448094	0.674351	HSD17B14	1.34863	FALSE
-0.0500943	11.1989	4.08057	0.0448112	0.674351	YWHAB	1.34861	FALSE
0.218522	3.56225	4.07516	0.0448452	0.674351	CD44	1.34828	FALSE
0.153828	3.0253	4.06904	0.0448868	0.674351	RASGRP3	1.34788	FALSE
0.0564703	6.19795	4.0771	0.0449051	0.674351	AMOT	1.3477	FALSE
0.0769221	5.61218	4.07536	0.0449547	0.674351	RIPK2-DT	1.34723	FALSE
-0.239245	3.67341	4.06954	0.0450063	0.674351	SERPINH1	1.34673	FALSE
0.0920718	5.16437	4.07277	0.045027	0.674351	FRMD4B	1.34653	FALSE
0.118467	3.07863	4.06195	0.0450655	0.674351	MORN2	1.34616	FALSE
0.0660616	6.39201	4.06359	0.0452572	0.674351	PRPF18	1.34431	FALSE
-0.0697521	7.51937	4.05284	0.0455374	0.674351	TOLLIP	1.34163	FALSE
0.116256	5.93573	4.05174	0.0455712	0.674351	NPIPB13	1.34131	FALSE
0.106197	3.75969	4.04913	0.0456135	0.674351	LINC01122	1.34091	FALSE
0.0651734	6.27864	4.04982	0.0456194	0.674351	PABPC4	1.34085	FALSE
0.152545	2.93042	4.03664	0.0457045	0.674351	SPX	1.34004	FALSE
0.0934828	4.95814	4.04509	0.0457569	0.674351	FMNL3	1.33954	FALSE
-0.12352	3.27683	4.03929	0.0457702	0.674351	MFF-DT	1.33942	FALSE
0.191506	2.18449	4.02066	0.0457844	0.674351	ACCS	1.33928	FALSE
0.0815417	5.81079	4.04204	0.0458285	0.674351	AASS	1.33886	FALSE
0.0959832	4.18087	4.03878	0.0459199	0.674351	GRID1	1.338	FALSE
0.0921407	5.28246	4.03564	0.0460045	0.674351	CERK	1.3372	FALSE
-0.0892284	4.83527	4.03528	0.0460179	0.674351	MRPL52	1.33707	FALSE
0.175586	3.18336	4.02646	0.0460228	0.674351	CCN1	1.33703	FALSE
0.237473	2.53975	4.01642	0.0460289	0.674351	MMP14	1.33697	FALSE
-0.0716401	5.76335	4.03372	0.0460506	0.674351	B4GALNT1	1.33676	FALSE
0.0890214	4.9511	4.03332	0.0460703	0.674351	ECI2	1.33658	FALSE
0.0871553	5.27385	4.03217	0.0460973	0.674351	ACADVL	1.33632	FALSE
0.0898185	4.72937	4.03145	0.0461199	0.674351	SAP30	1.33611	FALSE
-0.118143	5.10055	4.03131	0.0461212	0.674351	DCBLD1	1.3361	FALSE
0.0842085	6.77297	4.02818	0.0461933	0.674351	PIP4K2A	1.33542	FALSE
-0.064999	6.87771	4.02751	0.0462111	0.674351	LRP8	1.33525	FALSE
0.267399	2.00128	3.99844	0.0462922	0.674351	PLAUR	1.33449	FALSE
0.166381	2.89876	4.01269	0.0463039	0.674351	TRMT61A	1.33438	FALSE
0.15091	2.67265	4.00998	0.0463115	0.674351	EPHB4	1.33431	FALSE
0.153745	2.96164	4.01424	0.0463253	0.674351	CTNS	1.33418	FALSE
0.0903145	4.28529	4.02232	0.0463553	0.674351	HEATR5B	1.3339	FALSE
-0.116455	4.03093	4.0174	0.0464747	0.675352	TKFC	1.33278	FALSE
0.155797	3.26528	4.00849	0.0465785	0.676123	CCN2	1.33181	FALSE
0.184982	2.56205	3.98804	0.0468382	0.678516	ADGRL1-AS1	1.3294	FALSE
-0.0682609	7.74152	4.00374	0.0468514	0.678516	IPCEF1	1.32928	FALSE
0.117065	3.83178	3.9991	0.0469688	0.678516	APCDD1	1.32819	FALSE
-0.19105	3.01185	3.98995	0.0469909	0.678516	GOLGA6L10	1.32799	FALSE
-0.0811931	4.7362	3.9983	0.0470122	0.678516	B3GALNT1	1.32779	FALSE
-0.0561145	7.63238	3.99651	0.0470485	0.678516	LRRC4C	1.32745	FALSE
0.060307	6.96676	3.98839	0.0472715	0.679293	ALCAM	1.3254	FALSE
-0.0544498	6.27899	3.98752	0.0472974	0.679293	POLK	1.32516	FALSE
0.133616	2.99327	3.97776	0.0473086	0.679293	B3GALT1	1.32506	FALSE
0.0457234	7.17348	3.98654	0.0473219	0.679293	SMC3	1.32494	FALSE
0.166745	2.75721	3.97077	0.0473988	0.679293	RASGEF1B	1.32423	FALSE
0.114397	6.66649	3.98347	0.0474079	0.679293	RPS26	1.32415	FALSE
0.193324	2.49357	3.96081	0.0475416	0.679653	AOAH	1.32293	FALSE
0.100119	4.01983	3.9774	0.0475773	0.679653	ZNF544	1.3226	FALSE
-0.161702	2.36315	3.95768	0.0475859	0.679653	BAAT	1.32252	FALSE
-0.0613733	11.0025	3.97476	0.0476458	0.679781	NEFL	1.32197	FALSE
-0.0935802	5.11913	3.96843	0.0478348	0.680479	GLS2	1.32026	FALSE
0.0767292	4.94054	3.96651	0.0478894	0.680479	FBL	1.31976	FALSE
-0.0557623	8.21027	3.96505	0.0479157	0.680479	ATP6V1E1	1.31952	FALSE
-0.0533189	9.46911	3.96328	0.0479646	0.680479	FBXW7	1.31908	FALSE
-0.0899704	5.38684	3.96331	0.0479746	0.680479	MRPL4	1.31899	FALSE
0.218462	2.44107	3.94262	0.0480008	0.680479	PIRT	1.31875	FALSE
-0.076645	5.21454	3.95974	0.0480761	0.680541	KLHL3	1.31807	FALSE
0.163134	3.67764	3.95523	0.0481345	0.680541	CCR1	1.31754	FALSE
-0.090668	5.10308	3.95682	0.0481582	0.680541	FBLL1	1.31733	FALSE
-0.0719972	6.11704	3.95291	0.0482589	0.680543	NOM1	1.31642	FALSE
0.125515	3.73338	3.95183	0.0482604	0.680543	ADAMTS10	1.31641	FALSE
0.141522	2.73766	3.93789	0.0483295	0.680797	ANXA4	1.31579	FALSE
-0.0450168	7.91144	3.9439	0.0485084	0.682143	ZMAT3	1.31418	FALSE
-0.0854814	5.89405	3.94241	0.0485562	0.682143	STAC2	1.31375	FALSE
-0.0732163	5.90958	3.94163	0.0485784	0.682143	FUNDC2	1.31356	FALSE
0.0657894	6.18286	3.93677	0.0487137	0.68282	XRN1	1.31235	FALSE
0.192755	4.31672	3.93645	0.048729	0.68282	SCIN	1.31221	FALSE
-0.162203	2.73966	3.91833	0.0488763	0.683079	TNXB	1.3109	FALSE
-0.111938	3.87336	3.92252	0.0490696	0.683079	PSMB10	1.30919	FALSE
-0.0665111	6.28159	3.92301	0.0491051	0.683079	SLC9A7	1.30887	FALSE
0.079673	5.40266	3.92292	0.0491145	0.683079	PLCE1	1.30879	FALSE
-0.132401	7.21584	3.92251	0.0491164	0.683079	GPR85	1.30877	FALSE
0.0918353	7.40083	3.92245	0.0491178	0.683079	GTF2I	1.30876	FALSE
0.0947387	4.64427	3.92306	0.0491185	0.683079	CDC14B	1.30876	FALSE
0.0738081	6.33466	3.92116	0.0491571	0.683079	MAT2A	1.30841	FALSE
-0.108169	3.699	3.91613	0.0492357	0.683459	PUDP	1.30772	FALSE
-0.0761783	6.22819	3.91506	0.0493327	0.683631	RIPOR2	1.30687	FALSE
0.168801	2.51896	3.8975	0.0493506	0.683631	DSCAML1	1.30671	FALSE
0.136833	3.60744	3.90784	0.0494573	0.684398	TPM3P9	1.30577	FALSE
0.178678	2.54356	3.89044	0.0495846	0.684742	GSDMD	1.30465	FALSE
0.12938	5.11861	3.90666	0.0495848	0.684742	ITGB4	1.30465	FALSE
0.156162	3.01569	3.89061	0.0497985	0.686783	BNC2	1.30278	FALSE
-0.150851	2.46691	3.88077	0.0498355	0.686783	LRRC42	1.30246	FALSE
0.115476	3.71465	3.89231	0.0499505	0.687531	ANO6	1.30146	FALSE
0.0853605	6.20955	3.89224	0.0499929	0.687531	ISCU	1.30109	FALSE
0.117562	5.83063	3.88997	0.0500626	0.687781	HLA-A	1.30049	FALSE
-0.0608121	6.2392	3.88144	0.0503082	0.689274	NLK	1.29836	FALSE
0.101438	4.16408	3.88052	0.0503429	0.689274	ELMOD3	1.29806	FALSE
0.104165	5.38007	3.87713	0.0504422	0.689274	PECAM1	1.29721	FALSE
-0.199679	2.46488	3.85794	0.0504683	0.689274	LINC02135	1.29698	FALSE
-0.0637075	8.86858	3.87345	0.0505393	0.689274	MIAT	1.29637	FALSE
0.121749	3.00698	3.86344	0.0505819	0.689274	CNNM4	1.296	FALSE
-0.0599114	6.67495	3.87068	0.050623	0.689274	NUDT4	1.29565	FALSE
-0.130001	3.15707	3.86266	0.0506625	0.689274	SPACA9	1.29531	FALSE
-0.0506239	9.18673	3.866	0.0507594	0.689274	ELAVL3	1.29448	FALSE
0.213076	2.10428	3.84147	0.0508037	0.689274	CDC14A	1.2941	FALSE
-0.147855	2.75724	3.85116	0.0508372	0.689274	PABPC1L	1.29382	FALSE
-0.0594176	6.65268	3.86297	0.0508513	0.689274	ZCCHC17	1.2937	FALSE
-0.0955877	6.78994	3.86216	0.0508761	0.689274	TLCD3B	1.29349	FALSE
-0.102528	4.32863	3.86045	0.05094	0.689274	CHAF1A	1.29294	FALSE
0.105581	3.7855	3.85886	0.0509463	0.689274	SEMA4B	1.29289	FALSE
0.234639	2.21799	3.82584	0.0513029	0.692942	NUPR1	1.28986	FALSE
-0.096115	4.63788	3.84252	0.0514786	0.692942	CARS2	1.28837	FALSE
-0.0857669	4.40075	3.83902	0.0515776	0.692942	TMEM42	1.28754	FALSE
0.0748858	6.29048	3.83713	0.0516268	0.692942	SELENOK	1.28712	FALSE
-0.067062	5.29753	3.83602	0.051667	0.692942	MTF2	1.28679	FALSE
0.191497	2.46371	3.81771	0.0517034	0.692942	IL18	1.28648	FALSE
-0.0894313	5.04554	3.83468	0.0517078	0.692942	TMEM175	1.28644	FALSE
0.108222	3.4978	3.83175	0.0517174	0.692942	RTTN	1.28636	FALSE
0.128636	3.23722	3.82791	0.0517358	0.692942	KIF26B	1.28621	FALSE
0.0542678	7.43323	3.83249	0.0517623	0.692942	NIN	1.28599	FALSE
0.101358	4.01475	3.83138	0.0517888	0.692942	NUDT2	1.28576	FALSE
-0.0887636	5.85758	3.82695	0.0519366	0.694222	CHRNB2	1.28453	FALSE
0.0923753	4.69798	3.81705	0.0522484	0.697255	PHTF1	1.28193	FALSE
-0.0478485	8.7901	3.81568	0.0522727	0.697255	DYNLL2	1.28172	FALSE
-0.0682715	5.91913	3.8143	0.0523203	0.697255	EIF2S1	1.28133	FALSE
-0.0570272	6.64735	3.81084	0.0524227	0.697592	RBBP5	1.28048	FALSE
0.0746963	6.22433	3.80493	0.0526061	0.697592	RNASET2	1.27896	FALSE
0.189159	2.20915	3.78406	0.0526144	0.697592	LINC00908	1.2789	FALSE
-0.0721596	7.24661	3.80429	0.0526223	0.697592	POMK	1.27883	FALSE
0.153126	2.38536	3.78191	0.052774	0.697592	TM6SF1	1.27758	FALSE
0.0809898	5.32639	3.79889	0.0527998	0.697592	RNASEH2B	1.27737	FALSE
0.0662625	5.81659	3.79818	0.0528163	0.697592	CCDC7	1.27723	FALSE
0.107697	4.58442	3.79674	0.0528624	0.697592	SNHG19	1.27685	FALSE
0.0701347	5.88686	3.79535	0.0529036	0.697592	MSRB3	1.27652	FALSE
-0.0860719	4.26674	3.79468	0.0529267	0.697592	TGFBRAP1	1.27632	FALSE
0.066381	5.96102	3.79153	0.0530223	0.697592	NOP53	1.27554	FALSE
0.080706	5.35975	3.78984	0.0530792	0.697592	MKNK1	1.27508	FALSE
0.0858273	4.91152	3.78953	0.0530948	0.697592	RBL2	1.27495	FALSE
0.210292	2.20068	3.76805	0.0531029	0.697592	TNFAIP3	1.27488	FALSE
-0.105088	4.7095	3.78828	0.0531299	0.697592	ZNF710-AS1	1.27466	FALSE
-0.120732	4.69598	3.78354	0.0532807	0.69768	MSX1	1.27343	FALSE
0.073373	5.19006	3.78086	0.0533614	0.69768	PACS2	1.27277	FALSE
0.0873503	4.28976	3.77893	0.0534244	0.69768	DUBR	1.27226	FALSE
0.114697	3.54581	3.77409	0.0534952	0.69768	INTS4	1.27169	FALSE
0.172826	3.29244	3.76889	0.0535696	0.69768	MOG	1.27108	FALSE
-0.158904	3.11738	3.76538	0.0536252	0.69768	TRMT44	1.27063	FALSE
0.0739439	5.70401	3.76933	0.0537168	0.69768	CHKA	1.26989	FALSE
-0.15993	5.20061	3.76619	0.0538215	0.69768	GATD3	1.26904	FALSE
-0.150794	2.55282	3.75046	0.0538539	0.69768	FARS2	1.26878	FALSE
0.0884039	5.96768	3.76475	0.0538589	0.69768	SPARC	1.26874	FALSE
0.187499	2.7008	3.74785	0.0539159	0.69768	HCST	1.26828	FALSE
0.186404	2.45344	3.74583	0.0539307	0.69768	PLD2	1.26816	FALSE
0.062558	5.87647	3.76128	0.0539691	0.69768	CNTRL	1.26786	FALSE
0.100976	4.49196	3.76122	0.0539823	0.69768	CYTOR	1.26775	FALSE
0.105698	4.32078	3.76052	0.0540006	0.69768	TCP11L2	1.2676	FALSE
0.130685	2.7134	3.74734	0.0540235	0.69768	ZDHHC2	1.26742	FALSE
0.061397	6.5439	3.7567	0.0541102	0.69768	PHF21A	1.26672	FALSE
-0.115549	4.12097	3.7566	0.0541156	0.69768	BRCA1	1.26668	FALSE
0.102823	3.70809	3.75462	0.0541398	0.69768	FHIT	1.26648	FALSE
0.113685	4.43966	3.7547	0.0541866	0.69768	CTDSP1	1.26611	FALSE
-0.0781278	7.95249	3.7486	0.0543655	0.69768	CPLX1	1.26468	FALSE
0.108195	3.78244	3.74641	0.0544153	0.69768	ZFP30	1.26428	FALSE
0.144429	2.74375	3.7353	0.0544256	0.69768	LINC01630	1.2642	FALSE
-0.0994908	5.16332	3.74701	0.0544301	0.69768	CEP19	1.26416	FALSE
-0.169087	2.22383	3.7257	0.0544667	0.69768	ZNF227	1.26387	FALSE
-0.0497261	8.16139	3.74438	0.0545	0.69768	TLN2	1.2636	FALSE
0.079577	5.06107	3.7427	0.0545685	0.69768	RAPGEF6	1.26306	FALSE
0.125683	3.76362	3.74035	0.0546064	0.69768	NMI	1.26276	FALSE
-0.0609979	5.86352	3.73977	0.0546534	0.69768	RWDD1	1.26238	FALSE
0.0697487	6.61709	3.7366	0.0547508	0.698204	RPS17	1.26161	FALSE
-0.0531584	9.69004	3.73503	0.0547991	0.698204	OLFM1	1.26123	FALSE
-0.0738259	5.81245	3.73304	0.0548698	0.698438	MAP3K9	1.26067	FALSE
0.13391	2.77602	3.71645	0.0550512	0.69932	MATCAP2	1.25923	FALSE
0.176115	2.62515	3.70911	0.0552012	0.69932	NFATC1	1.25805	FALSE
-0.0443853	9.10547	3.72139	0.0552391	0.69932	MYT1L	1.25775	FALSE
-0.0603998	8.91827	3.71321	0.0555049	0.69932	UCHL1	1.25567	FALSE
0.0678839	5.39203	3.71211	0.0555522	0.69932	IPO8	1.2553	FALSE
0.0942202	4.20599	3.71206	0.0555555	0.69932	KDM2B	1.25527	FALSE
0.172692	2.58549	3.69587	0.0556181	0.69932	CYP1B1-AS1	1.25478	FALSE
0.086877	4.41511	3.70839	0.055675	0.69932	PLCD3	1.25434	FALSE
0.187355	2.19096	3.68526	0.0557785	0.69932	FAM110A	1.25353	FALSE
-0.0682123	5.42653	3.7045	0.0557999	0.69932	RUNDC3B	1.25337	FALSE
0.149575	3.35633	3.69585	0.0559387	0.69932	PRKCSH	1.25229	FALSE
-0.0580657	10.0044	3.69993	0.0559392	0.69932	CAMK1D	1.25228	FALSE
0.181817	2.20224	3.67761	0.0560366	0.69932	IFT52	1.25153	FALSE
-0.116192	3.62754	3.69446	0.0560642	0.69932	B3GALNT2	1.25131	FALSE
0.0824865	4.62467	3.69461	0.0561321	0.69932	NIFK	1.25079	FALSE
-0.0725065	5.86799	3.69067	0.0562504	0.69932	STXBP6	1.24987	FALSE
0.0487579	7.85255	3.68698	0.0563666	0.69932	FUS	1.24898	FALSE
0.0599418	6.28777	3.68633	0.0563913	0.69932	CDK5RAP2	1.24879	FALSE
0.0560201	7.9053	3.68607	0.0563967	0.69932	PABPC1	1.24875	FALSE
0.0827466	5.75115	3.68538	0.0564267	0.69932	CDK2AP1	1.24852	FALSE
0.0985057	3.67116	3.68222	0.0564879	0.69932	SGO2	1.24804	FALSE
0.0680222	5.0452	3.68373	0.0564896	0.69932	LMBRD1	1.24803	FALSE
-0.0553546	9.26118	3.68188	0.0565353	0.69932	CACNG8	1.24768	FALSE
0.118617	4.24656	3.68136	0.0565665	0.69932	DTX3L	1.24744	FALSE
0.113487	3.37209	3.67373	0.0567012	0.69932	AHCY	1.24641	FALSE
0.150077	2.60512	3.66311	0.0567288	0.69932	FBXW4P1	1.2462	FALSE
-0.0862043	6.31012	3.67532	0.0567571	0.69932	RRP7A	1.24598	FALSE
-0.0985958	4.22894	3.67526	0.0567697	0.69932	PRDX6-AS1	1.24588	FALSE
-0.0427054	7.94077	3.67459	0.0567784	0.69932	AP3D1	1.24582	FALSE
0.0686916	6.22345	3.67252	0.056851	0.69932	BTF3	1.24526	FALSE
0.117672	3.48013	3.66702	0.056947	0.69932	RANBP10	1.24453	FALSE
-0.0461387	8.53285	3.66877	0.0569725	0.69932	ABI2	1.24433	FALSE
-0.0561058	9.20661	3.6678	0.0570052	0.69932	RBFOX1	1.24409	FALSE
0.121158	4.21256	3.6665	0.0570199	0.69932	UBALD2	1.24397	FALSE
0.15034	2.86701	3.6574	0.0570591	0.69932	TYW1B	1.24368	FALSE
-0.0752386	5.49595	3.66358	0.0571556	0.69932	OXCT1	1.24294	FALSE
-0.0468629	9.01034	3.66203	0.0571988	0.69932	RTN3	1.24261	FALSE
-0.0649324	9.35617	3.66128	0.0572239	0.69932	CBX6	1.24242	FALSE
-0.146157	2.88013	3.6504	0.0572896	0.69932	TTC21A	1.24192	FALSE
-0.0525063	8.06121	3.65826	0.0573261	0.69932	PAFAH1B2	1.24165	FALSE
-0.0852329	4.49353	3.65651	0.0573991	0.69932	ZSCAN16-AS1	1.24109	FALSE
-0.0655001	5.67699	3.65622	0.0574024	0.69932	JADE1	1.24107	FALSE
-0.0597648	10.5638	3.65539	0.0574226	0.69932	MAPT	1.24092	FALSE
0.0985593	3.66653	3.65405	0.0574303	0.69932	HDX	1.24086	FALSE
0.101925	4.1543	3.65308	0.0575099	0.69932	EIF2AK3	1.24026	FALSE
0.0820103	4.42242	3.65163	0.0575668	0.69932	ENTPD1-AS1	1.23983	FALSE
0.10453	4.34185	3.64969	0.0576258	0.69932	STRN4	1.23938	FALSE
-0.108497	3.32189	3.64182	0.0577596	0.69932	WDFY1	1.23838	FALSE
-0.187422	2.67529	3.63263	0.057764	0.69932	KISS1R	1.23834	FALSE
0.141141	2.55897	3.62941	0.0578371	0.69932	ZNF41	1.23779	FALSE
0.107785	3.69288	3.6422	0.057838	0.69932	SASS6	1.23779	FALSE
0.0585752	7.17779	3.64203	0.0578767	0.69932	HNRNPD	1.2375	FALSE
-0.0753145	5.79446	3.64011	0.0579487	0.69932	GBA2	1.23696	FALSE
0.105048	3.78721	3.63908	0.0579613	0.69932	ARHGEF40	1.23686	FALSE
-0.0757379	5.88939	3.63898	0.0579868	0.69932	KCNIP4	1.23667	FALSE
-0.0974368	4.64824	3.63721	0.0580588	0.69932	NDP	1.23613	FALSE
0.115499	3.57675	3.63421	0.058074	0.69932	ATP7A	1.23602	FALSE
0.0925998	4.71944	3.63436	0.058156	0.69932	VAT1	1.23541	FALSE
0.176994	3.53986	3.62996	0.0581955	0.69932	SLC16A3	1.23511	FALSE
0.054522	7.74743	3.63264	0.0581967	0.69932	SYNM	1.2351	FALSE
-0.0761511	12.5066	3.63114	0.0582479	0.69932	HSP90AA1	1.23472	FALSE
-0.119836	3.67059	3.62841	0.0582856	0.69932	ZC2HC1C	1.23444	FALSE
0.0901205	4.87425	3.6297	0.0583154	0.69932	RIN2	1.23422	FALSE
0.118531	2.99688	3.62131	0.0583404	0.69932	HELQ	1.23403	FALSE
0.139096	2.72602	3.61765	0.0583471	0.69932	NME9	1.23398	FALSE
-0.0458538	9.30388	3.62272	0.0585373	0.69932	KLC1	1.23257	FALSE
-0.118423	3.51903	3.61995	0.0585493	0.69932	SIKE1	1.23248	FALSE
-0.0854263	5.80543	3.62039	0.0586253	0.69932	CDKN2D	1.23191	FALSE
0.0893511	5.12304	3.61996	0.0586466	0.69932	TAB2	1.23176	FALSE
-0.131416	3.49716	3.61524	0.0586518	0.69932	FLRT1	1.23172	FALSE
0.133509	2.70659	3.60755	0.0586611	0.69932	COQ2	1.23165	FALSE
-0.0925984	5.91119	3.61693	0.0587435	0.699405	BCR	1.23104	FALSE
0.132072	3.23212	3.60838	0.0588674	0.699405	PPP1R18	1.23013	FALSE
-0.178124	2.53756	3.59752	0.0589285	0.699405	LINC02904	1.22967	FALSE
0.097912	6.1322	3.6112	0.0589404	0.699405	SDC4	1.22959	FALSE
0.131671	3.99271	3.61058	0.0589522	0.699405	IL13RA1	1.2295	FALSE
0.139403	3.14193	3.60432	0.0589828	0.699405	PUS7	1.22927	FALSE
-0.0972004	3.74304	3.60558	0.0591049	0.699901	PDCD2	1.22838	FALSE
0.180893	4.66302	3.60554	0.0591296	0.699901	C1QB	1.2282	FALSE
0.101865	3.86081	3.59837	0.0593537	0.701707	TAF1B	1.22655	FALSE
0.0547623	6.13603	3.59838	0.0593873	0.701707	MAP4K5	1.22631	FALSE
-0.0503933	7.46165	3.5958	0.0594741	0.702015	EI24	1.22567	FALSE
0.151075	2.33189	3.57791	0.0595187	0.702015	SMIM17	1.22535	FALSE
0.173075	2.29207	3.56374	0.0599778	0.704587	SLC35G2	1.22201	FALSE
-0.133913	2.91842	3.5695	0.0600895	0.704587	SPIN2B	1.2212	FALSE
-0.14218	4.576	3.57813	0.0601157	0.704587	PDE4C	1.22101	FALSE
-0.12244	3.76671	3.57652	0.0601222	0.704587	AEN	1.22097	FALSE
-0.0666074	6.70915	3.5772	0.0601315	0.704587	FAM81A	1.2209	FALSE
0.194904	2.36503	3.55837	0.0602064	0.704587	DOCK2	1.22036	FALSE
-0.0851242	4.49397	3.57416	0.0602558	0.704587	CDKN2AIP	1.22	FALSE
-0.0683113	8.37809	3.57085	0.0603555	0.704587	GABRA1	1.21928	FALSE
-0.0891828	5.55862	3.56894	0.0604332	0.704587	GPC1	1.21872	FALSE
0.0761184	5.34371	3.56611	0.0605363	0.704587	MTG2	1.21798	FALSE
0.0763288	4.75029	3.56593	0.0605477	0.704587	PTPRM	1.2179	FALSE
0.133409	3.81339	3.55968	0.0606778	0.704587	CYBB	1.21697	FALSE
0.106807	4.83863	3.56196	0.0606892	0.704587	DCN	1.21689	FALSE
0.221529	2.19692	3.54219	0.0606969	0.704587	LUCAT1	1.21683	FALSE
0.0697281	5.7515	3.55998	0.0607514	0.704587	PBXIP1	1.21644	FALSE
0.254144	1.83553	3.53692	0.0607635	0.704587	APOBR	1.21636	FALSE
0.101481	4.41469	3.55965	0.0607752	0.704587	SLC25A18	1.21627	FALSE
-0.0641132	6.76336	3.55758	0.0608318	0.704587	DISP2	1.21587	FALSE
0.0845721	6.18089	3.55741	0.0608403	0.704587	PHLDB1	1.21581	FALSE
-0.173548	3.55675	3.5544	0.0608451	0.704587	ZSWIM4	1.21577	FALSE
0.13817	2.56226	3.54205	0.0609158	0.704587	RBMS2	1.21527	FALSE
-0.0659686	5.80501	3.55286	0.0610068	0.704587	EIF3I	1.21462	FALSE
0.0763312	4.75243	3.55245	0.0610301	0.704587	ZFX	1.21446	FALSE
-0.133993	4.05006	3.55004	0.0611072	0.704587	TMIE	1.21391	FALSE
-0.0845919	4.60652	3.54886	0.0611546	0.704587	GRIK1	1.21357	FALSE
-0.121992	3.36761	3.54383	0.061162	0.704587	NOP2	1.21352	FALSE
0.118585	3.0455	3.53858	0.0612675	0.704587	ABITRAM	1.21277	FALSE
-0.0527055	10.7264	3.54191	0.0613957	0.704587	ATP1B1	1.21186	FALSE
-0.057934	7.08128	3.54108	0.061427	0.704587	MOSMO	1.21164	FALSE
-0.0926241	4.56619	3.54134	0.0614284	0.704587	CIAPIN1	1.21163	FALSE
-0.0524314	7.61735	3.54049	0.0614479	0.704587	FAM217B	1.21149	FALSE
0.204064	2.75999	3.52426	0.0616077	0.704587	NGFR	1.21037	FALSE
-0.0582807	9.33538	3.53585	0.0616159	0.704587	SNRPN	1.21031	FALSE
0.118421	4.28529	3.5359	0.0616255	0.704587	ADIRF	1.21024	FALSE
-0.212496	2.29225	3.51775	0.0616479	0.704587	MT1A	1.21008	FALSE
0.0794402	6.079	3.53458	0.0616674	0.704587	PTPN13	1.20994	FALSE
0.16232	2.66202	3.52114	0.061691	0.704587	P2RY13	1.20978	FALSE
0.113363	3.53658	3.52913	0.0617928	0.705146	KHDC4	1.20906	FALSE
0.075268	4.99454	3.52745	0.0619393	0.705597	STAT2	1.20803	FALSE
-0.0635692	7.61185	3.52537	0.0620001	0.705597	ATP5MJ	1.20761	FALSE
0.0958137	4.80671	3.52455	0.0620476	0.705597	WLS	1.20727	FALSE
0.0586015	5.73377	3.52247	0.0621132	0.705597	FAM204A	1.20682	FALSE
-0.214132	2.26651	3.50443	0.0621167	0.705597	LINC01284	1.20679	FALSE
-0.141845	5.77302	3.52068	0.0621789	0.705597	HAPLN4	1.20636	FALSE
0.109066	3.3968	3.51495	0.0622621	0.705597	DEDD	1.20578	FALSE
-0.0796755	6.22856	3.51477	0.0623932	0.705597	SYNPR	1.20486	FALSE
0.0795553	5.21785	3.51271	0.0624786	0.705597	PDZD2	1.20427	FALSE
0.0761673	4.63116	3.51064	0.0625618	0.705597	ZNF518B	1.20369	FALSE
-0.0477036	6.46418	3.50997	0.0625695	0.705597	CUL5	1.20364	FALSE
-0.119486	3.76501	3.50614	0.062675	0.705597	TRIM16	1.20291	FALSE
0.0847088	4.38936	3.50683	0.0627003	0.705597	TMEM263	1.20273	FALSE
0.152652	2.55563	3.49296	0.0627112	0.705597	IFNGR1	1.20266	FALSE
0.104419	3.34282	3.50208	0.0627433	0.705597	MTO1	1.20243	FALSE
0.1676	7.44599	3.50494	0.0627537	0.705597	APOE	1.20236	FALSE
-0.0790645	4.72281	3.50537	0.0627559	0.705597	ZFPM2	1.20235	FALSE
0.144805	2.43835	3.47943	0.0631603	0.705597	DHX58	1.19956	FALSE
0.0788415	5.57092	3.49353	0.0631878	0.705597	HEBP2	1.19937	FALSE
-0.106381	5.6425	3.49195	0.0632391	0.705597	CRYM	1.19901	FALSE
0.109062	3.52602	3.48816	0.0632626	0.705597	TMEM186	1.19885	FALSE
0.126975	3.71213	3.48939	0.0632954	0.705597	NR4A2	1.19863	FALSE
-0.149414	2.64824	3.47864	0.0633039	0.705597	FKBP10	1.19857	FALSE
0.0871107	4.51969	3.4901	0.0633132	0.705597	DPP10-AS1	1.19851	FALSE
0.128821	3.5324	3.48772	0.0633253	0.705597	CHST3	1.19842	FALSE
0.124797	3.12713	3.48462	0.0633281	0.705597	C20orf96	1.1984	FALSE
0.0849979	6.05865	3.48959	0.0633316	0.705597	MAFB	1.19838	FALSE
0.0444678	8.55242	3.48907	0.0633456	0.705597	ZEB2	1.19828	FALSE
0.140218	2.84784	3.47975	0.0633662	0.705597	ZNF606	1.19814	FALSE
-0.0753727	5.38464	3.48497	0.063511	0.706461	CNTN4	1.19715	FALSE
0.145298	2.86704	3.4753	0.0635497	0.706461	BLM	1.19689	FALSE
-0.0824505	4.88202	3.48151	0.0636439	0.706919	GPANK1	1.19624	FALSE
0.0719342	6.3652	3.47494	0.0638814	0.707422	PTTG1IP	1.19463	FALSE
0.151943	3.65456	3.473	0.0639041	0.707422	NBPF15	1.19447	FALSE
-0.147729	3.23203	3.46786	0.0639858	0.707422	KLF5	1.19392	FALSE
-0.0764322	6.72274	3.47159	0.0640069	0.707422	PRRT3	1.19377	FALSE
0.0652935	6.00021	3.47131	0.0640211	0.707422	PAX6	1.19368	FALSE
0.0381029	7.98968	3.46834	0.0641289	0.707422	CHD4	1.19295	FALSE
-0.0499549	7.6353	3.4679	0.0641457	0.707422	ANXA11	1.19283	FALSE
-0.0729339	8.14161	3.46764	0.0641556	0.707422	PCSK2	1.19277	FALSE
0.137783	3.01722	3.4588	0.064203	0.707422	RASAL1	1.19244	FALSE
0.050592	6.33406	3.46604	0.0642195	0.707422	SYNJ2BP	1.19233	FALSE
0.127	2.93694	3.45322	0.0643455	0.707962	SLC37A4	1.19148	FALSE
0.072168	5.36414	3.45986	0.0644639	0.707962	USP40	1.19068	FALSE
0.108074	3.39828	3.45567	0.0645089	0.707962	RAB28	1.19038	FALSE
0.0546032	5.7011	3.4571	0.0645656	0.707962	SUCO	1.19	FALSE
0.0793219	4.57225	3.45673	0.064592	0.707962	TBC1D23	1.18982	FALSE
-0.0620127	5.73692	3.45115	0.0647935	0.707962	SIRT5	1.18847	FALSE
0.131041	3.91739	3.44992	0.0648226	0.707962	LBH	1.18827	FALSE
0.117319	3.24209	3.44409	0.0648564	0.707962	MRPL49	1.18805	FALSE
0.106295	4.24111	3.44777	0.064931	0.707962	GLIS3	1.18755	FALSE
-0.218202	2.1739	3.42685	0.0649929	0.707962	SLC4A1	1.18713	FALSE
-0.0760699	5.87804	3.44351	0.0650865	0.707962	PITPNM3	1.18651	FALSE
0.0915139	4.03289	3.44329	0.0650929	0.707962	UNC5C	1.18647	FALSE
0.151726	2.70009	3.43068	0.0651223	0.707962	MVB12A	1.18627	FALSE
0.138873	3.34296	3.4345	0.065296	0.707962	ELK3	1.18511	FALSE
-0.112364	3.73578	3.43633	0.0653326	0.707962	TRABD2A	1.18487	FALSE
0.0671609	5.45431	3.43679	0.0653513	0.707962	STAG1	1.18475	FALSE
0.0940774	4.65965	3.43576	0.0653984	0.707962	RCN2	1.18443	FALSE
-0.0645746	5.81253	3.43401	0.0654553	0.707962	PHKB	1.18406	FALSE
0.0728788	4.91104	3.43354	0.0654845	0.707962	SPAST	1.18386	FALSE
-0.0681376	5.33229	3.43331	0.0654877	0.707962	ZFYVE1	1.18384	FALSE
0.0812805	4.12334	3.43064	0.0655888	0.707962	ARNT	1.18317	FALSE
0.101059	4.60068	3.43066	0.0655981	0.707962	DAB2	1.18311	FALSE
0.116358	3.7248	3.42736	0.0656648	0.707962	CTNNA3	1.18267	FALSE
-0.0791114	4.91811	3.42849	0.0656678	0.707962	TRAP1	1.18265	FALSE
0.260852	1.90599	3.4065	0.0657308	0.707962	MMP17	1.18223	FALSE
-0.0574681	6.54394	3.4264	0.0657475	0.707962	WDR7	1.18212	FALSE
-0.0618571	7.38906	3.42618	0.065754	0.707962	KCNJ6	1.18208	FALSE
0.0757176	4.11546	3.42608	0.0657545	0.707962	CRELD2	1.18207	FALSE
-0.11497	3.80973	3.42098	0.065884	0.708481	TMEM161A	1.18122	FALSE
0.0767849	4.81963	3.42265	0.0659089	0.708481	KANK1	1.18106	FALSE
0.108299	5.16937	3.4205	0.0659902	0.708783	SNTA1	1.18052	FALSE
0.121758	5.09513	3.41908	0.0660466	0.708819	FYB1	1.18015	FALSE
-0.0647701	5.87858	3.41469	0.0662101	0.709436	IARS1	1.17908	FALSE
0.101553	4.75178	3.415	0.0662105	0.709436	FAT1	1.17907	FALSE
-0.0635495	5.7436	3.41246	0.0662996	0.709524	REEP1	1.17849	FALSE
-0.0583847	6.26469	3.40982	0.0663993	0.709524	SLC20A1	1.17784	FALSE
-0.0542183	6.81546	3.40953	0.066409	0.709524	KLHL8	1.17777	FALSE
0.127626	4.10458	3.40833	0.0664574	0.709524	TET3	1.17746	FALSE
-0.0756478	5.1125	3.40695	0.0665237	0.709524	GPR22	1.17702	FALSE
0.143269	6.60531	3.40567	0.0665638	0.709524	MAG	1.17676	FALSE
0.172869	2.5907	3.3923	0.066591	0.709524	FCGR2A	1.17658	FALSE
0.117431	3.51466	3.40141	0.0666526	0.709613	RFX2	1.17618	FALSE
-0.0767932	5.45775	3.3959	0.066959	0.71188	STS	1.17419	FALSE
0.16392	2.50068	3.38122	0.0670149	0.71188	EPHA3	1.17383	FALSE
0.127498	3.23799	3.38825	0.0670256	0.71188	MRC2	1.17376	FALSE
-0.104619	4.31989	3.39292	0.0670837	0.711931	PDE9A	1.17338	FALSE
0.149934	3.10293	3.38156	0.0672318	0.712935	CD9	1.17243	FALSE
-0.0857741	4.29495	3.38735	0.0672904	0.712989	TMEM11	1.17205	FALSE
0.0738959	4.08232	3.38501	0.0673766	0.713336	ZBED1	1.17149	FALSE
0.0702869	7.41182	3.38057	0.067562	0.714696	AK5	1.1703	FALSE
-0.0454489	6.99399	3.37933	0.0676122	0.714696	C9orf78	1.16998	FALSE
0.119956	3.73711	3.3754	0.0677459	0.715542	SORBS3	1.16912	FALSE
-0.0556998	8.59194	3.37142	0.0679303	0.715656	PPM1K	1.16794	FALSE
-0.0636128	6.49195	3.37125	0.0679402	0.715656	CBX4	1.16787	FALSE
-0.0783144	5.23418	3.37066	0.0679745	0.715656	SHISAL1	1.16765	FALSE
0.08047	5.21871	3.37041	0.0679849	0.715656	ZNF621	1.16759	FALSE
0.107135	4.73893	3.36939	0.0680319	0.715656	CLDND1	1.16729	FALSE
0.0874621	4.30451	3.36579	0.0681753	0.715656	ARHGEF6	1.16637	FALSE
-0.265684	2.52924	3.35301	0.0681783	0.715656	MROH7-TTC4	1.16635	FALSE
-0.049794	8.36262	3.36512	0.0681858	0.715656	CMIP	1.16631	FALSE
0.129143	3.11435	3.35834	0.0682499	0.715765	RGS3	1.1659	FALSE
0.160665	2.25065	3.34466	0.0683512	0.716265	GLCE	1.16525	FALSE
0.0784897	7.48691	3.35686	0.0685227	0.717302	AQP4	1.16417	FALSE
-0.11781	4.86142	3.35483	0.068613	0.717302	PRKCG	1.16359	FALSE
0.151883	3.21655	3.35048	0.0686138	0.717302	EPHX1	1.16359	FALSE
0.141131	3.73954	3.35247	0.0686652	0.717302	TVP23C-CDRT4	1.16326	FALSE
0.193459	2.26174	3.33506	0.0687619	0.717499	ZNF581	1.16265	FALSE
0.0771456	5.29476	3.35023	0.0688066	0.717499	URB1	1.16237	FALSE
-0.212503	2.11469	3.32961	0.0689134	0.717499	CHRNA6	1.1617	FALSE
-0.0666953	5.89041	3.34705	0.0689306	0.717499	MRTO4	1.16159	FALSE
0.0715982	5.34968	3.34663	0.068953	0.717499	REST	1.16145	FALSE
0.127379	3.02828	3.33479	0.0691484	0.718052	PLEKHF1	1.16022	FALSE
0.110009	3.67795	3.33835	0.0692077	0.718052	FLACC1	1.15985	FALSE
-0.0937182	4.62224	3.33988	0.0692182	0.718052	CAMSAP3	1.15978	FALSE
0.208361	2.18521	3.32285	0.0692215	0.718052	IFI44	1.15976	FALSE
0.157623	2.90747	3.32889	0.0692961	0.718267	ZGPAT	1.15929	FALSE
-0.0566529	6.5335	3.33561	0.0693993	0.718397	YARS1	1.15864	FALSE
0.148833	2.83591	3.3261	0.0694625	0.718397	MICA	1.15825	FALSE
0.182141	2.95681	3.32476	0.0695493	0.718397	FAM47E-STBD1	1.15771	FALSE
0.0963714	4.39238	3.32946	0.0696707	0.718397	SLC35F5	1.15695	FALSE
0.0817085	4.6074	3.32928	0.069679	0.718397	EPB41L5	1.1569	FALSE
0.125496	3.33422	3.32532	0.0696873	0.718397	SUFU	1.15685	FALSE
0.166463	2.28387	3.31284	0.0697052	0.718397	RNF139-DT	1.15673	FALSE
0.0752627	4.83822	3.32756	0.0697483	0.718397	TMEM167B	1.15647	FALSE
0.0670993	5.22375	3.32606	0.0698052	0.718397	RANBP3	1.15611	FALSE
0.137619	3.08043	3.31547	0.0699871	0.718397	MAML3	1.15498	FALSE
-0.0895537	7.51884	3.32112	0.0699992	0.718397	SHANK1	1.15491	FALSE
0.0890525	3.9683	3.32095	0.0700065	0.718397	SLC24A4	1.15486	FALSE
-0.081411	4.59508	3.321	0.0700087	0.718397	NACC1	1.15485	FALSE
-0.053926	6.23385	3.3188	0.0701004	0.718785	TMEM248	1.15428	FALSE
0.17431	2.34482	3.30129	0.0702331	0.718813	TIMP4	1.15346	FALSE
0.123491	3.18559	3.31102	0.0702524	0.718813	VARS2	1.15334	FALSE
0.158031	3.0726	3.30668	0.0703158	0.718813	PLEKHA4	1.15295	FALSE
0.0575856	5.2997	3.31372	0.0703212	0.718813	PRKRIP1	1.15291	FALSE
0.0555487	5.74291	3.309	0.0705147	0.718813	XRN2	1.15172	FALSE
0.102022	3.74003	3.30766	0.0705379	0.718813	MITF	1.15158	FALSE
-0.0782481	5.04006	3.30572	0.0706615	0.718813	NUBPL	1.15082	FALSE
-0.0841035	5.06125	3.30122	0.0708491	0.718813	SMIM10L2A	1.14967	FALSE
-0.0977386	4.95152	3.29736	0.0710157	0.718813	LINC00205	1.14865	FALSE
0.0821991	3.38184	3.29172	0.0711357	0.718813	AKAP17A	1.14791	FALSE
-0.0881551	4.88528	3.29356	0.071179	0.718813	DPP9	1.14765	FALSE
-0.101355	3.75669	3.29228	0.0711791	0.718813	EMG1	1.14765	FALSE
-0.0436616	7.05154	3.29158	0.0712459	0.718813	TSC1	1.14724	FALSE
-0.184997	2.8005	3.28203	0.0712498	0.718813	IRX2	1.14722	FALSE
0.0709501	4.93636	3.29152	0.0712645	0.718813	MAPK8	1.14713	FALSE
0.057329	5.75219	3.29087	0.0712827	0.718813	NBN	1.14702	FALSE
-0.0708553	5.23545	3.28953	0.0713455	0.718813	GLRX2	1.14663	FALSE
0.19227	2.68246	3.27704	0.0713616	0.718813	S100A11	1.14654	FALSE
-0.0678434	6.35692	3.28865	0.0713739	0.718813	PARM1	1.14646	FALSE
0.123935	3.07549	3.28294	0.0713852	0.718813	THNSL1	1.14639	FALSE
-0.184621	2.1094	3.27138	0.0713891	0.718813	FBXO5	1.14637	FALSE
0.235495	1.92709	3.26494	0.0715631	0.718813	PARD6G-AS1	1.14531	FALSE
0.142932	3.54398	3.28208	0.0715665	0.718813	PODXL2	1.14529	FALSE
-0.098515	4.84583	3.28382	0.0715945	0.718813	ATG10	1.14512	FALSE
-0.132542	2.98202	3.27607	0.071641	0.718813	GPR153	1.14484	FALSE
0.1505	2.35193	3.2667	0.0717099	0.718813	UCKL1	1.14442	FALSE
-0.0650565	6.07009	3.28018	0.0717367	0.718813	TRNP1	1.14426	FALSE
-0.0705507	7.81517	3.27874	0.0717942	0.718813	TUBB4B	1.14391	FALSE
0.0890556	3.84401	3.27606	0.0718938	0.718813	CNOT10	1.14331	FALSE
0.0983909	3.8038	3.27507	0.0719185	0.718813	C10orf88	1.14316	FALSE
0.110962	3.08366	3.27016	0.0719218	0.718813	TUFT1	1.14314	FALSE
0.125658	3.47926	3.27336	0.0719409	0.718813	SMIM30	1.14302	FALSE
-0.0915727	4.44817	3.2754	0.0719511	0.718813	HEXB	1.14296	FALSE
-0.0500543	6.08503	3.27479	0.0719691	0.718813	YAF2	1.14285	FALSE
0.113374	2.90046	3.26525	0.0720672	0.718813	RIC1	1.14226	FALSE
0.11563	4.95482	3.27222	0.0720909	0.718813	VWA1	1.14212	FALSE
0.051923	6.21024	3.27156	0.0721073	0.718813	ZNF33A	1.14202	FALSE
0.090609	4.2598	3.27048	0.0721674	0.718813	POLL	1.14166	FALSE
0.0951811	3.59725	3.26539	0.0722971	0.718813	COPG1	1.14088	FALSE
0.0830161	4.83286	3.26579	0.0723695	0.718813	NELFA	1.14044	FALSE
0.0647923	5.80425	3.26486	0.0723995	0.718813	FAM229B	1.14026	FALSE
0.0734317	5.06331	3.26484	0.0724096	0.718813	TMEM50B	1.1402	FALSE
-0.0610959	10.4255	3.26356	0.0724487	0.718813	NFIX	1.13997	FALSE
0.132064	3.08775	3.25684	0.0725165	0.718813	STX10	1.13956	FALSE
-0.0928152	4.35388	3.26047	0.0725997	0.718813	DCAKD	1.13906	FALSE
0.120239	3.00971	3.25353	0.0726108	0.718813	ZNF253	1.139	FALSE
0.0583705	6.78241	3.25931	0.0726357	0.718813	RPS4X	1.13885	FALSE
0.0943935	4.75765	3.25821	0.0727017	0.718933	PLXDC1	1.13846	FALSE
-0.0640003	6.54876	3.25638	0.0727635	0.718976	CPEB1	1.13809	FALSE
0.102959	4.21631	3.25485	0.0728377	0.718976	CAVIN2	1.13764	FALSE
0.134043	2.8622	3.24653	0.0728677	0.718976	PLPPR1	1.13746	FALSE
-0.158677	2.4541	3.2365	0.073089	0.720626	AHI1-DT	1.13615	FALSE
-0.0806873	4.24405	3.24563	0.0732473	0.720822	DZANK1	1.13521	FALSE
-0.0581847	8.92402	3.24416	0.0732956	0.720822	ATP2B2	1.13492	FALSE
0.0877711	6.46795	3.2439	0.0733099	0.720822	FKBP5	1.13484	FALSE
0.135457	7.42254	3.24351	0.073325	0.720822	IFI6	1.13475	FALSE
-0.0613074	6.43967	3.2405	0.0734597	0.720984	MICU3	1.13395	FALSE
0.151766	2.40187	3.22532	0.0735549	0.720984	GIMAP8	1.13339	FALSE
-0.105971	6.0207	3.238	0.073571	0.720984	TAF6	1.13329	FALSE
0.205709	2.11433	3.21948	0.0736359	0.720984	LIMD1	1.13291	FALSE
-0.123469	6.58317	3.23648	0.0736367	0.720984	EIF3CL	1.13291	FALSE
-0.0507998	8.55171	3.23576	0.0736658	0.720984	AP2M1	1.13273	FALSE
0.0978959	4.45503	3.23336	0.0737916	0.721289	ADARB2	1.13199	FALSE
-0.210817	2.01862	3.21429	0.0738359	0.721289	MYCBPAP	1.13173	FALSE
0.0803657	4.8587	3.23156	0.0738591	0.721289	BRI3	1.1316	FALSE
-0.0766483	4.92091	3.22765	0.0740367	0.721731	SLIT2	1.13055	FALSE
-0.0462382	7.48011	3.22523	0.0741324	0.721731	FARP1	1.12999	FALSE
-0.0509426	9.47035	3.22496	0.074144	0.721731	GRIN2B	1.12992	FALSE
0.0617192	5.02993	3.22384	0.0742105	0.721731	DNAJC1	1.12953	FALSE
-0.142772	2.41176	3.20972	0.0742647	0.721731	RRAS2	1.12922	FALSE
0.0875108	4.61365	3.22235	0.0742805	0.721731	COLGALT1	1.12913	FALSE
0.129687	4.27543	3.2212	0.0743212	0.721731	SLA	1.12889	FALSE
-0.0766098	8.585	3.21908	0.074406	0.721731	TNPO2	1.12839	FALSE
0.0957306	4.20461	3.21422	0.0746161	0.721731	RAB4B	1.12717	FALSE
-0.150655	7.31921	3.21323	0.0746683	0.721731	LINC01524	1.12686	FALSE
0.117571	3.32314	3.20959	0.0747024	0.721731	SALL1	1.12667	FALSE
0.106609	3.22072	3.20802	0.0747061	0.721731	LINC02609	1.12664	FALSE
-0.0431938	6.93532	3.21179	0.0747336	0.721731	ZFP91	1.12648	FALSE
-0.0739933	5.44663	3.21092	0.0747825	0.721731	FAM161B	1.1262	FALSE
0.0871004	4.32438	3.20788	0.074924	0.721731	ZNF528	1.12538	FALSE
0.187095	2.46383	3.19316	0.0749478	0.721731	SNX31	1.12524	FALSE
-0.11209	3.59248	3.20489	0.0749765	0.721731	ADAM11	1.12508	FALSE
0.0405022	8.58638	3.20594	0.0749951	0.721731	RPL26	1.12497	FALSE
-0.0670252	6.03317	3.2028	0.0751421	0.721731	GIT1	1.12412	FALSE
0.107864	3.23701	3.19797	0.0751744	0.721731	UBTD2	1.12393	FALSE
0.131501	4.32298	3.2017	0.0751916	0.721731	C4B	1.12383	FALSE
0.0643495	5.41713	3.20135	0.0752138	0.721731	WRN	1.1237	FALSE
0.124985	3.00675	3.19249	0.0752715	0.721731	SEC61G	1.12337	FALSE
-0.0734806	5.02274	3.19914	0.0753183	0.721731	SCFD2	1.1231	FALSE
0.0910217	4.31699	3.1989	0.0753292	0.721731	TAF12	1.12304	FALSE
-0.0800065	5.09808	3.19761	0.0753861	0.721731	UBL4A	1.12271	FALSE
0.0738121	5.26243	3.19717	0.0754043	0.721731	NAB1	1.1226	FALSE
0.102835	4.19119	3.19592	0.0754558	0.721731	SNAPC4	1.12231	FALSE
0.13432	5.59279	3.19558	0.0754734	0.721731	JUNB	1.12221	FALSE
-0.0774317	7.00544	3.19407	0.075534	0.721793	NDUFB1	1.12186	FALSE
-0.0664521	7.70049	3.19198	0.0756268	0.722058	DLGAP4	1.12132	FALSE
-0.144715	2.70702	3.18035	0.0757461	0.722058	EFHC2	1.12064	FALSE
-0.0605021	6.43886	3.18938	0.0757474	0.722058	MIR124-2HG	1.12063	FALSE
0.100368	5.68791	3.18883	0.0757782	0.722058	XAF1	1.12046	FALSE
-0.119304	2.99509	3.17983	0.0758421	0.722151	PRSS3	1.12009	FALSE
0.129071	3.22464	3.18231	0.0758982	0.722169	GOLGA2P5	1.11977	FALSE
-0.0591135	6.97693	3.18228	0.07607	0.723173	PLEKHM3	1.11879	FALSE
-0.0913798	4.12194	3.17997	0.07618	0.723173	PTPRR	1.11816	FALSE
0.0870406	5.13334	3.17924	0.0762205	0.723173	SUMF2	1.11793	FALSE
-0.170184	2.30112	3.16308	0.0763208	0.723173	CNTNAP5-DT	1.11736	FALSE
-0.182744	3.6358	3.17389	0.0763653	0.723173	LINC02511	1.1171	FALSE
-0.165399	2.25907	3.16129	0.0763819	0.723173	CFAP58-DT	1.11701	FALSE
-0.092253	5.70417	3.17504	0.0764085	0.723173	CNNM1	1.11686	FALSE
0.161136	2.76768	3.16478	0.0764848	0.723173	ADHFE1	1.11642	FALSE
0.128187	3.56646	3.16911	0.0765564	0.723173	BOLA2B	1.11602	FALSE
0.0852585	4.01662	3.17017	0.0766284	0.723173	CYB5R4	1.11561	FALSE
-0.109384	3.26778	3.16445	0.0767113	0.723173	CARMIL2	1.11514	FALSE
0.1134	3.50455	3.1664	0.0767193	0.723173	PRKAA1	1.1151	FALSE
-0.0450348	8.61274	3.16762	0.0767421	0.723173	SRPK2	1.11497	FALSE
-0.0434611	7.25416	3.16705	0.0767693	0.723173	IQSEC1	1.11481	FALSE
0.120639	2.70065	3.1551	0.0768582	0.723173	NOP16	1.11431	FALSE
0.140237	2.54493	3.15311	0.076871	0.723173	DXO	1.11424	FALSE
0.0947037	4.10433	3.16283	0.0769701	0.723215	ZNF383	1.11368	FALSE
0.0655192	6.7698	3.16193	0.0770069	0.723215	ITGB1	1.11347	FALSE
0.0897382	4.49588	3.15956	0.0771351	0.723215	PIGN	1.11275	FALSE
0.122969	2.77849	3.1503	0.0771366	0.723215	COMMD8	1.11274	FALSE
0.0650322	5.85785	3.15902	0.0771466	0.723215	ITGAV	1.11268	FALSE
-0.0648075	7.60155	3.15708	0.0772315	0.723277	ATP6V1G2	1.11221	FALSE
0.0534615	6.47788	3.15592	0.0772872	0.723277	DDX3X	1.11189	FALSE
-0.110697	3.42219	3.15201	0.0773159	0.723277	EPHA10	1.11173	FALSE
-0.0606902	5.68372	3.15234	0.0774592	0.723663	PDP2	1.11093	FALSE
-0.0982491	3.76137	3.14997	0.0775374	0.723663	PCBD2	1.11049	FALSE
0.0897357	4.39486	3.15032	0.0775632	0.723663	BRPF3	1.11034	FALSE
0.0782362	5.54641	3.14897	0.0776184	0.723663	PREX1	1.11004	FALSE
0.219965	1.84989	3.12959	0.0776707	0.723663	CABP4	1.10974	FALSE
-0.110844	3.77555	3.14512	0.0776826	0.723663	RFC3	1.10968	FALSE
-0.0788167	4.26864	3.14508	0.0778016	0.724204	MSH2	1.10901	FALSE
0.100082	4.05001	3.14208	0.0779313	0.724204	CFAP70	1.10829	FALSE
0.0859366	4.38404	3.1413	0.0779821	0.724204	LOC100128966	1.10801	FALSE
-0.142557	2.67887	3.12991	0.0780818	0.724204	RET	1.10745	FALSE
0.0641295	4.902	3.13822	0.0781303	0.724204	ARL13B	1.10718	FALSE
0.127152	3.43128	3.13485	0.078172	0.724204	PSKH1	1.10695	FALSE
0.0617768	5.95502	3.13659	0.0781945	0.724204	CHD7	1.10682	FALSE
0.0711308	5.26473	3.1358	0.0782389	0.724204	DPY30	1.10658	FALSE
-0.0642412	5.79923	3.13465	0.0782879	0.724204	KNDC1	1.10631	FALSE
-0.0605119	7.56305	3.13401	0.0783112	0.724204	EXOSC6	1.10618	FALSE
0.0490177	7.24372	3.12651	0.0786659	0.724204	FNBP1	1.10421	FALSE
0.0944358	4.4901	3.12644	0.0786817	0.724204	IFI27L2	1.10413	FALSE
0.0509608	6.22111	3.12567	0.0787092	0.724204	PMPCB	1.10397	FALSE
-0.0441509	8.06187	3.12078	0.0789376	0.724204	WDR82	1.10272	FALSE
0.127171	2.78504	3.11277	0.0789601	0.724204	ADGRA2	1.10259	FALSE
-0.134379	2.96126	3.11156	0.0789838	0.724204	PPM1J	1.10246	FALSE
0.0367591	8.0621	3.11975	0.0789865	0.724204	ARID4B	1.10245	FALSE
-0.176033	2.53738	3.10408	0.0791481	0.724204	LOC107985126	1.10156	FALSE
-0.0937176	5.10784	3.11667	0.0791492	0.724204	ANK1	1.10155	FALSE
0.0763098	5.03715	3.11524	0.079217	0.724204	ANKRD10	1.10118	FALSE
-0.0793618	8.00289	3.11426	0.0792492	0.724204	SULT4A1	1.10101	FALSE
0.0705613	5.08811	3.11386	0.0792837	0.724204	DNAH7	1.10082	FALSE
-0.139743	2.67652	3.1042	0.0793026	0.724204	LINC00562	1.10071	FALSE
0.146145	3.10063	3.10747	0.0793436	0.724204	SIGLEC10	1.10049	FALSE
0.140027	2.55101	3.09786	0.0795419	0.724204	NAALADL2	1.0994	FALSE
-0.0751637	6.86518	3.10343	0.079771	0.724204	GNG3	1.09816	FALSE
0.0924444	3.92244	3.10271	0.0797965	0.724204	IQCG	1.09802	FALSE
0.0499269	6.82575	3.10203	0.0798367	0.724204	RAB10	1.0978	FALSE
0.0911761	4.00319	3.0992	0.0799738	0.724204	TSPY26P	1.09705	FALSE
-0.0746588	4.96844	3.0983	0.0800321	0.724204	NAGPA	1.09674	FALSE
-0.0845226	4.69018	3.09757	0.0800596	0.724204	SAMD14	1.09659	FALSE
0.319059	1.54979	3.07693	0.0801688	0.724204	WASH8P	1.09599	FALSE
0.119784	3.89098	3.09264	0.0802837	0.724204	MAN2B1	1.09537	FALSE
0.0478823	7.70853	3.09085	0.0803762	0.724204	BBX	1.09487	FALSE
-0.0505687	9.42859	3.09033	0.0804009	0.724204	CREG2	1.09474	FALSE
-0.0587049	8.23085	3.08849	0.0804905	0.724204	GRIN2A	1.09426	FALSE
0.179375	3.35556	3.08486	0.0805068	0.724204	ATE1-AS1	1.09417	FALSE
-0.0670729	5.93811	3.08783	0.0805286	0.724204	IFT22	1.09405	FALSE
0.198754	5.02184	3.0866	0.0805962	0.724204	HSPE1-MOB4	1.09369	FALSE
-0.0478271	9.68758	3.08356	0.0807305	0.724204	ATP2B1	1.09296	FALSE
-0.0609937	5.03987	3.08364	0.0807433	0.724204	CDC42EP3	1.09289	FALSE
-0.0575044	6.87146	3.08146	0.080835	0.724204	ZDHHC14	1.0924	FALSE
-0.0538373	6.29566	3.08052	0.0808837	0.724204	ATXN10	1.09214	FALSE
0.0966076	3.91889	3.07938	0.0809262	0.724204	ARMC2	1.09191	FALSE
0.0827176	4.39936	3.07905	0.0809705	0.724204	LMBR1L	1.09167	FALSE
0.0703824	4.66572	3.07873	0.0809875	0.724204	EMSY	1.09158	FALSE
-0.0621057	6.48624	3.07829	0.0809918	0.724204	SAE1	1.09156	FALSE
0.0995541	3.79767	3.07774	0.0809948	0.724204	TRAF3IP2	1.09154	FALSE
0.185029	2.06736	3.06148	0.0810505	0.724204	FLJ32255	1.09124	FALSE
-0.0786262	4.55082	3.07556	0.0811418	0.724204	ATXN2L	1.09076	FALSE
-0.0787933	7.41185	3.07484	0.0811579	0.724204	SLIT1	1.09067	FALSE
0.109491	3.04169	3.06787	0.0812429	0.724204	GOLT1B	1.09021	FALSE
0.138592	2.97546	3.0666	0.081275	0.724204	MYH15	1.09004	FALSE
-0.0619885	5.38863	3.07139	0.0813381	0.724204	FAM222B	1.08971	FALSE
0.0892899	4.03873	3.07079	0.08136	0.724204	GORAB	1.08959	FALSE
-0.105005	8.90714	3.07014	0.0813882	0.724204	TMEM151B	1.08944	FALSE
-0.0988855	3.96078	3.07001	0.0813926	0.724204	MON1A	1.08941	FALSE
-0.0716048	6.44775	3.06989	0.0814045	0.724204	OAZ2	1.08935	FALSE
0.0567045	5.57218	3.06922	0.0814429	0.724204	PTGR3	1.08915	FALSE
-0.124225	3.2402	3.06546	0.0814657	0.724204	SPRTN	1.08903	FALSE
-0.0628486	6.00298	3.06507	0.0816444	0.724204	KCNJ9	1.08807	FALSE
-0.0807027	5.8445	3.06206	0.0817935	0.724204	RNF145	1.08728	FALSE
0.141708	2.9377	3.05542	0.0818362	0.724204	LAT2	1.08705	FALSE
0.0890745	3.99283	3.0593	0.0819238	0.724204	CIPC	1.08659	FALSE
0.155573	2.55462	3.04652	0.0820276	0.724204	ZNF658	1.08604	FALSE
-0.113568	3.42317	3.05434	0.0820517	0.724204	NECAB3	1.08591	FALSE
-0.0533124	6.82439	3.05465	0.0821556	0.724204	GNAL	1.08536	FALSE
-0.145955	2.4996	3.04268	0.0822177	0.724204	GPR19	1.08503	FALSE
0.169811	2.12216	3.03684	0.0822989	0.724204	ZIC4	1.08461	FALSE
-0.102277	8.66654	3.05119	0.0823263	0.724204	PTPRN	1.08446	FALSE
0.107856	3.47336	3.04478	0.0824628	0.724204	IFI27L1	1.08374	FALSE
-0.08166	5.28659	3.04686	0.0825535	0.724204	OGDHL	1.08326	FALSE
0.172512	2.54502	3.03672	0.0825545	0.724204	FLJ16779	1.08326	FALSE
-0.0533822	5.41989	3.04629	0.0825822	0.724204	PDCD11	1.08311	FALSE
-0.144933	3.03181	3.04019	0.0826053	0.724204	TBC1D19	1.08299	FALSE
-0.05172	6.04843	3.04505	0.082638	0.724204	TIPRL	1.08282	FALSE
0.0655883	5.92347	3.045	0.082641	0.724204	WASHC2C	1.0828	FALSE
-0.0819858	4.19399	3.04389	0.0827063	0.724204	ZNF22	1.08246	FALSE
0.131869	6.41632	3.04353	0.0827119	0.724204	AQP1	1.08243	FALSE
0.0847401	4.63804	3.04111	0.082851	0.724204	FSBP	1.0817	FALSE
-0.129736	5.16093	3.04093	0.0828539	0.724204	PCDHA11	1.08169	FALSE
0.113153	3.37787	3.03569	0.0829793	0.724204	LDLRAD3	1.08103	FALSE
-0.164495	2.37935	3.02363	0.0831066	0.724204	GPR20	1.08036	FALSE
0.129164	2.65654	3.02596	0.0831482	0.724204	RBPMS	1.08015	FALSE
0.124986	2.9676	3.02915	0.0831498	0.724204	GRAMD1C	1.08014	FALSE
0.12064	3.49866	3.03232	0.0831569	0.724204	ID1	1.0801	FALSE
-0.041424	8.09782	3.03313	0.0832311	0.724204	EIF5	1.07971	FALSE
0.177444	2.2625	3.01938	0.0832537	0.724204	NLRX1	1.0796	FALSE
-0.095125	3.84589	3.03125	0.0833073	0.724204	NUP107	1.07932	FALSE
-0.0525511	11.9286	3.03107	0.0833351	0.724204	SYT1	1.07917	FALSE
-0.154805	2.59335	3.01993	0.08342	0.724204	MFSD9	1.07873	FALSE
-0.101163	3.73822	3.0276	0.0834727	0.724204	ZNF511	1.07846	FALSE
-0.0932209	4.31441	3.02647	0.0835702	0.724204	ZNF579	1.07795	FALSE
-0.121634	3.13766	3.022	0.0835989	0.724204	ALKBH8	1.0778	FALSE
0.114474	3.61894	3.02395	0.0836355	0.724204	PEX3	1.07761	FALSE
-0.192868	2.33303	3.01193	0.0836748	0.724204	NAT16	1.07741	FALSE
0.118397	3.01086	3.01735	0.0837769	0.724204	ZFP37	1.07688	FALSE
0.0495288	6.59755	3.02092	0.0838513	0.724204	COPB2	1.07649	FALSE
0.160428	2.27458	3.00653	0.0839216	0.724204	ABHD12B	1.07613	FALSE
0.0836682	4.94363	3.01925	0.0839522	0.724204	HAUS2	1.07597	FALSE
0.0973504	5.00146	3.01642	0.084095	0.724204	LDLRAP1	1.07523	FALSE
-0.270651	1.97955	3.00079	0.0840962	0.724204	RGPD2	1.07522	FALSE
0.153957	2.66462	3.00669	0.0841215	0.724204	ACTL6A	1.07509	FALSE
-0.0978911	5.36774	3.01553	0.0841356	0.724204	RGPD5	1.07502	FALSE
0.105985	3.62542	3.01232	0.0842317	0.724204	BIRC3	1.07452	FALSE
-0.0473722	6.11001	3.01233	0.0842914	0.724204	NOP58	1.07422	FALSE
0.0474146	6.23867	3.01138	0.0843396	0.724204	WAPL	1.07397	FALSE
-0.0913128	4.1827	3.01097	0.0843472	0.724204	G6PD	1.07393	FALSE
-0.049871	8.8333	3.01026	0.0843929	0.724204	TRIM44	1.07369	FALSE
-0.0743015	5.37983	3.01039	0.0843975	0.724204	NELFB	1.07367	FALSE
-0.140467	3.05624	3.00548	0.0843988	0.724204	C1orf159	1.07366	FALSE
-0.0919762	4.85113	3.01021	0.0844089	0.724204	ENDOG	1.07361	FALSE
-0.0821638	8.73394	3.0081	0.0845034	0.724204	MGLL	1.07313	FALSE
0.0688894	5.04386	3.00807	0.0845216	0.724204	WDFY2	1.07303	FALSE
-0.111492	5.45609	3.00649	0.0845921	0.724204	DIRAS1	1.07267	FALSE
-0.0627165	7.81688	3.00491	0.0846672	0.724204	CAP2	1.07228	FALSE
0.0652188	6.28568	3.00224	0.0848079	0.724204	TLN1	1.07156	FALSE
0.0999411	4.59015	3.00079	0.0848738	0.724204	ZYX	1.07123	FALSE
-0.0981247	3.60474	2.99681	0.0850338	0.724204	SNX21	1.07041	FALSE
-0.0532482	7.50579	2.99739	0.0850553	0.724204	PEG10	1.0703	FALSE
-0.109834	3.56412	2.99502	0.0850928	0.724204	RUVBL2	1.07011	FALSE
-0.122618	5.39478	2.99634	0.0851213	0.724204	LRRC37A2	1.06996	FALSE
-0.072	5.69101	2.99605	0.0851326	0.724204	LZTS1	1.0699	FALSE
-0.14011	3.00372	2.98974	0.0851448	0.724204	ZNF414	1.06984	FALSE
-0.0961752	3.89889	2.99484	0.0851588	0.724204	PUS1	1.06977	FALSE
0.0894974	4.89701	2.99542	0.0851737	0.724204	H6PD	1.06969	FALSE
-0.0678463	5.34211	2.99404	0.08524	0.724204	LMAN2	1.06936	FALSE
0.0650724	6.97939	2.98975	0.085451	0.724204	RPS16	1.06828	FALSE
0.0861107	6.96314	2.98954	0.0854616	0.724204	SCD	1.06823	FALSE
0.0851076	6.82781	2.98939	0.0854697	0.724204	S100B	1.06819	FALSE
-0.0636209	5.32133	2.98819	0.0855433	0.724204	MTMR4	1.06781	FALSE
0.0791872	4.53033	2.98812	0.0855556	0.724204	GCLC	1.06775	FALSE
0.15969	2.32983	2.97538	0.0855571	0.724204	KHK	1.06774	FALSE
0.134812	2.57592	2.97619	0.0856516	0.724204	WRNIP1	1.06726	FALSE
0.0760282	4.97485	2.98368	0.0857825	0.724204	TPCN1	1.0666	FALSE
0.246899	1.77746	2.96537	0.0858412	0.724204	PKN1	1.0663	FALSE
0.104577	4.11194	2.98129	0.0858941	0.724204	NBPF11	1.06604	FALSE
-0.147566	4.24828	2.98134	0.0858952	0.724204	LINC01533	1.06603	FALSE
0.0992119	4.36669	2.9814	0.0859023	0.724204	ELF1	1.066	FALSE
0.0901155	3.81023	2.98009	0.0859106	0.724204	RABGGTB	1.06595	FALSE
0.110188	3.6463	2.97964	0.0859258	0.724204	ANXA5	1.06588	FALSE
-0.0413601	9.63398	2.98016	0.0859486	0.724204	CCNI	1.06576	FALSE
-0.0749173	5.77858	2.97977	0.0859773	0.724204	C2CD2L	1.06562	FALSE
0.133382	3.39411	2.97717	0.0859909	0.724204	C4A	1.06555	FALSE
0.0972811	3.75043	2.97752	0.0860529	0.724204	RNF149	1.06523	FALSE
0.0400186	9.06131	2.97808	0.0860572	0.724204	RPL13A	1.06521	FALSE
0.059128	6.22573	2.97664	0.086137	0.724204	TMEM106B	1.06481	FALSE
-0.0771949	5.02588	2.97587	0.0861904	0.724204	PGBD4	1.06454	FALSE
0.0998959	3.72743	2.973	0.0862151	0.724204	SSNA1	1.06442	FALSE
0.102172	3.60996	2.97381	0.0862255	0.724204	LRP2BP	1.06436	FALSE
0.0542089	7.06169	2.97467	0.0862373	0.724204	RPSA	1.06431	FALSE
-0.0951239	4.37638	2.97287	0.0863411	0.724204	MYH7B	1.06378	FALSE
0.156718	2.30963	2.96036	0.0863433	0.724204	ERI1	1.06377	FALSE
0.108399	4.14852	2.97165	0.0864031	0.724204	NIBAN1	1.06347	FALSE
0.0764695	5.17858	2.97135	0.0864246	0.724204	NUP58	1.06336	FALSE
0.0673061	5.35627	2.96987	0.0865001	0.724204	GK5	1.06298	FALSE
0.101944	3.72268	2.9682	0.0865112	0.724204	MRPL58	1.06293	FALSE
-0.0835641	4.47269	2.96926	0.0865184	0.724204	C17orf49	1.06289	FALSE
0.204564	2.13283	2.9539	0.0865811	0.724204	FXYD5	1.06258	FALSE
0.0533231	6.33311	2.9678	0.0866	0.724204	NDUFA10	1.06248	FALSE
0.115998	3.57436	2.96454	0.0866511	0.724204	WAS	1.06223	FALSE
0.0423732	7.25646	2.96354	0.0868219	0.724204	ROCK1	1.06137	FALSE
0.147192	2.27003	2.95052	0.0868391	0.724204	WDR81	1.06128	FALSE
0.153243	2.68514	2.95355	0.08689	0.724204	DNAJB5	1.06103	FALSE
-0.067427	5.46317	2.96148	0.0869416	0.724204	CACNG2	1.06077	FALSE
0.109055	3.50046	2.95844	0.0870047	0.724204	MICAL1	1.06046	FALSE
-0.0378197	8.87682	2.96001	0.0870078	0.724204	CADM2	1.06044	FALSE
-0.140882	2.7503	2.9517	0.087045	0.724204	ATP2C2	1.06026	FALSE
-0.0536291	7.38464	2.95814	0.0871076	0.724204	SPRYD3	1.05994	FALSE
0.0515878	6.22298	2.95721	0.0871603	0.724204	MBD5	1.05968	FALSE
-0.0630256	7.17546	2.95653	0.0871931	0.724204	SSTR2	1.05952	FALSE
0.0898977	4.76903	2.95604	0.0872379	0.724204	PCDH11X	1.05929	FALSE
-0.070349	5.70203	2.95322	0.0873761	0.724204	CACNB2	1.05861	FALSE
0.0975465	8.32954	2.95283	0.0873886	0.724204	GOLGA8B	1.05855	FALSE
0.0425791	6.57539	2.95251	0.0874078	0.724204	UBL3	1.05845	FALSE
-0.117094	3.17744	2.94681	0.0875269	0.724204	ZFAT	1.05786	FALSE
0.0510969	6.0221	2.9484	0.08763	0.724204	NCBP3	1.05735	FALSE
0.100191	4.02148	2.94776	0.0876588	0.724204	L3MBTL3	1.0572	FALSE
-0.198917	4.39552	2.94799	0.0876626	0.724204	HSPA1B	1.05719	FALSE
0.10206	3.49054	2.94607	0.0876712	0.724204	QTRT2	1.05714	FALSE
-0.125604	3.1274	2.94265	0.0877269	0.724204	SNHG20	1.05687	FALSE
0.0931556	4.87905	2.94641	0.0877501	0.724204	MAF	1.05675	FALSE
0.160712	4.25843	2.94507	0.0878017	0.724204	GBP2	1.0565	FALSE
0.161309	2.55996	2.93454	0.0878298	0.724204	LOC105377294	1.05636	FALSE
-0.0677327	7.3306	2.94448	0.0878349	0.724204	COX6A1	1.05633	FALSE
0.162809	2.19728	2.93122	0.0878383	0.724204	FANCE	1.05632	FALSE
0.126199	2.85729	2.93447	0.0880361	0.724624	ZNF449	1.05534	FALSE
0.0854333	3.75319	2.93791	0.0880867	0.724624	GAR1	1.05509	FALSE
0.0475635	7.59847	2.93969	0.0880909	0.724624	CASC3	1.05507	FALSE
0.107707	5.3194	2.93964	0.0881065	0.724624	H1-2	1.05499	FALSE
0.173083	3.21784	2.9338	0.0882096	0.725025	OAS3	1.05448	FALSE
0.141099	2.31078	2.92169	0.0884166	0.726279	OSGEPL1	1.05347	FALSE
-0.0456905	7.95808	2.93097	0.0885595	0.72671	ARL6IP1	1.05276	FALSE
0.121336	3.57227	2.92914	0.088578	0.72671	FAS	1.05267	FALSE
-0.0985903	4.02606	2.9261	0.0888279	0.728168	LYPD1	1.05145	FALSE
0.0558253	5.85845	2.92546	0.0888649	0.728168	SPCS3	1.05127	FALSE
-0.0570764	9.5074	2.92402	0.0889352	0.728227	CYFIP2	1.05093	FALSE
-0.0597948	8.10458	2.9229	0.0889962	0.728227	NSF	1.05063	FALSE
-0.0751857	5.42344	2.92236	0.0890358	0.728227	ANKRD9	1.05044	FALSE
0.0606584	5.16048	2.92013	0.0891617	0.728503	ZFAND6	1.04982	FALSE
0.104419	5.02359	2.91735	0.0893147	0.728503	TMEM63A	1.04908	FALSE
-0.126502	3.39261	2.91222	0.0894474	0.728503	LOC102546299	1.04843	FALSE
-0.125914	3.15544	2.90904	0.0895216	0.728503	CENPL	1.04807	FALSE
0.137331	2.7114	2.90335	0.0896345	0.728503	IGSF11	1.04752	FALSE
-0.0501506	12.1472	2.91091	0.0896486	0.728503	HSP90AB1	1.04746	FALSE
0.0928344	4.34724	2.91086	0.0896695	0.728503	CPNE2	1.04736	FALSE
0.0485365	5.71671	2.91047	0.0896808	0.728503	SNX5	1.0473	FALSE
0.101301	3.63842	2.90636	0.0898445	0.728503	ZNF7	1.04651	FALSE
0.0861876	8.65488	2.90705	0.0898602	0.728503	CTSD	1.04643	FALSE
0.10555	4.14324	2.90685	0.089865	0.728503	AKR1B1	1.04641	FALSE
0.0730808	4.86173	2.90719	0.0898717	0.728503	ZNF226	1.04638	FALSE
0.070103	6.40895	2.90689	0.0898717	0.728503	GPRC5B	1.04638	FALSE
0.133542	2.35897	2.89101	0.0901073	0.728503	PIN1P1	1.04524	FALSE
0.118502	2.94493	2.89615	0.0901721	0.728503	DRAIC	1.04493	FALSE
-0.0567487	7.12168	2.90099	0.090194	0.728503	SYNPO	1.04482	FALSE
-0.0694537	6.12696	2.90035	0.0902331	0.728503	PRPF4	1.04463	FALSE
0.105845	4.6406	2.89928	0.0903084	0.728503	ENPP2	1.04427	FALSE
0.0914463	3.95211	2.89846	0.0903298	0.728503	LOC100130691	1.04417	FALSE
0.174064	3.21715	2.8935	0.0903688	0.728503	BCRP2	1.04398	FALSE
-0.138415	3.15609	2.8934	0.0904024	0.728503	CATSPER2P1	1.04382	FALSE
0.0513646	5.45943	2.89603	0.0904774	0.728503	PPP6R3	1.04346	FALSE
0.110163	3.00296	2.88973	0.0905269	0.728503	MRPL17	1.04322	FALSE
0.125152	4.20311	2.89482	0.0905444	0.728503	SLCO4A1	1.04314	FALSE
0.0500446	6.41077	2.89465	0.0905452	0.728503	WDFY3	1.04313	FALSE
-0.0418341	7.72084	2.89399	0.0905793	0.728503	HDGFL3	1.04297	FALSE
0.0654219	5.11901	2.89386	0.0906021	0.728503	WASHC4	1.04286	FALSE
-0.0652007	7.24386	2.89242	0.0906669	0.728503	UQCRQ	1.04255	FALSE
-0.0556127	5.88288	2.88934	0.0908437	0.728503	SERP2	1.04171	FALSE
0.0628084	6.85721	2.88916	0.090848	0.728503	SNX3	1.04168	FALSE
0.0620285	7.38077	2.88858	0.0908794	0.728503	TIMP2	1.04153	FALSE
0.113848	4.04617	2.88853	0.0908804	0.728503	ZNF559	1.04153	FALSE
0.055369	6.07693	2.88833	0.0908983	0.728503	IP6K2	1.04144	FALSE
0.0509238	5.50669	2.88791	0.0909264	0.728503	ADI1	1.04131	FALSE
0.173628	2.02867	2.87048	0.0910814	0.729307	ADCY10P1	1.04057	FALSE
0.110142	3.70939	2.88013	0.0913108	0.729567	ARHGAP24	1.03948	FALSE
-0.0927398	4.0282	2.88055	0.0913268	0.729567	SLC35C2	1.0394	FALSE
-0.0575897	5.44209	2.87863	0.0914442	0.729567	CCDC181	1.03884	FALSE
0.112992	2.83304	2.86918	0.0915619	0.729567	TMEM201	1.03829	FALSE
-0.11831	3.45571	2.87315	0.0916353	0.729567	BAD	1.03794	FALSE
-0.233392	1.95119	2.86173	0.0916374	0.729567	ARPIN-AP3S2	1.03793	FALSE
-0.0553687	8.99294	2.87446	0.0916656	0.729567	TPPP	1.03779	FALSE
0.15027	2.34426	2.86222	0.0917368	0.729567	PHEX	1.03746	FALSE
-0.074774	4.47534	2.87234	0.0918056	0.729567	RPAP1	1.03713	FALSE
0.0662776	5.45717	2.87096	0.0918732	0.729567	RICTOR	1.03681	FALSE
0.0803829	4.31106	2.86935	0.0919714	0.729567	RFX7	1.03635	FALSE
0.0844732	5.85038	2.86848	0.0920086	0.729567	MX1	1.03617	FALSE
-0.0562853	6.47897	2.86661	0.0921101	0.729567	KRT222	1.03569	FALSE
-0.0526964	5.74432	2.86659	0.0921164	0.729567	UXS1	1.03566	FALSE
0.145555	2.42125	2.8559	0.0921309	0.729567	ENTPD2	1.03559	FALSE
0.100268	4.09496	2.86554	0.0921761	0.729567	PTPRJ	1.03538	FALSE
0.0680462	7.75851	2.86529	0.0921811	0.729567	PLEKHB1	1.03536	FALSE
0.100865	3.65672	2.86239	0.092272	0.729567	SYNGR2	1.03493	FALSE
0.0983673	4.38546	2.86392	0.0922775	0.729567	MCCC1	1.0349	FALSE
0.15231	2.60305	2.8531	0.0923778	0.729567	MMS22L	1.03443	FALSE
0.0873745	3.75648	2.85982	0.0924587	0.729567	DHRSX	1.03405	FALSE
-0.049192	7.76832	2.85839	0.0925712	0.729567	VPS35	1.03352	FALSE
0.10473	3.34138	2.85521	0.0925958	0.729567	MGST2	1.03341	FALSE
-0.0494407	6.74709	2.85729	0.0926351	0.729567	NALF1	1.03322	FALSE
0.119378	4.14972	2.85676	0.0926383	0.729567	ASDURF	1.03321	FALSE
-0.0996992	3.903	2.85571	0.0926521	0.729567	TAFA1	1.03314	FALSE
0.128227	2.85983	2.8505	0.0926807	0.729567	GANC	1.03301	FALSE
-0.0566196	5.68252	2.85492	0.0927763	0.729567	CCT2	1.03256	FALSE
0.088364	3.94096	2.85422	0.0928038	0.729567	SIRT1	1.03243	FALSE
-0.0506717	7.50373	2.8527	0.0928943	0.729567	DENND5B	1.03201	FALSE
-0.0775657	4.85128	2.85177	0.0929665	0.729567	GALK2	1.03167	FALSE
0.0879946	9.12813	2.85068	0.0930082	0.729567	FTL	1.03148	FALSE
0.0976542	3.95734	2.85046	0.0930162	0.729567	RNF38	1.03144	FALSE
-0.0905598	5.33987	2.84813	0.093155	0.729567	VAMP1	1.03079	FALSE
0.0599484	6.28457	2.8453	0.093319	0.729567	ESYT2	1.03003	FALSE
-0.0833652	6.4032	2.84332	0.0934334	0.729567	PRKAR1B	1.0295	FALSE
-0.10689	3.20434	2.83993	0.0934578	0.729567	AP3M1	1.02938	FALSE
-0.0566547	6.08845	2.84248	0.0934812	0.729567	TMEM181	1.02928	FALSE
-0.0640138	9.70827	2.84209	0.0934985	0.729567	NRGN	1.0292	FALSE
-0.100224	3.5856	2.83974	0.0935299	0.729567	RXRB	1.02905	FALSE
0.149741	2.39022	2.83023	0.0935784	0.729567	ATG4D	1.02882	FALSE
0.0645683	6.72153	2.83595	0.0938529	0.729567	MYH9	1.02755	FALSE
0.0527356	5.63031	2.83572	0.0938735	0.729567	ANKFY1	1.02746	FALSE
0.102081	3.28128	2.83305	0.0938792	0.729567	SYPL1	1.02743	FALSE
0.0595427	6.10692	2.83552	0.0938808	0.729567	KCTD12	1.02742	FALSE
0.0792473	3.99309	2.83514	0.0938953	0.729567	SGCE	1.02736	FALSE
0.140442	2.9947	2.82932	0.0939269	0.729567	KLK6	1.02721	FALSE
0.0636156	5.58461	2.83427	0.093957	0.729567	MSH6	1.02707	FALSE
0.0781245	4.29665	2.83353	0.0940081	0.729567	GTF2A2	1.02683	FALSE
-0.0675578	4.97987	2.83333	0.0940199	0.729567	GGPS1	1.02678	FALSE
-0.136342	2.6855	2.82542	0.0940239	0.729567	NAIF1	1.02676	FALSE
0.059403	5.54087	2.83128	0.0941297	0.729567	CSGALNACT2	1.02627	FALSE
0.113728	4.53368	2.83122	0.0941369	0.729567	PDXDC2P-NPIPB14P	1.02624	FALSE
0.0588027	5.74818	2.83089	0.0941509	0.729567	LSM14A	1.02618	FALSE
-0.0337317	9.17025	2.83058	0.0941601	0.729567	ROCK2	1.02613	FALSE
0.0909132	3.94097	2.82991	0.0941774	0.729567	TMED3	1.02605	FALSE
-0.0667645	7.63629	2.82936	0.0942312	0.729567	DOK6	1.02581	FALSE
0.0766493	4.50663	2.8262	0.0944324	0.730587	STK38	1.02488	FALSE
-0.185034	2.36305	2.81404	0.0944725	0.730587	CHRNA2	1.02469	FALSE
-0.0354909	9.44404	2.82227	0.094641	0.731466	DDX24	1.02392	FALSE
0.122828	3.93	2.81921	0.0948127	0.732085	LCP1	1.02313	FALSE
0.0689985	5.34627	2.81922	0.0948308	0.732085	FBXO3	1.02305	FALSE
-0.092182	4.41749	2.81774	0.0949119	0.732243	ARFRP1	1.02268	FALSE
-0.048318	6.89566	2.81552	0.0950354	0.732243	PPP1R7	1.02211	FALSE
0.0378223	8.56677	2.81533	0.0950444	0.732243	SRRM1	1.02207	FALSE
-0.0767977	8.09261	2.81489	0.0950708	0.732243	PRKCZ	1.02195	FALSE
0.0546108	6.00879	2.81305	0.095183	0.732684	KLHL36	1.02144	FALSE
0.0599604	6.65609	2.81042	0.0953335	0.733419	PON2	1.02075	FALSE
0.117996	3.57439	2.80545	0.0954311	0.733518	ALKBH7	1.02031	FALSE
-0.0617494	5.78234	2.80842	0.0954563	0.733518	LLPH	1.0202	FALSE
0.146715	2.76134	2.79983	0.0955606	0.733686	BTN3A1	1.01972	FALSE
-0.078604	7.35319	2.80549	0.095622	0.733686	ATP6V0E2	1.01944	FALSE
-0.0820101	4.74424	2.80537	0.0956445	0.733686	CHRNA4	1.01934	FALSE
0.114813	3.55058	2.80266	0.0957015	0.733686	PCSK6	1.01908	FALSE
0.111318	3.65448	2.8009	0.095815	0.733686	AGA	1.01857	FALSE
0.0977662	3.76078	2.80047	0.0958644	0.733686	FGFRL1	1.01834	FALSE
0.0882503	4.42035	2.79964	0.095983	0.733686	CYFIP1	1.01781	FALSE
0.174594	2.07226	2.78549	0.0960311	0.733686	LOC154761	1.01759	FALSE
0.0895943	3.5663	2.79664	0.0960812	0.733686	ZNF521	1.01736	FALSE
-0.0553155	5.92709	2.79739	0.0961026	0.733686	MPP2	1.01726	FALSE
0.0790805	5.81829	2.79682	0.0961372	0.733686	LIMS1	1.01711	FALSE
0.145304	2.65968	2.78772	0.0961664	0.733686	GEMIN2	1.01698	FALSE
0.0539316	8.74624	2.79555	0.0962053	0.733686	EEF1A1	1.0168	FALSE
0.163999	2.35402	2.78075	0.0964514	0.733686	PPP1R3B	1.01569	FALSE
0.0917314	4.68711	2.79084	0.0964981	0.733686	IRAK1	1.01548	FALSE
-0.0635069	6.54747	2.79024	0.0965225	0.733686	TXN2	1.01537	FALSE
-0.0353049	8.04133	2.79019	0.0965225	0.733686	PALM2AKAP2	1.01537	FALSE
-0.168128	2.23329	2.77758	0.0965952	0.733686	TMEM234	1.01504	FALSE
0.14249	2.7586	2.7807	0.0966154	0.733686	RHOV	1.01495	FALSE
-0.190696	2.83646	2.78117	0.0966397	0.733686	PAX5	1.01484	FALSE
0.109778	3.61295	2.78721	0.0966446	0.733686	DNAH6	1.01482	FALSE
-0.083745	6.41394	2.78748	0.0966882	0.733686	CDK5R2	1.01463	FALSE
0.059145	5.69882	2.78545	0.0968126	0.733735	EEIG1	1.01407	FALSE
0.0699219	4.93237	2.78485	0.0968571	0.733735	SNX4	1.01387	FALSE
0.144811	2.74601	2.7762	0.0969479	0.733735	DDX60L	1.01346	FALSE
0.123518	3.0822	2.77892	0.0969564	0.733735	ZNF697	1.01342	FALSE
0.0506237	7.5863	2.78267	0.0969696	0.733735	ITPR2	1.01336	FALSE
0.0989479	3.85532	2.78128	0.097026	0.733745	TAF10	1.01311	FALSE
0.045154	9.56491	2.77954	0.0971558	0.734006	MAP4K4	1.01253	FALSE
0.120742	2.9382	2.7741	0.0971705	0.734006	ATXN1L	1.01247	FALSE
0.121089	2.87121	2.77171	0.0972915	0.73401	ZNF616	1.01193	FALSE
-0.160068	3.71788	2.7754	0.0973357	0.73401	LRTM1	1.01173	FALSE
0.0536759	8.55816	2.77652	0.0973361	0.73401	RPLP1	1.01173	FALSE
-0.0389655	8.74511	2.77147	0.0976387	0.734803	ARPC2	1.01038	FALSE
0.0617212	5.37679	2.77044	0.0977131	0.734803	CYTH1	1.01005	FALSE
0.0538574	6.09151	2.76945	0.0977651	0.734803	ATF7IP	1.00982	FALSE
0.135273	2.50636	2.76014	0.0977815	0.734803	TRPV3	1.00974	FALSE
-0.0542683	8.26618	2.76822	0.0978342	0.734803	NDUFA5	1.00951	FALSE
0.106878	4.36124	2.76783	0.0978641	0.734803	TINAGL1	1.00938	FALSE
0.0656243	5.5983	2.76782	0.097868	0.734803	USP54	1.00936	FALSE
0.0991237	3.38661	2.76564	0.0978819	0.734803	JPT2	1.0093	FALSE
-0.0883313	4.85807	2.76623	0.0979728	0.734921	NUDT4B	1.00889	FALSE
-0.038442	6.61979	2.76193	0.0982159	0.734921	PHF20	1.00782	FALSE
0.112417	5.11983	2.76162	0.0982482	0.734921	PLIN2	1.00768	FALSE
0.172482	2.15956	2.74814	0.0983292	0.734921	IGSF6	1.00732	FALSE
0.0707879	7.73944	2.75982	0.0983417	0.734921	RPS27	1.00726	FALSE
0.0957755	3.89914	2.75818	0.098433	0.734921	TNFRSF1A	1.00686	FALSE
-0.0418087	9.47502	2.75829	0.0984333	0.734921	MAN1A2	1.00686	FALSE
0.0601497	6.23319	2.75759	0.0984803	0.734921	NACC2	1.00665	FALSE
-0.139646	2.37082	2.74727	0.0984852	0.734921	CAMKMT	1.00663	FALSE
0.0902696	4.35638	2.75575	0.0986028	0.734921	RPS6KB2	1.00611	FALSE
-0.119208	4.08324	2.7545	0.0986722	0.734921	MIR3976HG	1.00581	FALSE
0.0697019	4.57955	2.75463	0.098677	0.734921	SZRD1	1.00578	FALSE
0.0704044	6.0559	2.75285	0.0987691	0.734921	CCNL1	1.00538	FALSE
-0.0907942	4.48404	2.75189	0.0988354	0.734921	PRMT8	1.00509	FALSE
0.0458877	6.38553	2.75047	0.0989117	0.734921	IBTK	1.00475	FALSE
-0.0886755	3.73853	2.74717	0.0990486	0.734921	FAR2	1.00415	FALSE
-0.0441543	7.18243	2.74804	0.0990575	0.734921	CIAO1	1.00411	FALSE
0.0407876	8.09885	2.74794	0.0990627	0.734921	RPL11	1.00409	FALSE
-0.0638234	5.62119	2.74779	0.0990815	0.734921	RANBP6	1.00401	FALSE
0.0706872	4.98976	2.74781	0.0990865	0.734921	UTP11	1.00399	FALSE
0.0563685	6.0279	2.74695	0.0991288	0.734921	BTAF1	1.0038	FALSE
0.124095	2.68664	2.73927	0.0991621	0.734921	SNAP25-AS1	1.00365	FALSE
-0.0720179	4.43143	2.74584	0.0992115	0.734921	SNF8	1.00344	FALSE
-0.10944	3.50722	2.7426	0.0992722	0.734921	ISOC2	1.00317	FALSE
-0.0667168	8.8871	2.74447	0.0992749	0.734921	H4C3	1.00316	FALSE
0.122083	3.67564	2.74151	0.0994132	0.735536	FCGRT	1.00256	FALSE
-0.0576035	7.98624	2.74082	0.0994982	0.735757	SNX10	1.00218	FALSE
-0.0512631	6.49855	2.73888	0.0996197	0.736248	TFDP2	1.00165	FALSE
0.103759	3.63147	2.73597	0.0997403	0.736731	CKMT2-AS1	1.00113	FALSE
-0.0342795	7.29614	2.73566	0.0998155	0.736878	RAB3GAP1	1.0008	FALSE
0.1172	3.35215	2.73182	0.0999085	0.737086	H2AJ	1.0004	FALSE
-0.219297	1.99384	2.71979	0.0999776	0.737086	SLC16A12	1.0001	FALSE
0.0791261	5.221	2.73215	0.100046	0.737086	MSL2	0.999802	FALSE
-0.0812009	6.37075	2.73169	0.100065	0.737086	ARHGDIA	0.999719	FALSE
0.116515	4.26547	2.73055	0.100131	0.73717	TNS3	0.99943	FALSE
0.0590997	5.51197	2.72603	0.10042	0.738107	DHX38	0.998179	FALSE
0.0529455	6.20062	2.7258	0.100429	0.738107	SSBP1	0.998141	FALSE
-0.0725528	6.21978	2.72556	0.100443	0.738107	CAMKV	0.998082	FALSE
-0.167632	2.56966	2.71617	0.100512	0.738107	SEC24B-AS1	0.997783	FALSE
-0.0622252	7.21142	2.72045	0.100756	0.738107	TESPA1	0.996729	FALSE
0.121008	3.08178	2.71524	0.10077	0.738107	RAMP3	0.996667	FALSE
0.0907225	4.42046	2.71873	0.100879	0.738107	ZNF146	0.996198	FALSE
-0.0634598	5.04179	2.71861	0.100886	0.738107	TATDN1	0.996169	FALSE
0.0973976	3.3604	2.71601	0.100894	0.738107	PIGBOS1	0.996135	FALSE
0.116528	4.04489	2.71579	0.101042	0.738107	LRP2	0.9955	FALSE
-0.120509	3.79698	2.71524	0.101046	0.738107	ANKRD18DP	0.995479	FALSE
0.0530812	5.5685	2.71534	0.101083	0.738107	COPS6	0.995321	FALSE
0.116905	3.26796	2.71257	0.101087	0.738107	DYSF	0.995306	FALSE
0.131603	2.84194	2.70897	0.101106	0.738107	GTF2E1	0.995225	FALSE
0.0659591	5.93876	2.7144	0.101139	0.738107	ELL2	0.995083	FALSE
-0.190812	2.65277	2.70521	0.101192	0.738107	LINC02241	0.994853	FALSE
0.0506201	6.06566	2.71341	0.101199	0.738107	SHOC2	0.994823	FALSE
0.109081	5.02753	2.71222	0.101284	0.738246	CLDN11	0.994459	FALSE
0.0587722	6.77079	2.7113	0.101329	0.738246	RPS13	0.994266	FALSE
-0.123851	3.13803	2.70614	0.101429	0.738568	ZNF473	0.99384	FALSE
-0.0825792	5.32226	2.70856	0.101511	0.738689	ZNF500	0.993487	FALSE
-0.046784	7.93599	2.70762	0.101556	0.738689	C6orf89	0.993295	FALSE
-0.100963	3.47129	2.70077	0.101901	0.740738	ZFP28	0.991823	FALSE
0.0592201	5.72812	2.70002	0.102042	0.740738	CHD1	0.991223	FALSE
0.0409433	7.31869	2.69968	0.102056	0.740738	DICER1	0.991162	FALSE
-0.096015	4.53712	2.69946	0.10209	0.740738	ZNF43	0.991017	FALSE
-0.103568	3.15907	2.69529	0.102141	0.740738	PINX1	0.990798	FALSE
-0.0782099	5.34187	2.69805	0.102171	0.740738	ZNG1B	0.990674	FALSE
0.0651855	7.1809	2.69629	0.10227	0.740884	PLAAT3	0.990251	FALSE
-0.0433164	6.68711	2.695	0.102352	0.740884	MLEC	0.989903	FALSE
0.108154	3.71652	2.69189	0.102506	0.740884	FAM193B	0.989253	FALSE
0.0768944	5.08395	2.69237	0.102531	0.740884	PIH1D1	0.989146	FALSE
0.0815293	4.24682	2.69208	0.102541	0.740884	MVK	0.9891	FALSE
-0.0742839	9.15955	2.69124	0.102589	0.740884	B4GAT1	0.9889	FALSE
0.119108	5.7998	2.6907	0.10263	0.740884	EGR1	0.988724	FALSE
-0.0844143	5.53452	2.68844	0.102774	0.740884	PELI3	0.988116	FALSE
-0.0628468	5.81776	2.68817	0.102791	0.740884	ANKRD52	0.988046	FALSE
-0.0979539	4.80209	2.68802	0.102809	0.740884	ASF1A	0.987968	FALSE
-0.0703037	6.66564	2.68698	0.102861	0.740884	GDF11	0.987749	FALSE
-0.12237	3.0784	2.68241	0.102919	0.740884	ZNF589	0.987506	FALSE
0.0677946	4.91118	2.68597	0.102941	0.740884	VPS35L	0.987412	FALSE
0.0964763	3.65557	2.68461	0.102968	0.740884	PPP2R1B	0.987296	FALSE
-0.0495751	6.56719	2.68217	0.103167	0.741848	MFAP1	0.986457	FALSE
-0.0770482	5.09831	2.68087	0.103264	0.741848	SOHLH1	0.986052	FALSE
-0.0617092	5.28087	2.67931	0.103361	0.741848	ITGB1BP1	0.985643	FALSE
0.0711988	4.6504	2.67916	0.103376	0.741848	OARD1	0.985578	FALSE
0.067992	4.82832	2.67909	0.10338	0.741848	GPR107	0.985562	FALSE
-0.0481019	6.69403	2.67567	0.103582	0.742542	GPATCH4	0.984714	FALSE
0.116243	3.34364	2.67324	0.103593	0.742542	TBX3	0.98467	FALSE
0.111508	3.1065	2.67119	0.103644	0.742542	DPY19L4	0.984455	FALSE
0.103536	7.10508	2.67175	0.103833	0.742803	MT1E	0.983664	FALSE
0.123538	2.74699	2.66473	0.103864	0.742803	EDRF1-DT	0.983536	FALSE
-0.0595087	8.85394	2.67086	0.103889	0.742803	USP11	0.983429	FALSE
-0.0758703	5.14306	2.67087	0.103903	0.742803	PPIE	0.983371	FALSE
0.0580411	5.87066	2.66742	0.104118	0.743297	LDLRAD4	0.982475	FALSE
-0.140166	2.86147	2.66008	0.104234	0.743297	SDSL	0.981989	FALSE
0.0547174	5.47629	2.66417	0.104332	0.743297	ETF1	0.981582	FALSE
-0.0855977	5.31506	2.66352	0.104337	0.743297	NDUFAB1	0.981563	FALSE
-0.0649128	6.21056	2.66337	0.104377	0.743297	C7orf50	0.981397	FALSE
-0.102822	3.15557	2.65929	0.104406	0.743297	MTX2	0.981273	FALSE
0.0639816	4.71939	2.66085	0.104555	0.743297	ZNF337	0.980653	FALSE
-0.0887616	4.50302	2.66072	0.104563	0.743297	TESC	0.980623	FALSE
-0.0711952	4.61893	2.66043	0.104578	0.743297	AMZ2	0.980559	FALSE
-0.0620748	5.34312	2.65938	0.104643	0.743297	GATB	0.980289	FALSE
0.0773236	5.34097	2.65929	0.104649	0.743297	NUMBL	0.980267	FALSE
0.135073	2.57876	2.6501	0.104717	0.743297	CDC7	0.979984	FALSE
0.0853625	4.54326	2.65729	0.104782	0.743297	DPYSL5	0.979714	FALSE
-0.0885932	6.05316	2.65711	0.104783	0.743297	LINC02987	0.979709	FALSE
-0.2012	1.87485	2.64082	0.104978	0.743297	MAP3K8	0.978902	FALSE
-0.0697481	5.2798	2.65392	0.104998	0.743297	RRP7BP	0.978818	FALSE
-0.0872865	5.2845	2.65318	0.105017	0.743297	CACNG7	0.978742	FALSE
0.0878448	3.62029	2.65215	0.105053	0.743297	NEMP2-DT	0.978592	FALSE
-0.0563958	5.75968	2.65107	0.105179	0.743297	UBQLN1	0.978071	FALSE
-0.0761782	4.98289	2.6506	0.105219	0.743297	NSUN4	0.977905	FALSE
0.152734	2.33781	2.63982	0.105259	0.743297	JAK3	0.977739	FALSE
0.0734925	4.22953	2.64899	0.105321	0.743297	MDC1	0.977484	FALSE
0.0507089	7.037	2.64871	0.105325	0.743297	ACIN1	0.977468	FALSE
0.0571393	6.13687	2.64824	0.105359	0.743297	FBXO32	0.977328	FALSE
-0.071185	8.17159	2.64808	0.105365	0.743297	RUNDC3A	0.977302	FALSE
0.0748909	4.41445	2.64584	0.105532	0.743919	ILF2	0.976616	FALSE
0.0698576	5.11512	2.64527	0.105565	0.743919	PAF1	0.97648	FALSE
-0.0625015	8.4854	2.64312	0.105689	0.744136	CELF5	0.975969	FALSE
-0.0504741	6.50168	2.64241	0.105739	0.744136	INTU	0.975767	FALSE
-0.13077	2.52373	2.63413	0.105763	0.744136	CCDC110	0.975665	FALSE
0.100807	3.73029	2.63989	0.105853	0.744372	TRIOBP	0.975299	FALSE
-0.158048	2.26142	2.62828	0.105993	0.744969	RNF207	0.974721	FALSE
0.168993	2.07379	2.6237	0.106184	0.745916	SPANXA2-OT1	0.973941	FALSE
-0.0885619	4.63498	2.63401	0.10631	0.745957	C2orf50	0.973426	FALSE
-0.178034	2.09716	2.61894	0.106525	0.745957	LINC01819	0.972548	FALSE
-0.041373	8.47085	2.63036	0.106529	0.745957	SEPTIN3	0.972531	FALSE
-0.0720281	6.42143	2.63003	0.106555	0.745957	PSMG3	0.972427	FALSE
0.0652999	7.64234	2.6297	0.106573	0.745957	HNRNPA2B1	0.972353	FALSE
0.0650447	5.29115	2.62979	0.106581	0.745957	MRPS16	0.972322	FALSE
-0.0760726	4.94551	2.62774	0.106717	0.745957	STK35	0.971765	FALSE
-0.0976967	3.92836	2.62728	0.10672	0.745957	FERMT1	0.971754	FALSE
0.05365	5.29199	2.62601	0.106831	0.745957	ERGIC2	0.971303	FALSE
-0.0486734	9.37302	2.62484	0.106894	0.745957	NUAK1	0.971046	FALSE
0.0409895	7.2865	2.62288	0.107025	0.745957	SETX	0.970513	FALSE
0.102588	3.06307	2.6176	0.107101	0.745957	MCM6	0.970207	FALSE
0.079744	4.39931	2.62163	0.107128	0.745957	HERPUD1	0.970095	FALSE
-0.0496182	8.30833	2.62132	0.107128	0.745957	NMT1	0.970095	FALSE
0.104647	3.56333	2.61855	0.107202	0.745957	RAD52	0.969797	FALSE
-0.0659916	6.43475	2.6191	0.107279	0.745957	SHISA9	0.969484	FALSE
0.0405683	6.20805	2.61887	0.107296	0.745957	MACROH2A1	0.969417	FALSE
0.104154	3.11655	2.61349	0.107433	0.745957	IRAK4	0.968864	FALSE
0.147598	2.3716	2.60584	0.107531	0.745957	GNA15	0.968467	FALSE
-0.0586717	8.45418	2.61524	0.107533	0.745957	CPNE5	0.968457	FALSE
0.066397	5.27783	2.61526	0.107546	0.745957	HSDL2	0.968405	FALSE
0.123583	5.97537	2.61438	0.107598	0.745957	MT1G	0.968198	FALSE
0.113321	2.68661	2.60591	0.107704	0.745957	TAP1	0.967769	FALSE
-0.0826813	4.03509	2.6123	0.107712	0.745957	COQ9	0.967736	FALSE
-0.054902	7.24381	2.61149	0.107785	0.745957	SATB1	0.967443	FALSE
0.0519715	5.88848	2.61009	0.107885	0.745957	TMED10	0.967039	FALSE
0.0361413	8.38339	2.60979	0.107898	0.745957	NKTR	0.966986	FALSE
0.140152	2.54554	2.60166	0.107907	0.745957	TENT2	0.966952	FALSE
-0.167443	2.90698	2.60425	0.107918	0.745957	SLC6A20	0.966906	FALSE
0.0937002	4.55651	2.60855	0.108001	0.745957	AXL	0.966573	FALSE
0.0687927	4.79404	2.6085	0.108006	0.745957	ZNF507	0.966554	FALSE
-0.0801946	4.11092	2.60652	0.108129	0.745957	NDUFAF5	0.96606	FALSE
0.0771235	6.13192	2.60643	0.108129	0.745957	PALLD	0.966058	FALSE
-0.0595014	5.3631	2.60538	0.108207	0.745957	SRFBP1	0.965746	FALSE
0.0792689	4.3173	2.60431	0.108285	0.745957	SLC38A6	0.96543	FALSE
-0.0526199	6.77622	2.60299	0.108357	0.745957	TENM2	0.965143	FALSE
-0.10458	3.12464	2.59871	0.108426	0.745957	UBE3D	0.964867	FALSE
-0.151267	2.30755	2.59158	0.108474	0.745957	NBPF3	0.964675	FALSE
-0.0540038	6.33556	2.59915	0.108618	0.745957	CDKL2	0.9641	FALSE
0.0618585	5.04766	2.59913	0.108633	0.745957	WWC3	0.96404	FALSE
0.0623113	5.60501	2.59843	0.108672	0.745957	SKIL	0.963883	FALSE
0.148731	2.78769	2.5915	0.108737	0.745957	TEP1	0.963621	FALSE
-0.0499669	7.14993	2.59573	0.108846	0.745957	PSMD2	0.963187	FALSE
-0.0781176	5.73128	2.59424	0.108954	0.745957	LRRC2	0.962756	FALSE
0.0625464	5.76754	2.59353	0.109002	0.745957	SCAF8	0.962567	FALSE
0.0526133	6.88131	2.59339	0.109005	0.745957	TRIO	0.962554	FALSE
0.101238	4.60865	2.59351	0.109014	0.745957	NEB	0.962516	FALSE
-0.0452041	9.27531	2.59317	0.109018	0.745957	STMN1	0.9625	FALSE
0.0891336	4.22846	2.59279	0.109059	0.745957	NGLY1	0.962339	FALSE
0.0445933	9.76626	2.5925	0.109064	0.745957	KIF5A	0.962319	FALSE
-0.0479456	7.61079	2.5924	0.109071	0.745957	CWF19L2	0.96229	FALSE
-0.0642	6.44982	2.58975	0.109253	0.745957	CNTNAP1	0.961565	FALSE
-0.0617192	6.58495	2.58951	0.10927	0.745957	APBA1	0.961499	FALSE
-0.085625	8.00383	2.58896	0.109306	0.745957	TUBB3	0.961357	FALSE
0.0873169	4.11726	2.589	0.109308	0.745957	PPP2R3A	0.961348	FALSE
0.129036	2.4205	2.57963	0.109337	0.745957	SNX33	0.961233	FALSE
-0.0727319	8.71231	2.58765	0.109393	0.745957	SYT4	0.961009	FALSE
0.0674168	5.22503	2.58714	0.109443	0.745957	APPBP2	0.960812	FALSE
0.0595898	6.06641	2.58595	0.109514	0.745957	SYNE2	0.960529	FALSE
0.109452	2.90894	2.57991	0.109581	0.745957	EEIG2	0.960265	FALSE
-0.0511461	8.74055	2.5846	0.109601	0.745957	WIPF2	0.960186	FALSE
-0.047429	7.68996	2.58231	0.109758	0.746588	NDUFS5	0.959563	FALSE
0.0977272	2.99291	2.57708	0.109832	0.746588	NUDCD1	0.959269	FALSE
0.119733	2.97523	2.57368	0.110054	0.746588	MCMBP	0.958396	FALSE
-0.143719	3.22388	2.57506	0.11007	0.746588	C17orf67	0.95833	FALSE
0.0515967	5.51528	2.57756	0.110094	0.746588	PCNP	0.958238	FALSE
0.111036	3.18812	2.5731	0.110152	0.746588	TEDC1	0.958009	FALSE
-0.0579365	6.0289	2.57499	0.110264	0.746588	OGDH	0.957565	FALSE
0.0739063	5.95234	2.57384	0.110346	0.746588	MGAT4B	0.957245	FALSE
0.0458993	6.32253	2.57377	0.110346	0.746588	NOLC1	0.957244	FALSE
-0.104057	4.05973	2.57328	0.110382	0.746588	PDIA4	0.957101	FALSE
0.0503256	7.37109	2.57303	0.110394	0.746588	FAM171B	0.957054	FALSE
0.174613	2.04059	2.56039	0.110452	0.746588	H2BP1	0.956827	FALSE
-0.0839675	3.8497	2.57118	0.110505	0.746588	CEP20	0.956618	FALSE
-0.0760907	4.66841	2.57123	0.110537	0.746588	TIMM22	0.956492	FALSE
0.17295	2.13786	2.55759	0.110695	0.746588	ZFAND4	0.955873	FALSE
-0.0703495	5.01135	2.56831	0.110736	0.746588	GAMT	0.955712	FALSE
0.0777109	6.26366	2.56802	0.110743	0.746588	CSRP1	0.955684	FALSE
0.0851293	4.25634	2.56815	0.110746	0.746588	FAXDC2	0.955671	FALSE
0.0905661	4.11542	2.56791	0.110757	0.746588	NOTCH4	0.955629	FALSE
-0.053532	5.59374	2.56451	0.110991	0.747461	CHTOP	0.954714	FALSE
0.110234	2.71472	2.55713	0.111027	0.747461	INTS12	0.954573	FALSE
0.0466198	6.45991	2.56318	0.111076	0.747461	ADIPOR2	0.954381	FALSE
-0.0654876	5.08522	2.56275	0.111119	0.747461	HDAC9	0.954212	FALSE
0.11347	2.94646	2.55501	0.111332	0.747461	BCAT2	0.953379	FALSE
0.0820828	4.37438	2.55828	0.111421	0.747461	FAM27C	0.953032	FALSE
0.03545	9.22824	2.55789	0.111439	0.747461	SRRM2	0.952962	FALSE
0.107437	3.36526	2.55556	0.111479	0.747461	FAM111A	0.952809	FALSE
-0.0476639	7.09654	2.55709	0.111496	0.747461	NOVA1	0.952739	FALSE
0.075316	4.45585	2.55698	0.111522	0.747461	ERO1B	0.952638	FALSE
0.0711108	4.54822	2.55682	0.111534	0.747461	ECI1	0.952593	FALSE
0.0670628	5.52898	2.55633	0.111559	0.747461	GLTP	0.952496	FALSE
0.100569	3.24775	2.55101	0.111744	0.748322	PIGG	0.951778	FALSE
0.0765055	4.79483	2.55236	0.111845	0.748623	PDE1B	0.951385	FALSE
-0.0519682	8.19975	2.55086	0.111929	0.748813	PCNX2	0.951057	FALSE
0.10101	3.50643	2.54761	0.112076	0.748897	NR2E1	0.950486	FALSE
-0.0414594	7.13486	2.54846	0.112097	0.748897	CDC27	0.950404	FALSE
0.036709	6.96117	2.54784	0.112141	0.748897	MSL1	0.950234	FALSE
-0.0672025	5.25046	2.5476	0.112166	0.748897	COX14	0.950138	FALSE
0.225837	1.78774	2.53201	0.11239	0.74938	ARMCX6	0.949271	FALSE
[truncated: 11,341 more rows]

## Sheet: SFG_WML
logFC	logCPM	F	PValue	FDR	Gene	LogPValue	Significant
0.665024	2.83872	77.1925	1.86511e-16	2.49254e-12	CXCR4	15.7293	TRUE
0.627496	3.78125	75.2636	1.13009e-15	7.55124e-12	GPNMB	14.9469	TRUE
0.930595	2.96755	69.0338	3.34364e-15	1.48948e-11	IGLC2	14.4758	TRUE
0.506988	3.7106	56.3599	1.87363e-12	6.2598e-09	MS4A7	11.7273	TRUE
0.549162	2.52955	50.9417	7.26661e-12	1.94222e-08	SIGLEC8	11.1387	TRUE
0.328463	5.35271	45.963	1.40842e-10	3.13702e-07	CPM	9.85127	TRUE
0.458249	2.93646	35.8687	7.40711e-09	1.2353e-05	CPVL	8.13035	TRUE
0.611241	2.05521	34.9651	7.4378e-09	1.2353e-05	PLAUR	8.12856	TRUE
0.462578	2.50673	35.1634	8.31917e-09	1.2353e-05	IQGAP2	8.07992	TRUE
0.680381	2.08878	34.3058	1.09477e-08	1.46305e-05	IGHG1	7.96068	TRUE
0.710561	2.24398	33.4592	1.60954e-08	1.95544e-05	IGLC3	7.7933	TRUE
0.423235	3.45174	34.2407	1.83674e-08	2.04551e-05	MS4A6A	7.73595	TRUE
0.75153	5.49475	32.9181	3.36353e-08	3.45771e-05	IGKC	7.47321	TRUE
0.506977	2.19191	28.3605	1.7867e-07	0.000159766	MSR1	6.74795	TRUE
0.316705	4.93888	29.3347	1.79324e-07	0.000159766	CTSS	6.74636	TRUE
0.425013	2.37553	25.3227	7.98031e-07	0.000666555	KLHL6	6.09798	TRUE
0.389944	2.54043	25.0044	9.97779e-07	0.000784372	TFEC	6.00097	TRUE
0.335471	3.08321	24.2833	1.61298e-06	0.00119755	EVI2B	5.79237	TRUE
0.397899	5.37819	24.3221	1.74473e-06	0.00122719	HLA-DRA	5.75827	TRUE
0.36869	2.29434	23.2186	2.21781e-06	0.00148194	ACSM5	5.65408	TRUE
0.208054	9.07226	23.3512	2.72e-06	0.00173096	FTL	5.56543	TRUE
0.446813	2.31293	22.1996	3.61772e-06	0.0021976	C21orf62	5.44156	TRUE
0.3839	3.32215	21.3601	6.53806e-06	0.0037989	CAPG	5.18455	TRUE
0.21966	4.53904	20.2426	1.17638e-05	0.00655047	DAB2	4.92945	TRUE
0.423103	2.98759	19.7352	1.33689e-05	0.00714648	IFI30	4.8739	TRUE
0.320253	3.67423	18.5803	2.51209e-05	0.0129122	CXCL16	4.59996	TRUE
-0.286229	3.32824	18.2949	2.78952e-05	0.0134601	KRBA1	4.55447	TRUE
0.332981	2.67703	18.1014	2.90885e-05	0.0134601	IKZF1	4.53628	TRUE
0.349872	2.65814	18.0814	2.92847e-05	0.0134601	CFD	4.53336	TRUE
0.403966	2.14672	17.8616	3.02157e-05	0.0134601	PARVG	4.51977	TRUE
0.285381	3.77946	18.1204	3.2008e-05	0.0137985	IL10RA	4.49474	TRUE
0.394784	3.46183	17.8651	3.5144e-05	0.014677	RGS1	4.45415	TRUE
0.301096	3.10876	17.5122	4.07437e-05	0.0165	HLA-DPB1	4.38994	TRUE
0.26317	3.32783	16.6567	6.29484e-05	0.0247424	FRZB	4.20102	TRUE
0.318384	3.86268	16.4259	7.27383e-05	0.0277402	HLA-DPA1	4.13824	TRUE
0.19322	4.14778	16.3805	7.48109e-05	0.0277402	GNG12	4.12604	TRUE
0.390199	2.47668	16.0607	7.69039e-05	0.0277402	C5AR1	4.11405	TRUE
0.42078	2.35541	15.9848	7.88782e-05	0.0277402	CLEC5A	4.10304	TRUE
0.233477	4.59692	16.0415	8.83092e-05	0.0302606	ANXA2	4.05399	TRUE
0.23142	2.94996	15.5733	0.000104825	0.035022	HSPBAP1	3.97954	TRUE
0.411688	2.48505	15.3601	0.000109474	0.0356597	OLR1	3.96069	TRUE
0.252334	4.14497	15.5504	0.00011207	0.0356597	ZFP36L2	3.95051	TRUE
0.283905	4.7523	15.2992	0.000126809	0.0394109	TYROBP	3.89685	TRUE
0.391917	2.99451	14.8056	0.00015159	0.046042	NPTX2	3.81933	TRUE
0.439148	1.7816	14.5499	0.000157413	0.0467482	ARMCX6	3.80296	TRUE
0.353456	3.43251	14.5796	0.000174927	0.0508201	CD44	3.75714	FALSE
0.31057	2.96949	14.2508	0.000200817	0.0566694	CARTPT	3.6972	FALSE
-0.206153	3.93785	14.3181	0.000203542	0.0566694	VAT1L	3.69135	FALSE
0.285677	3.23239	14.053	0.000228252	0.061551	SPN	3.64159	FALSE
-0.237601	3.57229	14.0571	0.000230287	0.061551	C17orf97	3.63773	FALSE
0.328038	3.30389	13.916	0.000243363	0.0637707	CD163	3.61375	FALSE
0.184292	7.33362	13.8542	0.000258173	0.0651851	VIM	3.58809	FALSE
0.23399	3.92927	13.8499	0.000258516	0.0651851	ABCA1	3.58751	FALSE
0.254111	3.1369	13.6486	0.000276985	0.0683894	HPS3	3.55754	FALSE
-0.210359	4.84089	13.6843	0.000281459	0.0683894	NMRAL1	3.55059	FALSE
0.253641	5.11045	13.6142	0.000291523	0.0692276	C3	3.53533	FALSE
0.249864	2.82496	13.4825	0.000295269	0.0692276	BLM	3.52978	FALSE
-0.309091	2.5852	13.2457	0.000325693	0.0749738	ZNF662	3.48719	FALSE
0.289634	2.3904	13.1188	0.000342064	0.0749738	TLR5	3.46589	FALSE
0.357244	1.96311	13.0555	0.000342128	0.0749738	LTBP2	3.46581	FALSE
-1.08981	1.73911	13.0905	0.00034297	0.0749738	TBC1D3D	3.46474	FALSE
0.219914	3.79517	13.2484	0.000347828	0.0749738	SLC16A10	3.45864	FALSE
0.231131	6.18004	13.1399	0.000368735	0.0782186	GRN	3.43329	FALSE
0.275708	6.23934	13.0076	0.00039399	0.0822701	CD74	3.40451	FALSE
0.29118	2.52548	12.7298	0.000422312	0.084961	ADORA3	3.37437	FALSE
0.0955078	7.90604	12.8253	0.000431378	0.084961	PABPC1	3.36514	FALSE
0.207072	4.6447	12.8148	0.000434889	0.084961	SYTL4	3.36162	FALSE
0.212036	5.06359	12.7734	0.000443686	0.084961	FYB1	3.35292	FALSE
0.188046	5.55328	12.7529	0.000447864	0.084961	SOX4	3.34885	FALSE
0.172233	4.35542	12.698	0.00046108	0.084961	MAML2	3.33622	FALSE
0.273204	2.20946	12.5047	0.000462077	0.084961	MARVELD2	3.33529	FALSE
0.240004	3.55136	12.6598	0.000464696	0.084961	ARHGAP30	3.33283	FALSE
0.162261	4.37261	12.6801	0.000465323	0.084961	HERPUD1	3.33225	FALSE
0.285671	3.16358	12.5634	0.000474953	0.084961	ALOX5AP	3.32335	FALSE
0.289313	7.46641	12.5856	0.000486547	0.084961	APOE	3.31288	FALSE
-0.374016	2.48258	12.4296	0.000489434	0.084961	RHCG	3.31031	FALSE
-0.187122	4.71896	12.572	0.000489524	0.084961	PTGES2	3.31023	FALSE
0.186858	3.15446	12.3237	0.000543108	0.0921075	ZNF529-AS1	3.26511	FALSE
0.309139	4.60325	12.362	0.000544485	0.0921075	C1QB	3.26401	FALSE
0.2483	3.08812	12.2718	0.000554246	0.0925868	ADAM28	3.2563	FALSE
0.256586	5.0939	12.192	0.000594127	0.0980236	LAPTM5	3.22612	FALSE
0.287582	2.59155	12.0134	0.000610106	0.098905	FCGR2A	3.21459	FALSE
0.292265	2.14214	11.9263	0.000620748	0.098905	GAS2L3	3.20708	FALSE
0.211968	4.20787	12.0949	0.000623911	0.098905	SLA	3.20488	FALSE
0.358014	4.07244	12.0692	0.000629072	0.098905	INHBA	3.2013	FALSE
0.263269	2.57838	11.8309	0.000672452	0.104496	LINC01354	3.17234	FALSE
0.303233	2.7432	11.8123	0.00068536	0.105278	TLR7	3.16408	FALSE
0.137268	6.3695	11.8621	0.000700917	0.106444	MSN	3.15433	FALSE
-0.122725	5.82588	11.8038	0.00072224	0.10845	MAP3K9	3.14132	FALSE
-0.125848	5.73395	11.7721	0.000734001	0.108467	KLHDC2	3.1343	FALSE
0.135708	5.90505	11.7459	0.000743678	0.108467	SPARC	3.12862	FALSE
0.221739	4.06414	11.7356	0.000746706	0.108467	TRIM28	3.12685	FALSE
0.339572	2.00882	11.4673	0.000783765	0.112626	PPM1K-DT	3.10581	FALSE
-0.429843	1.96737	11.4311	0.000797505	0.11273	CLCA4-AS1	3.09827	FALSE
0.309515	2.20031	11.4413	0.000801357	0.11273	TNFAIP3	3.09617	FALSE
0.0994831	8.85612	11.5451	0.000822833	0.113126	CTSB	3.08469	FALSE
0.243051	3.35403	11.5037	0.000827839	0.113126	PI16	3.08205	FALSE
0.102717	6.26666	11.5298	0.000829567	0.113126	PABPC4	3.08115	FALSE
0.30272	2.11833	11.145	0.00093232	0.125854	IGSF6	3.03044	FALSE
-0.136441	4.98628	11.1881	0.000988313	0.132078	NAGPA	3.00511	FALSE
-0.110617	6.19174	11.0274	0.00107131	0.141753	PRPF40B	2.97008	FALSE
0.309513	4.56246	10.9206	0.00113248	0.14636	SLC11A1	2.94597	FALSE
0.11932	4.855	10.9151	0.00113633	0.14636	RB1	2.9445	FALSE
0.21656	2.6212	10.8116	0.00114282	0.14636	TSPAN6	2.94202	FALSE
0.268611	2.53572	10.7867	0.00115062	0.14636	RCC1	2.93907	FALSE
0.262475	7.23701	10.8697	0.00116089	0.14636	SPP1	2.93521	FALSE
0.102173	6.02148	10.8196	0.00119141	0.148804	SWAP70	2.92394	FALSE
0.082108	6.67759	10.7159	0.00125606	0.155086	SPATS2L	2.90099	FALSE
0.243425	2.52493	10.5991	0.00126492	0.155086	ARHGAP27	2.89794	FALSE
0.214291	3.55391	10.619	0.00131209	0.158679	ADA2	2.88204	FALSE
0.234864	5.78948	10.6071	0.00132882	0.158679	C1QA	2.87653	FALSE
0.347311	1.86763	10.4305	0.00133747	0.158679	GPR82	2.87372	FALSE
0.114573	7.07641	10.5869	0.00134172	0.158679	VCAN	2.87234	FALSE
0.285542	2.70224	10.3759	0.00143223	0.167898	TREM2	2.84399	FALSE
-0.143039	5.09081	10.3651	0.00150561	0.174965	PDE10A	2.82229	FALSE
0.11169	6.16042	10.3328	0.00152921	0.176175	ASAH1	2.81553	FALSE
0.248793	2.4896	10.1916	0.00156712	0.177812	ARHGAP19	2.8049	FALSE
0.101029	6.79571	10.2811	0.00157003	0.177812	PLXDC2	2.80409	FALSE
0.294896	2.33525	10.1377	0.00159233	0.178823	IGF2BP2	2.79797	FALSE
-0.142571	4.92573	10.2172	0.00162262	0.180705	C6orf136	2.78978	FALSE
0.289104	2.57229	10.0541	0.00168564	0.185337	ITGAL	2.77323	FALSE
0.194781	3.50281	10.1102	0.00170342	0.185337	LRRC8D	2.76868	FALSE
-0.0878137	6.80668	10.1201	0.00170581	0.185337	BCL11A	2.76807	FALSE
0.233795	2.5454	9.93806	0.00179336	0.189318	FCHSD1	2.74633	FALSE
0.303061	2.81905	9.94869	0.00179885	0.189318	FERMT3	2.745	FALSE
0.0734815	8.09287	10.0148	0.00180082	0.189318	RPL11	2.74453	FALSE
0.130045	7.29018	10.0042	0.00181079	0.189318	SAT1	2.74213	FALSE
0.277336	6.51585	10.0019	0.00181328	0.189318	HSPB1	2.74154	FALSE
0.271736	2.88592	9.89505	0.00185726	0.191372	SLC6A20	2.73113	FALSE
0.173119	4.58891	9.9523	0.00186322	0.191372	ADAP2	2.72974	FALSE
0.0761716	8.291	9.93569	0.00187592	0.191372	EPB41L2	2.72679	FALSE
0.159541	3.77546	9.80641	0.0020037	0.202859	MFSD1	2.69817	FALSE
0.116056	4.72515	9.78963	0.00202657	0.203632	KRCC1	2.69324	FALSE
0.396316	2.21773	9.61798	0.00208611	0.208051	NPIPA7	2.68066	FALSE
0.162628	3.4905	9.69897	0.00210994	0.208869	RTTN	2.67573	FALSE
0.168473	3.30348	9.65983	0.00214356	0.209107	SALL1	2.66886	FALSE
0.268965	2.33992	9.58109	0.00214365	0.209107	TIMP4	2.66885	FALSE
0.102033	7.29621	9.62908	0.0021987	0.212923	YBX1	2.65783	FALSE
0.171558	3.41787	9.54528	0.00228157	0.219359	TMEM168	2.64177	FALSE
0.127879	4.64457	9.54197	0.00230422	0.219838	REEP3	2.63748	FALSE
0.232549	3.20428	9.49995	0.00231945	0.219838	EPHX1	2.63461	FALSE
-0.0857601	6.4405	9.50996	0.00233934	0.220161	JAKMIP1	2.63091	FALSE
0.289154	2.46709	9.39745	0.00237371	0.221636	CD37	2.62457	FALSE
0.19667	3.09371	9.43897	0.00238817	0.221636	DOK1	2.62193	FALSE
-0.337948	2.25673	9.33973	0.00242608	0.223601	NANP	2.6151	FALSE
0.0994954	6.56485	9.41063	0.00246311	0.225459	ZFHX3	2.60852	FALSE
0.161317	4.81825	9.39444	0.00248727	0.226121	BST2	2.60428	FALSE
-0.180067	4.43756	9.30308	0.00259798	0.231944	CCNQ	2.58536	FALSE
0.19657	2.77341	9.25455	0.00259829	0.231944	ERG	2.58531	FALSE
-0.0979565	6.92278	9.30317	0.00260478	0.231944	WNK2	2.58423	FALSE
0.195287	4.41586	9.29373	0.00262073	0.231944	NCKAP1L	2.58158	FALSE
0.119238	5.81598	9.25064	0.00267792	0.234227	ADAMTSL4-AS1	2.5722	FALSE
0.125265	6.06912	9.24782	0.00268158	0.234227	MAFB	2.57161	FALSE
-0.157845	3.85713	9.20895	0.00273211	0.237091	DEPDC5	2.5635	FALSE
0.289851	2.93688	9.04583	0.00289903	0.249953	OGN	2.53775	FALSE
-0.102672	5.70156	9.07585	0.00293389	0.250076	RIPOR1	2.53256	FALSE
-0.133701	4.78868	9.07424	0.00293789	0.250076	RPUSD4	2.53196	FALSE
0.107582	6.99125	9.04076	0.00298662	0.252615	WASF2	2.52482	FALSE
-0.154127	5.1139	9.01324	0.00303294	0.254919	SULT1A1	2.51814	FALSE
0.193211	4.25177	9.00007	0.00305403	0.255088	CD84	2.51513	FALSE
-0.0837334	7.61167	8.96084	0.00311391	0.255768	SV2B	2.50669	FALSE
0.230496	3.72344	8.94851	0.00312057	0.255768	NQO1	2.50577	FALSE
0.290487	2.50388	8.86754	0.00314294	0.255768	LILRB3	2.50266	FALSE
-0.0914846	5.76081	8.92666	0.00317166	0.255768	NLN	2.49871	FALSE
-0.137585	4.4788	8.92323	0.00318009	0.255768	SLC6A15	2.49756	FALSE
0.256575	2.34696	8.83538	0.00318134	0.255768	PPP1R3B	2.49739	FALSE
0.164545	4.10455	8.91224	0.00319615	0.255768	SOCS6	2.49537	FALSE
0.149516	4.8076	8.83911	0.00332336	0.264365	NES	2.47842	FALSE
0.286214	2.05018	8.7233	0.00334815	0.264762	PTGS1	2.47519	FALSE
0.211165	2.7199	8.744	0.00339651	0.267006	ART3	2.46897	FALSE
0.284889	2.28169	8.66172	0.00347811	0.271822	ANXA1	2.45866	FALSE
-0.1809	4.15356	8.7264	0.00352423	0.273825	SELENOO	2.45294	FALSE
-0.0925037	8.89084	8.61038	0.00374191	0.289057	USP22	2.42691	FALSE
0.122028	5.90588	8.55015	0.00386375	0.2966	PLIN3	2.41299	FALSE
-0.0896559	6.88571	8.53972	0.00388394	0.2966	LRP8	2.41073	FALSE
-0.121499	5.56115	8.51395	0.003939	0.299095	TBR1	2.40461	FALSE
0.18609	3.13852	8.42633	0.00407246	0.307458	RCSD1	2.39014	FALSE
0.191445	3.99315	8.43529	0.00409515	0.307458	GYPC	2.38773	FALSE
0.129596	5.04289	8.40087	0.00418265	0.309918	VCL	2.37855	FALSE
0.0784056	9.48522	8.39763	0.00418529	0.309918	HSP90B1	2.37827	FALSE
0.254307	2.53978	8.32928	0.00419749	0.309918	ZNF563	2.37701	FALSE
0.105678	6.37882	8.35886	0.00427251	0.31181	AHNAK	2.36932	FALSE
0.186262	3.98461	8.35814	0.00427457	0.31181	TINCR	2.36911	FALSE
0.236751	4.07689	8.35086	0.0042931	0.31181	IFI44L	2.36723	FALSE
0.2455	2.55182	8.26886	0.00434154	0.312237	NFATC1	2.36236	FALSE
0.184165	3.57407	8.31681	0.00435369	0.312237	CEBPA	2.36114	FALSE
0.274185	2.47697	8.24819	0.00436907	0.312237	COL6A3	2.35961	FALSE
-0.068355	9.4743	8.24633	0.00453317	0.322241	FBXW7	2.3436	FALSE
-0.136987	4.23652	8.22476	0.00459028	0.324574	UBE2D4	2.33816	FALSE
0.130843	3.9527	8.18162	0.00469056	0.329919	ERCC1	2.32878	FALSE
0.186537	3.50181	8.14095	0.00477285	0.33244	ACSL1	2.32122	FALSE
0.15816	4.65293	8.14981	0.00477712	0.33244	COL27A1	2.32083	FALSE
0.257132	2.09614	8.05289	0.00480103	0.33244	EYA2	2.31867	FALSE
0.18923	3.02687	8.08805	0.00485916	0.333655	ANTXR2	2.31344	FALSE
-0.219564	3.45989	8.09569	0.0048685	0.333655	PYCR3	2.3126	FALSE
-0.29109	2.30675	8.02129	0.00492257	0.335366	SGK2	2.30781	FALSE
-0.1097	4.69059	8.07385	0.004972	0.335366	TADA2B	2.30347	FALSE
-0.151048	3.76505	8.05353	0.00498437	0.335366	MPG	2.30239	FALSE
-0.254573	2.46935	8.00129	0.00499385	0.335366	DSCAML1	2.30156	FALSE
-0.0875631	7.04769	8.05238	0.00502335	0.33566	CASKIN1	2.29901	FALSE
-0.216673	2.67521	7.97409	0.00509654	0.338182	CTU2	2.29272	FALSE
-0.109192	7.86919	8.0194	0.0051117	0.338182	PNMA8B	2.29144	FALSE
-0.304562	2.31783	7.93398	0.00515168	0.338185	FAM86JP	2.28805	FALSE
-0.109326	5.88071	7.99658	0.00517562	0.338185	CC2D1A	2.28604	FALSE
0.242958	2.43926	7.9239	0.00520308	0.338185	TFCP2L1	2.28374	FALSE
0.200032	3.1015	7.9571	0.00521297	0.338185	NT5DC2	2.28291	FALSE
0.0488492	8.57728	7.97184	0.00524216	0.338436	BAZ2B	2.28049	FALSE
-0.347234	2.20252	7.86297	0.00533445	0.341371	ZNF883	2.27291	FALSE
0.174086	3.82749	7.93501	0.00533872	0.341371	LRRIQ1	2.27256	FALSE
-0.136972	4.51339	7.91429	0.00541135	0.344368	WDR36	2.26669	FALSE
0.243565	2.5183	7.83435	0.005464	0.346056	NFKBID	2.26249	FALSE
0.142143	3.91895	7.87973	0.00550348	0.346056	MIR1915HG	2.25936	FALSE
0.347592	2.22498	7.7951	0.00551557	0.346056	TTR	2.25841	FALSE
-0.236119	3.03992	7.7948	0.00564306	0.352401	PAOX	2.24848	FALSE
-0.068663	9.55795	7.81892	0.0056856	0.352828	STMN2	2.24522	FALSE
0.217168	3.23862	7.78644	0.00572038	0.352828	CXCL12	2.24258	FALSE
-0.0971499	5.82872	7.80532	0.00572909	0.352828	KNDC1	2.24191	FALSE
0.138883	6.35621	7.78967	0.00577576	0.35407	LITAF	2.23839	FALSE
0.217942	2.73409	7.72477	0.00584573	0.356723	H4C14	2.23316	FALSE
0.175269	3.85675	7.72695	0.00596595	0.361966	LPAR6	2.22432	FALSE
0.125096	4.59221	7.72448	0.00598581	0.361966	COLGALT1	2.22288	FALSE
0.122248	4.71793	7.71041	0.00603062	0.363032	RCN1	2.21964	FALSE
-0.0746487	8.36093	7.67397	0.00614172	0.368063	PTPRD	2.21171	FALSE
-0.254736	2.79679	7.6019	0.00624331	0.372201	FAHD2B	2.20458	FALSE
0.191517	2.74623	7.59107	0.00628076	0.372201	POLA2	2.20199	FALSE
0.108242	5.94812	7.62847	0.00629433	0.372201	STON2	2.20105	FALSE
-0.0930654	5.2982	7.61198	0.00635235	0.373977	FAM162A	2.19707	FALSE
-0.0594682	7.94548	7.56666	0.00650358	0.381201	LSAMP	2.18685	FALSE
0.183938	4.83056	7.56005	0.0065323	0.381212	LGALS9	2.18493	FALSE
0.249406	3.08347	7.49868	0.00664195	0.385926	HLA-DQB1	2.1777	FALSE
-0.129544	4.48855	7.51878	0.00667971	0.38644	RFFL	2.17524	FALSE
0.261769	3.01022	7.4806	0.00671408	0.386754	TYMP	2.17301	FALSE
0.0877397	5.46178	7.48514	0.00679651	0.389822	EIF3E	2.16771	FALSE
-0.157175	3.80885	7.45679	0.00689201	0.392518	SLX4	2.16165	FALSE
0.117606	4.20267	7.44538	0.00694589	0.392518	ZNF345	2.15827	FALSE
-0.205047	3.44814	7.43507	0.00694744	0.392518	KCNH8	2.15817	FALSE
0.240948	2.05996	7.36587	0.00696099	0.392518	LRRC63	2.15733	FALSE
-0.122676	4.50829	7.4203	0.00703974	0.39529	DCC	2.15244	FALSE
-0.189542	2.74082	7.36401	0.00709957	0.395398	PSMA5	2.14877	FALSE
0.222498	2.23233	7.33756	0.00710084	0.395398	VAC14-AS1	2.14869	FALSE
-0.0761809	6.9953	7.38137	0.00718129	0.395801	PCDH10	2.1438	FALSE
0.0954013	6.18826	7.36267	0.00725443	0.395801	HIF1A	2.1394	FALSE
0.14459	3.66546	7.35514	0.00726929	0.395801	ANO6	2.13851	FALSE
-0.0979014	5.34006	7.35348	0.00729117	0.395801	SNRPD1	2.1372	FALSE
-0.196012	3.94092	7.33357	0.00736577	0.395801	LOC102724768	2.13278	FALSE
-0.0882533	6.72651	7.3323	0.00737263	0.395801	FAM81A	2.13238	FALSE
-0.200076	3.57544	7.3056	0.0074349	0.395801	BOLA2B	2.12872	FALSE
0.170387	3.79706	7.30704	0.00745498	0.395801	ARHGDIB	2.12755	FALSE
-0.275638	2.90686	7.2621	0.00753364	0.395801	LOC100506271	2.123	FALSE
0.171387	3.45269	7.28196	0.00753488	0.395801	TVP23B	2.12292	FALSE
0.0710589	7.72606	7.2803	0.00758048	0.395801	SYNM	2.1203	FALSE
0.166517	5.02221	7.28062	0.00758507	0.395801	PLIN2	2.12004	FALSE
0.208919	2.61689	7.23281	0.00760821	0.395801	FGR	2.11872	FALSE
0.113664	4.3899	7.27475	0.00760832	0.395801	PLCD3	2.11871	FALSE
-0.228806	2.64169	7.23174	0.00761059	0.395801	DRD5	2.11858	FALSE
0.191695	3.02841	7.24157	0.00763918	0.395801	AKR1C2	2.11695	FALSE
0.109199	4.91314	7.26723	0.0076399	0.395801	NAA60	2.11691	FALSE
0.172846	3.18489	7.24181	0.00767313	0.395801	PPM1D	2.11503	FALSE
-0.163489	3.40988	7.24869	0.00767333	0.395801	SP4	2.11502	FALSE
0.141147	4.05698	7.24553	0.00772891	0.395801	ANTXR1	2.11188	FALSE
0.121254	4.07295	7.24124	0.00773002	0.395801	MRPL53	2.11182	FALSE
-0.261821	2.40874	7.16072	0.00785664	0.398774	PLPP6	2.10476	FALSE
-0.313967	2.46563	7.16277	0.00786786	0.398774	RGR	2.10414	FALSE
-0.256824	2.50817	7.15955	0.0078776	0.398774	ZNF658	2.10361	FALSE
-0.29095	2.10035	7.13385	0.00791193	0.399	LOC105373951	2.10172	FALSE
0.230039	2.43561	7.13703	0.00796278	0.400055	TMC1	2.09894	FALSE
-0.189363	3.2024	7.14128	0.00807107	0.403096	OGFOD2	2.09307	FALSE
0.218354	2.4531	7.10467	0.00811052	0.403096	HSPB8	2.09095	FALSE
0.143854	3.74164	7.15181	0.00811379	0.403096	DTX2	2.09078	FALSE
-0.134029	4.01022	7.1179	0.00825	0.405591	NFU1	2.08355	FALSE
-0.0732597	6.22045	7.12276	0.0082511	0.405591	GTPBP4	2.08349	FALSE
0.0934526	6.21644	7.11824	0.00827129	0.405591	RNASET2	2.08243	FALSE
0.112631	6.15736	7.11508	0.00828541	0.405591	FLNA	2.08169	FALSE
0.15181	3.6757	7.10082	0.00833638	0.406596	ARHGAP24	2.07902	FALSE
-0.175098	5.16224	7.08995	0.00840218	0.408315	MT1M	2.07561	FALSE
-0.0946522	4.94359	7.07962	0.00844962	0.409133	ATIC	2.07316	FALSE
0.174176	3.29427	7.02501	0.00861869	0.412627	RHBDF2	2.06456	FALSE
0.19559	2.58456	6.99893	0.00863376	0.412627	FGD2	2.0638	FALSE
-0.0772188	7.93055	7.0378	0.00863574	0.412627	DNM1L	2.0637	FALSE
0.0667529	6.57409	7.03325	0.0086577	0.412627	MEF2A	2.0626	FALSE
0.178594	3.45454	7.01787	0.00869717	0.412627	TMEM51	2.06062	FALSE
0.151764	4.08182	7.02352	0.00870704	0.412627	RCBTB2	2.06013	FALSE
0.166736	5.14724	7.00889	0.00877705	0.414276	SRGN	2.05665	FALSE
-0.162045	3.72642	6.99479	0.00881755	0.414276	CASKIN2	2.05465	FALSE
0.123625	4.13363	6.99709	0.00883482	0.414276	IKBKB	2.0538	FALSE
-0.092206	7.07865	6.98196	0.00889994	0.41587	TECPR1	2.05061	FALSE
0.106924	4.41393	6.97671	0.00893401	0.416007	ADGRF5	2.04895	FALSE
0.259647	2.01799	6.88472	0.00904733	0.419821	OAS2	2.04348	FALSE
0.0805895	5.67409	6.92907	0.00916019	0.423587	PAG1	2.0381	FALSE
0.140275	4.35429	6.90643	0.00927747	0.427531	INPP5D	2.03257	FALSE
0.178265	3.4144	6.88567	0.00933246	0.427717	CTSC	2.03	FALSE
0.232099	2.58032	6.8447	0.00935807	0.427717	S100A11	2.02881	FALSE
-0.285776	2.09993	6.8141	0.00942549	0.427717	LINC00639	2.0257	FALSE
0.173692	4.35412	6.87566	0.00943361	0.427717	ATAD3C	2.02532	FALSE
0.155888	3.83321	6.87173	0.00944152	0.427717	SPICE1	2.02496	FALSE
-0.122388	4.08965	6.85842	0.00951882	0.428375	LSM5	2.02142	FALSE
-0.289712	2.17125	6.80043	0.00952016	0.428375	SLC7A4	2.02136	FALSE
0.223561	2.33004	6.78323	0.00963336	0.432014	MYO1F	2.01622	FALSE
-0.171251	3.31553	6.80639	0.00972716	0.432765	ZNF595	2.01201	FALSE
-0.220505	3.25097	6.79364	0.0097393	0.432765	HES4	2.01147	FALSE
0.267286	2.47583	6.76466	0.00976542	0.432765	MMP14	2.01031	FALSE
0.0709946	6.22002	6.80546	0.00979088	0.432765	SOX6	2.00918	FALSE
-0.0713669	7.05855	6.80126	0.00981202	0.432765	CADPS	2.00824	FALSE
-0.10969	5.54235	6.78921	0.00987999	0.43433	HSD11B1L	2.00524	FALSE
-0.111482	4.46979	6.77654	0.00995114	0.436023	NEU3	2.00213	FALSE
0.087524	5.07487	6.74214	0.0101375	0.438886	PTBP3	1.99407	FALSE
0.100718	5.03549	6.73159	0.0101958	0.438886	TRIM4	1.99158	FALSE
-0.219576	2.43325	6.68335	0.0102108	0.438886	LYSMD4	1.99094	FALSE
-0.0821576	6.78691	6.72379	0.0102325	0.438886	MIGA1	1.99002	FALSE
0.155212	5.38122	6.7061	0.0103354	0.438886	RGS2	1.98567	FALSE
-0.203393	2.71111	6.65655	0.0104253	0.438886	KANK3	1.98191	FALSE
0.0656563	7.51711	6.68797	0.0104325	0.438886	ANP32B	1.98161	FALSE
0.243646	2.31069	6.63506	0.010441	0.438886	NCF2	1.98126	FALSE
0.162727	3.94726	6.68362	0.0104571	0.438886	IL13RA1	1.98059	FALSE
0.178844	3.02794	6.66288	0.0104712	0.438886	ZNF202	1.98	FALSE
0.128535	3.27131	6.66603	0.0104825	0.438886	AZIN2	1.97953	FALSE
-0.0911179	5.62439	6.67636	0.010502	0.438886	RABL2B	1.97873	FALSE
0.150981	3.80754	6.66485	0.0105612	0.438886	TRIM38	1.97629	FALSE
0.0782434	7.27203	6.65896	0.010598	0.438886	RPL12	1.97478	FALSE
0.147921	3.37573	6.6486	0.0106035	0.438886	LIPA	1.97455	FALSE
-0.122628	3.7963	6.65517	0.0106103	0.438886	ZNF821	1.97427	FALSE
-0.219663	2.5969	6.6195	0.0106173	0.438886	FZD8	1.97399	FALSE
-0.117199	5.32258	6.64924	0.0106582	0.438886	RETSAT	1.97231	FALSE
0.22525	2.59192	6.60966	0.0106688	0.438886	TMIGD3	1.97188	FALSE
0.216141	4.1452	6.64536	0.0106733	0.438886	GBP2	1.9717	FALSE
0.132919	3.70481	6.6269	0.0107722	0.441593	ZSCAN32	1.9677	FALSE
0.0917061	4.96001	6.61909	0.0108372	0.441707	FNTA	1.96508	FALSE
0.118489	5.5056	6.61787	0.0108411	0.441707	HMGB2	1.96493	FALSE
0.0514298	8.92596	6.59491	0.0109725	0.443541	ST13	1.9597	FALSE
0.188345	2.62313	6.55545	0.0109911	0.443541	ZNF776	1.95896	FALSE
0.157414	3.83182	6.58588	0.0110263	0.443541	MAN2B1	1.95757	FALSE
-0.0915294	5.24824	6.58468	0.0110396	0.443541	PAK5	1.95705	FALSE
0.0926459	7.28833	6.5718	0.0111116	0.443541	STMN4	1.95422	FALSE
0.178892	2.82548	6.53887	0.0111542	0.443541	DSC2	1.95256	FALSE
0.164668	4.45568	6.56025	0.0111912	0.443541	BTN3A2	1.95112	FALSE
0.110178	6.7659	6.55808	0.011195	0.443541	XPO1	1.95097	FALSE
0.223533	2.55838	6.51738	0.0112069	0.443541	RGS10	1.95051	FALSE
0.105914	5.72866	6.55473	0.011218	0.443541	TRIM14	1.95009	FALSE
0.209197	3.07204	6.52307	0.0112976	0.444916	CNN2	1.94701	FALSE
-0.0916052	5.61509	6.53829	0.0113193	0.444916	MEN1	1.94618	FALSE
-0.0708121	6.3031	6.52844	0.0113775	0.445891	LOC101930112	1.94395	FALSE
0.149496	3.04222	6.49114	0.0114829	0.448706	ARVCF	1.93995	FALSE
0.0576797	8.36181	6.50372	0.01153	0.448779	RBM39	1.93817	FALSE
0.231256	5.1629	6.49798	0.0115719	0.448779	TIMP1	1.9366	FALSE
-0.151347	4.22844	6.49296	0.0115855	0.448779	RELL2	1.93609	FALSE
-0.216739	2.74222	6.44578	0.0117138	0.452435	TNXB	1.9313	FALSE
0.221103	2.4399	6.42672	0.0117486	0.452475	TRIM73	1.93001	FALSE
0.110479	4.72482	6.455	0.0118485	0.453944	SAP30	1.92634	FALSE
0.129281	4.61671	6.4502	0.0118815	0.453944	SP100	1.92513	FALSE
0.133474	3.18431	6.42986	0.0119224	0.453944	METTL17	1.92364	FALSE
-0.119384	4.73711	6.44308	0.0119226	0.453944	USP19	1.92363	FALSE
-0.135861	4.45508	6.43579	0.0119746	0.454012	FOXP2	1.92174	FALSE
-0.0994816	4.71774	6.43283	0.0119924	0.454012	TNFRSF21	1.92109	FALSE
0.143059	4.47053	6.4125	0.0121281	0.457854	AQP4-AS1	1.91621	FALSE
0.178389	3.73239	6.39957	0.0121909	0.458237	APOBEC3C	1.91397	FALSE
0.096938	6.0011	6.39321	0.0122474	0.458237	DDR2	1.91195	FALSE
0.10808	4.92195	6.39302	0.0122556	0.458237	BMP7	1.91167	FALSE
0.137285	4.94718	6.38754	0.012292	0.458237	TPM2	1.91038	FALSE
-0.0628433	7.85024	6.37985	0.0123347	0.458237	USP14	1.90887	FALSE
0.2832	1.9514	6.31673	0.0123665	0.458237	H2AC18	1.90775	FALSE
0.104943	4.2313	6.36649	0.0124333	0.458237	ZNF12	1.90542	FALSE
0.0653643	7.68211	6.36445	0.0124388	0.458237	RPS3A	1.90522	FALSE
0.0663832	7.19759	6.36329	0.0124469	0.458237	RPS25	1.90494	FALSE
0.0702204	6.74597	6.34945	0.0125416	0.458436	UTRN	1.90165	FALSE
-0.105437	5.34226	6.3461	0.0125695	0.458436	LETR1	1.90068	FALSE
-0.163967	3.07799	6.32506	0.0125869	0.458436	FLJ20021	1.90008	FALSE
-0.219213	2.79465	6.31407	0.0125895	0.458436	NAPRT	1.89999	FALSE
0.116131	8.64154	6.32195	0.0127304	0.461223	CTSD	1.89516	FALSE
-0.0634288	7.54455	6.31825	0.0127564	0.461223	GABRB3	1.89427	FALSE
0.156148	3.70985	6.30836	0.0128028	0.461223	A2M-AS1	1.89269	FALSE
0.0885302	5.15106	6.3124	0.0128041	0.461223	NLGN4X	1.89265	FALSE
0.197699	2.42045	6.26481	0.0128389	0.461233	PKP2	1.89147	FALSE
0.142747	5.13388	6.29349	0.0129372	0.462874	P4HA1	1.88816	FALSE
-0.180535	3.21699	6.27233	0.0130036	0.462874	SPRTN	1.88594	FALSE
0.0780866	6.45999	6.28183	0.013014	0.462874	SH3BP5	1.88559	FALSE
0.109106	4.52708	6.28188	0.0130231	0.462874	NRP2	1.88529	FALSE
0.12063	4.81701	6.27496	0.013071	0.463344	CTSH	1.88369	FALSE
0.229132	2.08099	6.21528	0.0131165	0.463727	PARP12	1.88218	FALSE
0.0905366	5.7645	6.25101	0.0132371	0.466755	LLPH	1.87821	FALSE
0.185062	2.59833	6.19934	0.0133836	0.47068	ADCY7	1.87343	FALSE
0.0890082	5.60854	6.22558	0.0134232	0.470833	PARD3	1.87214	FALSE
0.192424	2.40653	6.16115	0.0135893	0.475413	FBLN5	1.8668	FALSE
0.22642	2.17598	6.13933	0.0137033	0.477737	LINC01116	1.86318	FALSE
0.224826	2.4604	6.14602	0.0137273	0.477737	NNMT	1.86242	FALSE
0.192994	2.50586	6.1403	0.0137936	0.478002	SPINDOC	1.86032	FALSE
-0.0951287	5.83324	6.17398	0.0138064	0.478002	TMEFF2	1.85992	FALSE
0.0992533	7.726	6.16256	0.0138898	0.478503	RPS27	1.85731	FALSE
0.0548665	9.21111	6.16218	0.0138925	0.478503	RPS8	1.85722	FALSE
0.115614	4.99201	6.15832	0.0139308	0.47859	ITPRIPL2	1.85602	FALSE
0.087029	7.61783	6.14168	0.0140496	0.479855	BTG1	1.85234	FALSE
-0.197073	2.77804	6.11381	0.0140686	0.479855	ZKSCAN2	1.85175	FALSE
-0.163007	4.24923	6.13001	0.0141435	0.479855	STRADA	1.84944	FALSE
0.170692	4.57378	6.12332	0.0142033	0.479855	PDE4C	1.84761	FALSE
0.11525	5.12144	6.12037	0.0142221	0.479855	RAB13	1.84704	FALSE
-0.111373	4.91354	6.11845	0.0142388	0.479855	DIS3L	1.84653	FALSE
0.201055	2.70465	6.09126	0.014239	0.479855	BLNK	1.84652	FALSE
0.231693	2.25974	6.0685	0.0142724	0.479855	EHBP1L1	1.8455	FALSE
-0.0814081	6.78586	6.10927	0.0143021	0.479855	AHNAK2	1.8446	FALSE
-0.213397	2.47114	6.07052	0.0143267	0.479855	TRPV3	1.84385	FALSE
-0.153565	3.24657	6.0806	0.0144256	0.480767	WARS2	1.84087	FALSE
0.221363	2.83634	6.06868	0.0144259	0.480767	COL1A1	1.84086	FALSE
-0.128445	4.86014	6.08161	0.0145287	0.481315	MAN1B1	1.83777	FALSE
0.168675	2.77795	6.05563	0.0145406	0.481315	LACTB2	1.83742	FALSE
-0.114705	4.05415	6.07798	0.0145504	0.481315	LSM1	1.83713	FALSE
0.223989	2.2803	6.02612	0.0146112	0.481458	ERICH2-DT	1.83531	FALSE
0.145468	3.21409	6.05637	0.0146391	0.481458	STYX	1.83448	FALSE
-0.2377	2.33999	6.02037	0.0146933	0.481458	RGL3	1.83288	FALSE
0.0988412	4.53612	6.05999	0.0147055	0.481458	PBDC1	1.83252	FALSE
0.102012	6.3198	6.05031	0.0147731	0.481458	NBPF14	1.83053	FALSE
-0.202781	2.63024	6.01936	0.0147879	0.481458	RET	1.83009	FALSE
0.095051	5.355	6.0467	0.0148069	0.481458	PLCE1	1.82954	FALSE
0.247916	2.13052	5.99071	0.0148728	0.482429	IRF8	1.82761	FALSE
0.14287	3.61416	6.02773	0.014925	0.482948	SNAP23	1.82609	FALSE
0.138115	5.3164	6.02547	0.0149807	0.48358	CYP1B1	1.82447	FALSE
0.145117	3.63586	6.01293	0.0150428	0.484416	MAN1A1	1.82267	FALSE
-0.0986498	5.49968	6.00131	0.0151786	0.487613	TMEM179	1.81877	FALSE
-0.0690419	10.6124	5.98371	0.0153216	0.491027	GAP43	1.8147	FALSE
-0.0623875	9.05294	5.97308	0.0154115	0.491739	STAU2	1.81215	FALSE
-0.077654	7.53989	5.9693	0.0154438	0.491739	COPRS	1.81124	FALSE
0.154383	3.52236	5.96432	0.0154542	0.491739	TGFBR1	1.81095	FALSE
0.148343	3.88391	5.95181	0.0155902	0.494401	RRAS	1.80715	FALSE
-0.148094	4.51939	5.93413	0.0157569	0.494401	MLIP	1.80253	FALSE
-0.118644	4.05328	5.92552	0.0158258	0.494401	GPR12	1.80064	FALSE
-0.0551438	9.20156	5.92324	0.0158399	0.494401	EPB41L1	1.80025	FALSE
0.0901815	4.45797	5.92007	0.0158798	0.494401	NUP88	1.79915	FALSE
-0.0703584	7.91433	5.91726	0.0158923	0.494401	MAP7D2	1.79881	FALSE
-0.157943	3.23764	5.90134	0.0159409	0.494401	KDM4C	1.79749	FALSE
-0.188346	2.65457	5.87777	0.0159757	0.494401	CCDC51	1.79654	FALSE
0.186031	2.8335	5.88446	0.0160037	0.494401	EPSTI1	1.79578	FALSE
-0.114081	4.71299	5.90262	0.0160256	0.494401	SEMA7A	1.79519	FALSE
0.176642	5.5859	5.90263	0.0160259	0.494401	TNFRSF1B	1.79518	FALSE
0.171342	2.49805	5.86592	0.0160627	0.494401	ZNF790	1.79418	FALSE
0.235257	2.54006	5.86387	0.016082	0.494401	KDR	1.79366	FALSE
0.157289	2.83486	5.87467	0.0160929	0.494401	SP140L	1.79337	FALSE
-0.0642421	6.56462	5.88649	0.0161652	0.494401	CCDC136	1.79142	FALSE
0.0662153	7.66578	5.87456	0.0162706	0.494401	PDE4DIP	1.7886	FALSE
-0.0989155	4.73691	5.87514	0.0162744	0.494401	C16orf87	1.78849	FALSE
0.277878	1.92553	5.82172	0.0162878	0.494401	SLC16A12	1.78814	FALSE
-0.101699	5.77938	5.86683	0.0163441	0.494401	C2CD2L	1.78664	FALSE
0.215777	2.30238	5.82657	0.0163457	0.494401	SLC29A4	1.7866	FALSE
0.151195	3.5106	5.85699	0.0163916	0.494401	MR1	1.78538	FALSE
-0.0987178	4.77138	5.86219	0.0163925	0.494401	TTPAL	1.78536	FALSE
0.0803698	5.84058	5.85713	0.0164313	0.494401	BLTP3B	1.78433	FALSE
-0.128384	4.37883	5.85475	0.0164462	0.494401	ATP5F1C	1.78394	FALSE
0.163917	3.36589	5.84528	0.0164701	0.494401	S100A10	1.7833	FALSE
0.130115	4.03179	5.84762	0.0165215	0.494401	VPS37B	1.78195	FALSE
-0.1857	2.5908	5.80958	0.0165947	0.494401	PPRC1	1.78003	FALSE
-0.164006	3.71	5.83212	0.016637	0.494401	FAM193B	1.77892	FALSE
-0.151145	3.64452	5.82874	0.0166474	0.494401	EBP	1.77865	FALSE
0.124164	3.78053	5.83116	0.0166594	0.494401	ZNF680	1.77834	FALSE
0.0720107	8.2477	5.82852	0.0166886	0.494401	SQSTM1	1.77758	FALSE
0.197461	3.98085	5.82499	0.0167217	0.494401	MGP	1.77672	FALSE
0.189019	3.51737	5.78159	0.0170295	0.50239	HCLS1	1.7688	FALSE
-0.144024	4.18096	5.7761	0.0171873	0.504621	MGAT5B	1.76479	FALSE
0.22561	2.53879	5.74243	0.0172064	0.504621	ITGA5	1.76431	FALSE
0.157232	2.89588	5.7524	0.017227	0.504621	INAFM2	1.76379	FALSE
0.175765	3.57267	5.75899	0.0173105	0.504621	PTAFR	1.76169	FALSE
0.106304	5.0007	5.7611	0.0173312	0.504621	NFATC3	1.76117	FALSE
0.111188	6.105	5.75402	0.0173921	0.504621	PALLD	1.75965	FALSE
-0.0590014	7.73394	5.75364	0.0173931	0.504621	PSMD7	1.75962	FALSE
-0.0929202	5.4883	5.75274	0.0174072	0.504621	PDE1C	1.75927	FALSE
0.201924	2.2963	5.70708	0.0174681	0.504997	LOC100506606	1.75775	FALSE
-0.097069	5.81997	5.74341	0.0174958	0.504997	STX4	1.75707	FALSE
0.222984	2.41192	5.6986	0.0175944	0.506748	RENBP	1.75463	FALSE
0.139211	2.99481	5.71203	0.0176588	0.507511	CYP7B1	1.75304	FALSE
-0.213788	2.6819	5.69584	0.0177144	0.507523	THBS3	1.75167	FALSE
-0.148208	3.69689	5.71447	0.0177352	0.507523	MAS1	1.75116	FALSE
-0.0745925	6.35814	5.71348	0.017785	0.507861	SGSM1	1.74995	FALSE
-0.143385	5.23767	5.70709	0.0178539	0.508742	NEUROD6	1.74827	FALSE
-0.252968	2.51765	5.66471	0.0179478	0.509086	CHMP6	1.74599	FALSE
-0.420126	3.61164	5.68277	0.0179557	0.509086	SEPT5-GP1BB	1.7458	FALSE
0.089237	5.20397	5.69346	0.0179894	0.509086	SOS2	1.74498	FALSE
0.175305	2.99159	5.67564	0.0180184	0.509086	CMKLR1	1.74428	FALSE
-0.112982	5.31271	5.68455	0.0180753	0.509618	PORCN	1.74291	FALSE
0.117298	3.8201	5.6758	0.0181553	0.509758	LYPLAL1	1.741	FALSE
0.169604	2.9091	5.65972	0.0181566	0.509758	SEPTIN1	1.74097	FALSE
0.218696	4.30697	5.6553	0.0183756	0.51264	SCIN	1.73576	FALSE
-0.104543	4.87903	5.65304	0.0183984	0.51264	DENND1A	1.73522	FALSE
0.230929	3.03694	5.63125	0.0184228	0.51264	FCGBP	1.73464	FALSE
0.0791773	6.01928	5.6488	0.0184346	0.51264	B4GALT5	1.73437	FALSE
-0.0877758	5.5447	5.64569	0.0184689	0.51264	BOLA3-DT	1.73356	FALSE
0.105382	4.66001	5.64213	0.0185127	0.51264	USP3	1.73253	FALSE
0.0923612	7.12876	5.63759	0.0185467	0.51264	ZFP36L1	1.73173	FALSE
-0.246169	2.18056	5.59598	0.0185661	0.51264	ATAD3B	1.73128	FALSE
0.19708	2.26746	5.58617	0.0186871	0.512775	RNF139-DT	1.72846	FALSE
-0.0783794	7.06748	5.62377	0.0186894	0.512775	IDH3A	1.7284	FALSE
-0.158454	3.41865	5.61154	0.0187525	0.512775	NECAB3	1.72694	FALSE
0.212887	3.31339	5.60014	0.0187906	0.512775	FCER1G	1.72606	FALSE
0.115243	5.35181	5.60859	0.0188541	0.512775	PANTR1	1.72459	FALSE
0.141714	3.47495	5.60073	0.0188677	0.512775	ISOC2	1.72428	FALSE
0.0461238	7.69782	5.60627	0.0188712	0.512775	SCAF11	1.7242	FALSE
0.175096	2.70812	5.57939	0.0189159	0.512775	RASGEF1B	1.72317	FALSE
-0.100707	5.16108	5.60183	0.0189259	0.512775	HAUS7	1.72294	FALSE
-0.114346	5.33088	5.59897	0.0189547	0.512775	ZNG1B	1.72228	FALSE
0.160095	3.1109	5.58133	0.0190178	0.513153	ENGASE	1.72084	FALSE
0.16752	2.99993	5.57488	0.0190495	0.513153	STAT5A	1.72012	FALSE
-0.123294	6.13831	5.58625	0.0190839	0.513153	SVOP	1.71933	FALSE
-0.0957919	4.67208	5.57849	0.0191765	0.514608	TIMM10B	1.71723	FALSE
-0.120265	4.86614	5.56586	0.019306	0.517045	ENDOG	1.71431	FALSE
0.224726	3.7169	5.5526	0.0193788	0.517957	FPR1	1.71267	FALSE
-0.0685805	6.26671	5.53473	0.0196371	0.51803	SACM1L	1.70692	FALSE
0.141498	10.4494	5.53444	0.0196381	0.51803	GFAP	1.7069	FALSE
0.149198	2.98999	5.5189	0.0196404	0.51803	GLRX	1.70685	FALSE
0.126592	3.99139	5.53346	0.0196555	0.51803	MERTK	1.70652	FALSE
0.215024	2.24862	5.49362	0.0196795	0.51803	MC1R	1.70599	FALSE
0.186115	3.08049	5.5119	0.0197282	0.51803	SELPLG	1.70491	FALSE
0.206879	2.96387	5.5083	0.0197581	0.51803	NOTCH2NLR	1.70426	FALSE
-0.0558231	7.59232	5.52334	0.01976	0.51803	DNM3	1.70421	FALSE
-0.12903	3.4897	5.51398	0.0197993	0.51803	ZW10	1.70335	FALSE
0.120317	4.79224	5.51827	0.0198281	0.51803	PCGF3-AS1	1.70272	FALSE
0.135122	4.88438	5.50686	0.0199511	0.51803	TPRN	1.70003	FALSE
0.13039	4.2081	5.50577	0.0199661	0.51803	CNPY3	1.69971	FALSE
0.119776	5.45718	5.5047	0.0199717	0.51803	IFI16	1.69959	FALSE
0.0695299	8.45357	5.50046	0.0200126	0.51803	RPL15	1.6987	FALSE
-0.168543	3.18902	5.4907	0.0200191	0.51803	ZBED4	1.69856	FALSE
-0.141065	3.89862	5.4991	0.0200255	0.51803	PDZD7	1.69842	FALSE
0.0816197	6.3362	5.49811	0.0200405	0.51803	PTTG1IP	1.69809	FALSE
-0.102078	4.58387	5.49547	0.0200803	0.518057	SERAC1	1.69723	FALSE
0.133429	3.69936	5.48188	0.0202009	0.519724	PPM1M	1.69463	FALSE
-0.0556098	6.43282	5.47941	0.0202496	0.519724	RAPGEF4	1.69358	FALSE
-0.0734963	5.63481	5.47868	0.0202616	0.519724	FAF1	1.69333	FALSE
-0.145923	4.60334	5.46621	0.0203831	0.521839	CUEDC2	1.69073	FALSE
0.142314	3.55481	5.44757	0.020539	0.523859	NINJ1	1.68742	FALSE
-0.174612	2.52988	5.41611	0.020645	0.523859	BLOC1S3	1.68519	FALSE
-0.118329	4.44144	5.44288	0.0206744	0.523859	SARS2	1.68457	FALSE
0.0737304	8.0499	5.43801	0.02072	0.523859	RPL21	1.68361	FALSE
-0.0755558	5.49704	5.43581	0.0207513	0.523859	MCM3AP	1.68295	FALSE
0.183691	2.78952	5.41399	0.0207761	0.523859	ALPK3	1.68244	FALSE
-0.126667	3.323	5.42363	0.0207872	0.523859	C5orf22	1.6822	FALSE
0.244915	1.85009	5.38273	0.0208335	0.523859	S100A4	1.68124	FALSE
0.164197	2.8819	5.41016	0.0208516	0.523859	RHOF	1.68086	FALSE
0.152148	3.21237	5.41862	0.020854	0.523859	DOCK11	1.68081	FALSE
-0.107921	5.0059	5.41793	0.0209622	0.525002	ADGRA1	1.67856	FALSE
-0.268752	2.17517	5.3761	0.0210059	0.525002	AARD	1.67766	FALSE
0.0838691	4.79278	5.41342	0.0210174	0.525002	SEC11A	1.67742	FALSE
0.0969328	4.43019	5.3982	0.0211988	0.528546	SMC4	1.67369	FALSE
-0.0636155	8.51582	5.39014	0.0212797	0.529575	ADD2	1.67203	FALSE
0.120877	4.16365	5.38366	0.0213678	0.53078	PUS3	1.67024	FALSE
0.0812312	5.08622	5.37854	0.0214275	0.530788	SELENOS	1.66903	FALSE
-0.0702841	5.82528	5.3731	0.0214871	0.530788	NNT	1.66782	FALSE
-0.0922652	5.8403	5.37305	0.0214873	0.530788	HMCES	1.66782	FALSE
-0.130829	3.96988	5.36519	0.0215778	0.532039	PLEKHM1	1.66599	FALSE
-0.0987909	4.6331	5.36146	0.0216342	0.532376	E2F6	1.66486	FALSE
-0.0930765	5.76945	5.35783	0.0216711	0.532376	FBRSL1	1.66412	FALSE
-0.160433	3.68065	5.34152	0.0217859	0.532457	PLEKHJ1	1.66183	FALSE
0.0845971	10.0418	5.34559	0.0218148	0.532457	PSAP	1.66125	FALSE
0.156244	3.2681	5.33565	0.0218487	0.532457	FAM167A	1.66057	FALSE
0.267872	1.92256	5.29347	0.0219095	0.532457	LIMS4	1.65937	FALSE
0.111043	3.69731	5.33601	0.0219192	0.532457	GNA13	1.65917	FALSE
0.217732	2.70005	5.31257	0.0219455	0.532457	C7	1.65865	FALSE
0.210778	2.24362	5.29934	0.0219533	0.532457	FES	1.6585	FALSE
0.118855	3.91341	5.32605	0.0220564	0.532842	SLC30A1	1.65647	FALSE
0.172154	3.10914	5.30479	0.0221473	0.532842	CD9	1.65468	FALSE
-0.164654	3.02183	5.30398	0.0221713	0.532842	GPR27	1.65421	FALSE
0.136302	3.20902	5.30808	0.02218	0.532842	CLSPN	1.65404	FALSE
0.207795	2.68644	5.29114	0.022192	0.532842	PRRG4	1.6538	FALSE
-0.0700772	6.28971	5.30273	0.0223453	0.532842	RLIM	1.65081	FALSE
0.0760099	6.58868	5.30164	0.0223579	0.532842	MARCKS	1.65057	FALSE
-0.165749	2.9364	5.28481	0.0223875	0.532842	RBBP9	1.65	FALSE
0.142009	3.76565	5.29425	0.0224374	0.532842	ANGPT1	1.64903	FALSE
0.0717509	5.6064	5.29276	0.0224733	0.532842	DNAJC15	1.64833	FALSE
-0.168601	3.19249	5.27855	0.0225006	0.532842	TEDC1	1.64781	FALSE
-0.0495004	7.71925	5.28859	0.0225205	0.532842	PWWP3A	1.64742	FALSE
0.0667388	5.92061	5.28457	0.0225744	0.532842	ELF2	1.64638	FALSE
-0.144088	3.55755	5.2798	0.0225965	0.532842	ZGRF1	1.64596	FALSE
-0.121586	4.07995	5.28141	0.0226139	0.532842	ICMT	1.64562	FALSE
-0.172255	3.13681	5.26478	0.0226625	0.532842	VIPR2	1.64469	FALSE
-0.0752338	5.24175	5.27734	0.0226706	0.532842	PIK3CB	1.64454	FALSE
-0.0934882	4.87533	5.27533	0.0226986	0.532842	CBLN2	1.644	FALSE
0.230013	2.17473	5.23334	0.0227267	0.532842	SLC4A1	1.64346	FALSE
-0.132854	4.02198	5.25989	0.0228898	0.535726	C8orf44	1.64036	FALSE
0.177736	2.95345	5.22294	0.0231911	0.541031	SYK	1.63468	FALSE
-0.0860731	6.25201	5.23279	0.0232373	0.541031	FARSB	1.63381	FALSE
0.153805	2.82926	5.2144	0.0232483	0.541031	DCHS2	1.63361	FALSE
-0.0960483	5.97732	5.22596	0.0233268	0.541031	HAGH	1.63215	FALSE
-0.362816	1.87092	5.18335	0.0233371	0.541031	LINC01115	1.63195	FALSE
-0.0862387	6.45472	5.22329	0.0233594	0.541031	SMIM10L2B	1.63154	FALSE
0.124204	3.23201	5.20637	0.0234847	0.542992	NME7	1.62922	FALSE
0.164777	2.83898	5.19372	0.0235352	0.54303	EIF1B-AS1	1.62828	FALSE
0.271175	1.81398	5.16387	0.0235676	0.54303	APOBR	1.62768	FALSE
0.152737	3.84232	5.20042	0.0236568	0.543181	LCP1	1.62604	FALSE
0.0623898	6.87076	5.19747	0.0236986	0.543181	TRPS1	1.62528	FALSE
-0.138351	3.7494	5.19545	0.0237147	0.543181	RPS6KL1	1.62498	FALSE
-0.136888	4.59174	5.1943	0.0237367	0.543181	MICOS13	1.62458	FALSE
-0.0958536	4.97701	5.17714	0.0239795	0.547042	RABL2A	1.62016	FALSE
0.201934	2.34589	5.13951	0.0240629	0.547042	BCL2L11	1.61865	FALSE
0.174995	2.44539	5.14279	0.0240745	0.547042	SLC35D2	1.61844	FALSE
0.0743894	5.63296	5.16865	0.0240889	0.547042	MAN1C1	1.61818	FALSE
-0.193832	2.60009	5.14315	0.0241101	0.547042	KLHL35	1.6178	FALSE
0.0994529	4.46435	5.15288	0.0243099	0.55064	SNUPN	1.61422	FALSE
-0.0964723	4.27633	5.14156	0.0244658	0.551808	NIM1K	1.61144	FALSE
0.0734545	7.47001	5.13588	0.0245304	0.551808	NPTX1	1.6103	FALSE
-0.115657	3.94793	5.12508	0.0246659	0.551808	TTLL12	1.6079	FALSE
0.135552	3.05932	5.11509	0.0246725	0.551808	EXPH5	1.60779	FALSE
0.0615738	8.45841	5.12364	0.024699	0.551808	RPS23	1.60732	FALSE
-0.121124	4.13866	5.12183	0.0247144	0.551808	MCHR1	1.60705	FALSE
0.0981884	4.37095	5.11925	0.0247737	0.551808	FOXN2	1.60601	FALSE
-0.0648082	6.64847	5.11675	0.0247959	0.551808	ABCC5	1.60562	FALSE
-0.0636436	6.20365	5.11234	0.0248586	0.551808	KCMF1	1.60452	FALSE
-0.209764	2.72679	5.08927	0.0249017	0.551808	PDE6B	1.60377	FALSE
0.128158	3.29422	5.10236	0.0249172	0.551808	MFF-DT	1.6035	FALSE
-0.0652595	8.93996	5.10525	0.0249552	0.551808	ATP2B2	1.60284	FALSE
0.191146	2.7877	5.08654	0.0249626	0.551808	SERTAD1	1.60271	FALSE
-0.117918	7.67683	5.1043	0.0249688	0.551808	PDE4A	1.6026	FALSE
-0.0723427	5.62447	5.10383	0.0249808	0.551808	IRGQ	1.60239	FALSE
0.0616551	7.61811	5.0913	0.0251517	0.553611	ARID5B	1.59943	FALSE
0.135453	3.72373	5.0888	0.0251684	0.553611	CBFB	1.59914	FALSE
0.208341	2.24689	5.05509	0.0251976	0.553611	ZNF56P	1.59864	FALSE
0.205071	2.24697	5.05089	0.0252788	0.553611	KTN1-AS1	1.59724	FALSE
0.116196	5.36178	5.08228	0.0252868	0.553611	RGPD5	1.59711	FALSE
0.0722691	5.49551	5.07946	0.0253262	0.553611	CETN2	1.59643	FALSE
0.116559	3.24547	5.07057	0.0253525	0.553611	ATP10D	1.59598	FALSE
-0.186573	2.48969	5.04679	0.0254371	0.553644	RHBDD3	1.59453	FALSE
0.132273	4.04002	5.06965	0.0254679	0.553644	RPRD1B	1.59401	FALSE
-0.252212	2.34201	5.03737	0.0255006	0.553644	TMEM191A	1.59345	FALSE
0.109168	4.79255	5.06639	0.0255197	0.553644	ZBTB1	1.59313	FALSE
0.167758	3.67694	5.0459	0.0257618	0.557992	TENT5A	1.58902	FALSE
-0.149764	3.29526	5.02635	0.0259077	0.560243	DDX28	1.58657	FALSE
0.170454	2.88132	5.01932	0.0259729	0.560745	RUNX1	1.58548	FALSE
0.192185	2.60178	5.00881	0.0260219	0.560898	B4GALT4	1.58466	FALSE
0.0728916	5.0345	5.0227	0.0261512	0.561624	DNAJC1	1.58251	FALSE
-0.0774557	4.98625	5.02103	0.0261761	0.561624	KRBOX5	1.58209	FALSE
-0.0590951	6.2926	5.0167	0.0262307	0.561624	MIR100HG	1.58119	FALSE
0.213662	4.9541	5.01701	0.0262366	0.561624	IGF2	1.58109	FALSE
-0.182624	2.96436	4.99883	0.0263106	0.561624	ANAPC10	1.57987	FALSE
-0.0604351	9.06344	5.00893	0.0263434	0.561624	NAPB	1.57933	FALSE
-0.120975	4.43805	5.0092	0.0263498	0.561624	GOLGA5	1.57922	FALSE
0.171625	2.69725	4.98064	0.0264852	0.563613	SH3BGR	1.577	FALSE
0.168326	2.54607	4.9729	0.0265348	0.563769	DCLRE1A	1.57618	FALSE
-0.104789	4.84693	4.9922	0.0266049	0.563895	CNIH3	1.57504	FALSE
-0.204897	2.2645	4.95676	0.0266669	0.563895	C18orf54	1.57403	FALSE
0.148329	4.63597	4.98817	0.0266673	0.563895	TMEM233	1.57402	FALSE
0.089212	5.46897	4.97167	0.0269096	0.568119	FNDC5	1.57009	FALSE
0.0711268	6.00185	4.96749	0.0269688	0.568472	PRCP	1.56914	FALSE
0.130122	3.79075	4.96204	0.027025	0.568759	TMEM196	1.56823	FALSE
-0.141597	3.63697	4.9572	0.0270906	0.569244	UBOX5	1.56718	FALSE
-0.0773873	5.2801	4.94181	0.0273673	0.573103	RPS6KC1	1.56277	FALSE
-0.152307	3.05682	4.92707	0.0274094	0.573103	KCNS2	1.5621	FALSE
0.120343	4.1738	4.93729	0.0274212	0.573103	PLCB2	1.56191	FALSE
-0.137709	3.64703	4.93221	0.0274758	0.573103	BORCS5	1.56105	FALSE
0.0867943	6.35368	4.93354	0.0274887	0.573103	PRR13	1.56085	FALSE
-0.112183	5.61165	4.9302	0.027544	0.573361	MZT2A	1.55997	FALSE
0.101697	4.45412	4.9164	0.0277677	0.576921	ARSK	1.55646	FALSE
0.200047	2.0549	4.87911	0.0278013	0.576921	IL16	1.55593	FALSE
0.0784234	5.90604	4.91045	0.0278508	0.577051	ELL2	1.55516	FALSE
-0.134371	3.59663	4.9011	0.0279668	0.578558	POLR3E	1.55336	FALSE
0.158481	3.43991	4.89353	0.0280542	0.57947	HLA-DMB	1.552	FALSE
0.106217	4.80263	4.88986	0.0281863	0.579822	WLS	1.54996	FALSE
-0.0887527	5.84223	4.88445	0.0282637	0.579822	ARHGEF4	1.54877	FALSE
0.175418	2.99287	4.87222	0.0282798	0.579822	DOCK8	1.54852	FALSE
0.09095	6.29986	4.88319	0.0282807	0.579822	GJA1	1.54851	FALSE
0.157934	2.98816	4.87081	0.0282883	0.579822	CAV2	1.54839	FALSE
0.108007	4.62476	4.88033	0.0283383	0.579958	SPRY1	1.54763	FALSE
-0.0540623	7.51046	4.8734	0.0284357	0.581062	IPO9	1.54614	FALSE
-0.123325	3.67872	4.86203	0.0285725	0.582966	PRMT5	1.54405	FALSE
0.0851154	5.87561	4.86181	0.0286263	0.583174	TLE3	1.54323	FALSE
0.137577	3.38954	4.85084	0.028724	0.584273	AKR1C1	1.54176	FALSE
-0.0528573	7.08607	4.84729	0.0288588	0.584614	TAFA5	1.53972	FALSE
-0.243282	2.10925	4.81201	0.0289305	0.584614	NOC4L	1.53864	FALSE
-0.0593934	6.77347	4.8414	0.0289553	0.584614	RUBCN	1.53827	FALSE
-0.113854	4.25436	4.8403	0.0289799	0.584614	MYBBP1A	1.5379	FALSE
-0.0614565	6.54451	4.8394	0.028989	0.584614	STX12	1.53777	FALSE
-0.0755536	5.68929	4.83584	0.0290511	0.584614	LHFPL4	1.53684	FALSE
0.162798	2.87872	4.81896	0.0290932	0.584614	RNPEPL1	1.53621	FALSE
0.17478	2.67837	4.81189	0.0291093	0.584614	N4BP2L2-IT2	1.53597	FALSE
-0.136699	3.39668	4.82596	0.0291345	0.584614	MPPE1	1.53559	FALSE
-0.0875552	6.38075	4.82744	0.0291857	0.584764	KCNA1	1.53483	FALSE
0.0632326	6.19392	4.82021	0.0293059	0.585588	TUT7	1.53304	FALSE
-0.137883	4.37197	4.81794	0.0293144	0.585588	YIF1A	1.53292	FALSE
0.171286	2.60049	4.79405	0.0293967	0.586354	PLS1	1.5317	FALSE
0.133471	3.77701	4.80681	0.0295102	0.586754	NPC2	1.53003	FALSE
-0.0663732	6.21683	4.80561	0.0295495	0.586754	SH3BGRL2	1.52945	FALSE
0.113497	5.75608	4.80186	0.0296142	0.586754	SDCBP	1.5285	FALSE
-0.200104	2.49821	4.77629	0.0296191	0.586754	ABCG4	1.52843	FALSE
0.0441074	7.82787	4.80026	0.0296363	0.586754	NCOR1	1.52818	FALSE
0.122505	5.56509	4.78951	0.0298236	0.588413	DNAJB4	1.52544	FALSE
0.155654	3.17249	4.7773	0.0298563	0.588413	DNAJC4	1.52496	FALSE
-0.0849452	7.44425	4.78519	0.0298904	0.588413	TTYH1	1.52447	FALSE
-0.106836	4.8652	4.78521	0.0298962	0.588413	ABCB9	1.52438	FALSE
0.103859	4.0892	4.77476	0.0300783	0.588477	TAOK2	1.52175	FALSE
0.12054	3.6975	4.77151	0.0300798	0.588477	APAF1	1.52173	FALSE
-0.361764	1.64469	4.73665	0.0300896	0.588477	HSD11B1	1.52158	FALSE
0.0526744	8.86649	4.77214	0.0301117	0.588477	ZBTB20	1.52127	FALSE
0.0595802	6.9245	4.77147	0.0301241	0.588477	MIR99AHG	1.52109	FALSE
0.15552	2.44364	4.74546	0.0301636	0.588477	KCNA5	1.52052	FALSE
0.233036	2.12205	4.73166	0.0302448	0.588519	CEP295NL	1.51935	FALSE
-0.0654746	6.83836	4.76388	0.0302539	0.588519	GRIA3	1.51922	FALSE
0.11446	4.53161	4.752	0.0304742	0.590983	SLC16A9	1.51607	FALSE
-0.204088	2.71479	4.73281	0.0304833	0.590983	ITPRIPL1	1.51594	FALSE
0.159394	3.31908	4.74249	0.0305132	0.590983	LRRC61	1.51551	FALSE
0.147757	3.33964	4.73835	0.0306016	0.591428	COL18A1	1.51426	FALSE
-0.14863	3.20754	4.72993	0.0306889	0.591428	HSD17B10	1.51302	FALSE
0.267784	1.87223	4.70068	0.0307248	0.591428	PARD6G-AS1	1.51251	FALSE
0.111286	4.66531	4.73116	0.030836	0.591428	ZNF618	1.51094	FALSE
0.101223	4.5971	4.73065	0.0308446	0.591428	DUSP16	1.51082	FALSE
-0.0828606	5.41446	4.72691	0.0309017	0.591428	CNTN4	1.51002	FALSE
-0.100929	4.52927	4.7267	0.0309131	0.591428	NIPAL2	1.50986	FALSE
-0.122815	3.98969	4.72156	0.0309776	0.591428	FAM174B	1.50895	FALSE
0.100522	4.20386	4.7222	0.030991	0.591428	DHX16	1.50876	FALSE
-0.102888	4.75532	4.7195	0.0310358	0.591428	CHRNA4	1.50814	FALSE
0.187077	2.29099	4.69116	0.0310525	0.591428	LOC105369363	1.5079	FALSE
-0.0845875	6.83162	4.7171	0.0310672	0.591428	GMFB	1.5077	FALSE
0.0688467	7.33688	4.7094	0.0312027	0.591978	RHOBTB3	1.50581	FALSE
-0.209299	2.743	4.68886	0.0312401	0.591978	NEURL4	1.50529	FALSE
0.0458457	7.22453	4.70706	0.0312441	0.591978	BRD7	1.50523	FALSE
-0.079309	5.58157	4.70576	0.0312733	0.591978	ULK3	1.50483	FALSE
-0.0927068	5.87333	4.69574	0.0314502	0.592515	CHRNB2	1.50238	FALSE
0.0590444	6.71273	4.6946	0.0314667	0.592515	MSI2	1.50215	FALSE
0.0563876	13.1848	4.69032	0.0315419	0.592515	CLU	1.50111	FALSE
0.0445314	8.15785	4.68784	0.0315866	0.592515	SMARCA5	1.5005	FALSE
0.173614	2.23194	4.65818	0.0316323	0.592515	ZKSCAN8	1.49987	FALSE
0.0536771	7.69345	4.68349	0.0316648	0.592515	BBX	1.49942	FALSE
-0.0719064	5.55532	4.67946	0.0317442	0.592515	NFYB	1.49834	FALSE
0.109425	3.72088	4.67754	0.0317583	0.592515	MAML1	1.49814	FALSE
0.0659191	5.73671	4.67584	0.0318082	0.592515	COPS2	1.49746	FALSE
0.0783341	5.89459	4.67315	0.0318554	0.592515	MAP3K20	1.49682	FALSE
0.111217	3.66275	4.67153	0.0318581	0.592515	SNX18	1.49678	FALSE
0.0887177	5.13774	4.67331	0.0318593	0.592515	PMS1	1.49676	FALSE
-0.0942355	5.18656	4.67204	0.0318781	0.592515	NDUFA7	1.49651	FALSE
0.0631488	6.75495	4.66777	0.0319498	0.592708	RHOQ	1.49553	FALSE
-0.129451	3.64935	4.66354	0.0319771	0.592708	ARMC6	1.49516	FALSE
-0.146098	3.81613	4.65975	0.032028	0.592829	LRRC55	1.49447	FALSE
0.157988	2.98785	4.63931	0.0322861	0.596267	BNC2	1.49098	FALSE
-0.109397	4.47236	4.64812	0.032303	0.596267	CCDC92B	1.49076	FALSE
0.141406	3.81646	4.64187	0.0324028	0.596727	TTYH3	1.48942	FALSE
-0.0980118	4.76655	4.6401	0.0324689	0.596727	CLCN5	1.48853	FALSE
-0.187015	2.36501	4.61419	0.0324944	0.596727	TTC31	1.48819	FALSE
0.126821	3.771	4.63533	0.0325315	0.596727	DHX34	1.4877	FALSE
-0.0666265	8.12843	4.63491	0.0325512	0.596727	NSF	1.48743	FALSE
0.121798	3.60618	4.62622	0.0326781	0.598208	BIRC3	1.48574	FALSE
-0.11967	3.38628	4.61938	0.032765	0.598208	CEP85	1.48459	FALSE
0.0689475	6.11659	4.6235	0.0327663	0.598208	CHM	1.48457	FALSE
-0.064202	6.54323	4.62006	0.0328289	0.598535	WDR7	1.48374	FALSE
-0.106224	4.57856	4.61403	0.0329559	0.60003	NEURL1B	1.48207	FALSE
-0.0852107	5.10217	4.60684	0.0330856	0.601574	HPF1	1.48036	FALSE
0.120567	4.17565	4.60377	0.0331477	0.601879	LOC100505715	1.47955	FALSE
0.0682507	5.66058	4.59702	0.0332666	0.601879	NKAPD1	1.47799	FALSE
0.077141	5.00868	4.59408	0.0333289	0.601879	FYTTD1	1.47718	FALSE
0.160533	2.77417	4.57919	0.0333291	0.601879	MFSD2A	1.47718	FALSE
-0.103244	4.79785	4.59002	0.0334046	0.601879	APEH	1.47619	FALSE
-0.105521	4.35101	4.58882	0.0334193	0.601879	PHLDA3	1.476	FALSE
-0.0726834	7.14335	4.58369	0.0335148	0.601879	RAB3GAP2	1.47476	FALSE
0.115514	5.60297	4.58347	0.0335245	0.601879	PADI2	1.47464	FALSE
-0.128703	3.93025	4.57993	0.0335857	0.601879	SCAF1	1.47385	FALSE
0.141804	4.00782	4.57536	0.0336483	0.601879	DENND6B	1.47304	FALSE
-0.0950899	4.92204	4.57656	0.0336631	0.601879	SLC25A27	1.47285	FALSE
0.12063	3.46063	4.57119	0.0336747	0.601879	DPM2	1.4727	FALSE
0.149196	2.77474	4.55756	0.0336879	0.601879	NR1D1	1.47253	FALSE
0.0639511	6.1474	4.56984	0.0337834	0.602039	ERP29	1.4713	FALSE
-0.139143	3.09265	4.56098	0.033787	0.602039	ELMOD2	1.47125	FALSE
-0.146527	3.36784	4.55459	0.0339964	0.603241	C5	1.46857	FALSE
-0.109763	3.97327	4.55553	0.0340252	0.603241	CTNNBIP1	1.4682	FALSE
0.0534591	6.97483	4.55274	0.0341114	0.603241	AKAP13	1.4671	FALSE
0.143917	3.2409	4.54233	0.0342003	0.603241	LOC105376805	1.46597	FALSE
0.0780114	5.04727	4.54627	0.034249	0.603241	ANKS1A	1.46535	FALSE
0.107967	4.59133	4.54072	0.0343541	0.603241	SNHG19	1.46402	FALSE
0.0867288	4.88006	4.54093	0.0343558	0.603241	SGCD	1.464	FALSE
-0.0692307	7.40479	4.53958	0.034368	0.603241	CDIP1	1.46385	FALSE
-0.0540321	8.1434	4.53844	0.03439	0.603241	PPP2R2B	1.46357	FALSE
-0.113183	3.79234	4.53444	0.0344556	0.603241	ZNF76	1.46274	FALSE
0.0874151	4.46204	4.5338	0.0344985	0.603241	LHFPL6	1.4622	FALSE
-0.0810506	5.45495	4.53239	0.0345168	0.603241	RABGEF1	1.46197	FALSE
0.130053	5.61333	4.53081	0.0345465	0.603241	GALNT15	1.4616	FALSE
-0.103765	5.11751	4.53074	0.0345482	0.603241	TRPC4AP	1.46157	FALSE
0.0628978	6.49274	4.53003	0.0345571	0.603241	INTU	1.46146	FALSE
-0.168357	3.09722	4.51787	0.0345877	0.603241	EIF4E1B	1.46108	FALSE
0.129	3.4355	4.52337	0.0346253	0.603241	DNALI1	1.46061	FALSE
-0.0951402	7.20534	4.52254	0.034704	0.603241	ANO8	1.45962	FALSE
0.140243	3.45533	4.51734	0.0347121	0.603241	STIMATE	1.45952	FALSE
-0.143961	3.41139	4.51349	0.034814	0.604226	RGS20	1.45825	FALSE
-0.205719	2.96437	4.49029	0.0350724	0.607922	ZGPAT	1.45503	FALSE
-0.126358	3.20789	4.49159	0.0351879	0.608565	UBA3	1.45361	FALSE
0.203848	3.09187	4.4892	0.0352006	0.608565	LAMB3	1.45345	FALSE
-0.190975	2.7573	4.47615	0.0353076	0.609626	SPRN	1.45213	FALSE
0.0646647	6.41918	4.48871	0.0353822	0.610127	UBE2B	1.45121	FALSE
-0.152895	3.07861	4.46229	0.0356681	0.611112	FAM241B	1.44772	FALSE
-0.0629758	6.69865	4.46941	0.035774	0.611112	GPATCH4	1.44643	FALSE
-0.0574719	9.09016	4.46907	0.0357795	0.611112	SCN8A	1.44637	FALSE
0.142851	2.87975	4.4519	0.0358954	0.611112	PRDM1	1.44496	FALSE
0.0776922	5.65184	4.46354	0.0358992	0.611112	SRGAP1	1.44491	FALSE
0.0601558	5.8442	4.45974	0.0359759	0.611112	SNW1	1.44399	FALSE
-0.0791407	6.63875	4.45607	0.0360488	0.611112	RAB3C	1.44311	FALSE
-0.144507	3.40883	4.44959	0.0360895	0.611112	COQ6	1.44262	FALSE
0.0871895	4.80418	4.45167	0.0361525	0.611112	PBX3	1.44186	FALSE
-0.078696	6.65174	4.45073	0.0361595	0.611112	ZNF853	1.44178	FALSE
0.094608	3.80887	4.44975	0.0361689	0.611112	SGPP1	1.44166	FALSE
0.137286	3.70651	4.44517	0.0362547	0.611112	CDK7	1.44064	FALSE
0.165246	2.46801	4.42541	0.0362683	0.611112	WNT5A	1.44047	FALSE
0.137252	3.38435	4.43972	0.0363038	0.611112	HERC5	1.44005	FALSE
-0.0618283	7.51873	4.44204	0.0363378	0.611112	CEP170B	1.43964	FALSE
0.0611149	5.56227	4.44208	0.0363432	0.611112	CTTNBP2NL	1.43958	FALSE
-0.140093	3.5292	4.4369	0.036384	0.611112	ZNF771	1.43909	FALSE
0.180164	2.46503	4.41848	0.0363911	0.611112	ZNF574	1.439	FALSE
-0.109391	4.86081	4.43952	0.0363981	0.611112	D2HGDH	1.43892	FALSE
0.180641	4.094	4.435	0.0364708	0.611112	PIWIL1	1.43806	FALSE
-0.0459324	7.56331	4.43327	0.0365204	0.611112	DNAJB14	1.43746	FALSE
0.0540565	7.78226	4.42872	0.0366154	0.611112	SREK1	1.43634	FALSE
0.117422	5.91757	4.42544	0.036689	0.611112	B2M	1.43546	FALSE
-0.075107	6.34753	4.42351	0.0367269	0.611112	CINP	1.43502	FALSE
0.190502	2.58455	4.40462	0.0367496	0.611112	CFI	1.43475	FALSE
-0.0984493	4.58543	4.42242	0.0367539	0.611112	PRELID1	1.4347	FALSE
-0.0879773	4.76444	4.42063	0.0368006	0.611112	BCL9	1.43414	FALSE
0.0773622	4.86355	4.41957	0.0368222	0.611112	LIG4	1.43389	FALSE
0.122948	3.08917	4.41087	0.0368239	0.611112	ADRA2C	1.43387	FALSE
-0.145691	3.49496	4.41428	0.0368563	0.611112	DHRS13	1.43349	FALSE
0.0759498	5.511	4.4176	0.036857	0.611112	CLCC1	1.43348	FALSE
-0.098443	4.33471	4.41376	0.0369471	0.611848	PDGFRB	1.43242	FALSE
0.179741	2.30572	4.38325	0.0370872	0.612176	MARVELD1	1.43078	FALSE
-0.0753631	6.86212	4.406	0.0370958	0.612176	NAP1L3	1.43068	FALSE
-0.163694	2.94498	4.39201	0.0371638	0.612176	ATP8B1	1.42988	FALSE
-0.0675845	7.65201	4.40166	0.0371873	0.612176	MLLT6	1.4296	FALSE
0.131513	3.73257	4.40063	0.0371959	0.612176	LMAN2L	1.4295	FALSE
0.155661	4.36282	4.39805	0.0372759	0.612737	PABPC1L2A	1.42857	FALSE
-0.0955315	6.45362	4.39388	0.037356	0.613299	PNMA3	1.42764	FALSE
0.159237	2.43298	4.36841	0.0374712	0.613446	LOC100996660	1.4263	FALSE
0.104059	5.60257	4.38668	0.0375144	0.613446	IGFBP7	1.4258	FALSE
0.188987	2.39684	4.36061	0.0376152	0.613446	IL18	1.42464	FALSE
-0.181031	2.65955	4.36354	0.0376754	0.613446	CCT6B	1.42394	FALSE
0.0709551	5.49464	4.37164	0.0378401	0.613446	USP42	1.42205	FALSE
0.12194	4.19878	4.37131	0.0378471	0.613446	RELN	1.42197	FALSE
-0.0657695	8.62538	4.36957	0.0378774	0.613446	CPLX2	1.42162	FALSE
0.106883	3.78927	4.36867	0.0378838	0.613446	PCDHGA10	1.42155	FALSE
0.0972548	4.53128	4.36711	0.0379486	0.613446	TLR4	1.4208	FALSE
0.108565	3.88717	4.36509	0.0379563	0.613446	ZNF213	1.42072	FALSE
-0.0695209	6.18115	4.36548	0.0379698	0.613446	NIPSNAP1	1.42056	FALSE
0.129425	4.83232	4.36588	0.0379721	0.613446	PLTP	1.42054	FALSE
-0.136912	4.20129	4.36169	0.0380318	0.613446	DHCR7	1.41985	FALSE
-0.0576761	6.4638	4.36125	0.0380606	0.613446	GLYR1	1.41952	FALSE
0.135657	3.15688	4.34989	0.0381013	0.613446	GYG2	1.41906	FALSE
0.0643722	5.89997	4.35859	0.0381212	0.613446	CSNK2A2	1.41883	FALSE
-0.145091	3.84766	4.35073	0.0381841	0.613446	PNMA6F	1.41812	FALSE
-0.141565	3.34363	4.34916	0.0381912	0.613446	ZNF575	1.41804	FALSE
-0.101795	5.43087	4.34978	0.0383182	0.614009	ERBB3	1.41659	FALSE
-0.121763	3.64718	4.34249	0.0384203	0.614009	NDST2	1.41544	FALSE
0.106792	7.69916	4.34324	0.0384542	0.614009	TXNIP	1.41506	FALSE
-0.146969	3.06326	4.3323	0.0385053	0.614009	NPHP4	1.41448	FALSE
0.187971	4.64502	4.3412	0.0385137	0.614009	BAG3	1.41438	FALSE
-0.0683919	6.53869	4.33973	0.0385338	0.614009	SNRNP70	1.41416	FALSE
0.0800353	6.53598	4.3357	0.0386226	0.614009	PPID	1.41316	FALSE
0.104863	4.35939	4.33456	0.0386634	0.614009	HNMT	1.4127	FALSE
0.0629128	5.64403	4.33192	0.0387112	0.614009	CPD	1.41216	FALSE
0.150706	3.07557	4.32073	0.0387744	0.614009	PDLIM3	1.41146	FALSE
0.0695317	5.51071	4.32774	0.0388054	0.614009	RNF169	1.41111	FALSE
0.184128	2.49214	4.30829	0.0388156	0.614009	SLC2A5	1.41099	FALSE
-0.101782	5.39093	4.32699	0.0388235	0.614009	NCR3LG1	1.41091	FALSE
0.0868397	5.13105	4.32432	0.0388859	0.614268	FAM50A	1.41021	FALSE
-0.102433	4.5253	4.32044	0.038978	0.614996	GPLD1	1.40918	FALSE
0.128929	4.38819	4.3179	0.0390352	0.615011	P4HA2	1.40854	FALSE
0.0447272	8.58041	4.31481	0.0390871	0.615011	RPL5	1.40797	FALSE
-0.0733999	7.03778	4.31337	0.0391207	0.615011	FASN	1.40759	FALSE
-0.0550462	8.09948	4.31139	0.039164	0.615011	FAM219A	1.40711	FALSE
-0.114041	3.89237	4.30787	0.039209	0.615011	PSMB10	1.40661	FALSE
0.121788	3.12714	4.29667	0.039353	0.615398	ZNF682	1.40502	FALSE
0.161856	2.57814	4.28528	0.0393706	0.615398	ENG	1.40483	FALSE
-0.144575	2.96959	4.29324	0.0393718	0.615398	METTL3	1.40481	FALSE
0.205067	2.01318	4.2715	0.0394287	0.615566	TCF7	1.40419	FALSE
0.0642547	6.26913	4.29736	0.0394835	0.615687	ZNHIT6	1.40358	FALSE
-0.15875	2.82217	4.28362	0.0395286	0.615687	KICS2	1.40309	FALSE
-0.086973	5.12538	4.29357	0.0395792	0.615758	TACC2	1.40253	FALSE
-0.0940759	4.81989	4.29109	0.0396305	0.61584	IMPA1	1.40197	FALSE
0.168478	2.6954	4.26771	0.0398238	0.616955	ZNF124	1.39986	FALSE
-0.120011	4.16741	4.27809	0.0399131	0.616955	PHLDA2	1.39888	FALSE
0.0693885	5.86727	4.27708	0.0399489	0.616955	C1orf52	1.3985	FALSE
-0.0845419	5.68649	4.27484	0.0400017	0.616955	CEP250	1.39792	FALSE
0.096574	5.84311	4.2742	0.0400154	0.616955	IL17RA	1.39777	FALSE
0.117639	3.52734	4.27038	0.0400281	0.616955	CD99	1.39763	FALSE
0.0586029	6.31011	4.27265	0.0400487	0.616955	ZSCAN18	1.39741	FALSE
0.0636066	6.32031	4.26983	0.0401135	0.616955	DIP2A	1.39671	FALSE
-0.0938712	5.80882	4.26841	0.0401492	0.616955	DIO2	1.39632	FALSE
0.14419	2.70355	4.25034	0.040231	0.616955	ZNF671	1.39544	FALSE
0.103953	5.7974	4.26477	0.0402338	0.616955	SERPING1	1.39541	FALSE
-0.226793	2.30548	4.24046	0.0402853	0.616955	IPO4	1.39485	FALSE
-0.0451177	7.28045	4.25837	0.0403773	0.616955	IQSEC1	1.39386	FALSE
-0.105029	4.49367	4.25813	0.04038	0.616955	SMPD1	1.39383	FALSE
0.0793378	4.7551	4.25547	0.0404586	0.616955	ZFX	1.39299	FALSE
0.136818	3.41539	4.25059	0.0404661	0.616955	KDM6B	1.39291	FALSE
0.154092	2.96087	4.2351	0.0406898	0.616955	CCDC28B	1.39051	FALSE
0.162549	2.83162	4.23362	0.0406937	0.616955	GDF7	1.39047	FALSE
-0.194313	2.47461	4.22504	0.0407266	0.616955	EPHA3	1.39012	FALSE
-0.0822299	6.81715	4.24295	0.0407386	0.616955	RGMA	1.38999	FALSE
-0.147152	3.13123	4.23511	0.04074	0.616955	LINC02035	1.38998	FALSE
0.137179	3.23179	4.23435	0.0407974	0.616955	POLG2	1.38937	FALSE
-0.10063	5.74858	4.23881	0.0408395	0.616955	GSR	1.38892	FALSE
0.200842	2.71392	4.22135	0.0408859	0.616955	NGFR	1.38843	FALSE
0.17348	2.89698	4.22543	0.0409021	0.616955	COL1A2	1.38825	FALSE
0.0971069	4.43004	4.23664	0.0409026	0.616955	GOLPH3L	1.38825	FALSE
0.0855432	4.28931	4.23355	0.0409749	0.617349	LTO1	1.38748	FALSE
0.207775	2.12645	4.20042	0.0411468	0.619241	LIMD1	1.38566	FALSE
0.0686732	5.67306	4.22305	0.0412127	0.619382	FKBP15	1.38497	FALSE
-0.0823247	5.09177	4.22178	0.0412488	0.619382	TIA1	1.38459	FALSE
0.107578	3.95891	4.21307	0.0414515	0.620639	MAP7D3	1.38246	FALSE
0.124181	4.11654	4.21065	0.0415159	0.620639	GALM	1.38179	FALSE
0.0584172	7.28197	4.2097	0.0415252	0.620639	RPL4	1.38169	FALSE
0.103196	4.14529	4.20794	0.0415503	0.620639	MIR4458HG	1.38143	FALSE
-0.0638363	7.08672	4.20683	0.0415945	0.620639	TRIM37	1.38096	FALSE
-0.0468045	6.76376	4.20614	0.0416112	0.620639	ATMIN	1.38079	FALSE
-0.126186	5.76268	4.19647	0.0418492	0.622826	TRAPPC2L	1.37831	FALSE
-0.115027	4.27472	4.19291	0.0419442	0.622826	DAPK2	1.37733	FALSE
-0.0782243	6.40558	4.19206	0.0419526	0.622826	STX1A	1.37724	FALSE
-0.132533	3.10407	4.18504	0.0419616	0.622826	NAALAD2	1.37715	FALSE
0.21369	7.52399	4.18993	0.0420014	0.622826	HSPA1A	1.37674	FALSE
-0.106139	5.32199	4.18678	0.0420797	0.622826	CCDC184	1.37593	FALSE
0.161319	3.16618	4.18037	0.0420877	0.622826	C17orf67	1.37584	FALSE
0.0471497	9.22501	4.18202	0.0421929	0.622826	ANKRD11	1.37476	FALSE
0.0654891	6.32304	4.17938	0.0422599	0.622826	PDCD4	1.37407	FALSE
-0.116973	3.82382	4.17626	0.0423175	0.622826	QTRT1	1.37348	FALSE
-0.120933	4.30967	4.17711	0.0423284	0.622826	ADGRA3	1.37337	FALSE
0.0786887	7.53214	4.17444	0.0423785	0.622826	RPS19	1.37285	FALSE
-0.128371	3.48134	4.16827	0.0423975	0.622826	KIF9	1.37266	FALSE
0.175695	2.81392	4.16018	0.0424103	0.622826	SLC15A3	1.37253	FALSE
0.0613166	5.60165	4.16345	0.0426548	0.625566	MTHFR	1.37003	FALSE
-0.0985226	5.1459	4.15959	0.0427526	0.625566	RHOT2	1.36904	FALSE
0.0708674	5.20312	4.15901	0.0427687	0.625566	DNAJC3	1.36887	FALSE
0.328379	1.63348	4.12793	0.0427841	0.625566	WASH8P	1.36872	FALSE
-0.0586042	7.43097	4.15481	0.0428618	0.626016	SSBP3	1.36793	FALSE
0.0643534	6.0125	4.15269	0.0429187	0.626163	DCTN4	1.36735	FALSE
0.177292	2.14478	4.12581	0.0429923	0.626553	LRMDA	1.36661	FALSE
0.174591	2.58269	4.12641	0.043183	0.626726	TES	1.36469	FALSE
-0.0492967	7.32501	4.13607	0.0433284	0.626726	GRIA4	1.36323	FALSE
0.128214	2.70149	4.12312	0.0433318	0.626726	CREG1	1.36319	FALSE
0.174487	2.78217	4.1239	0.043341	0.626726	NHLH1	1.3631	FALSE
0.0977589	4.13401	4.12868	0.043528	0.626726	PDGFRA	1.36123	FALSE
0.113912	3.39151	4.11976	0.043661	0.626726	IL27RA	1.35991	FALSE
0.0502079	6.50958	4.1226	0.0436689	0.626726	CLINT1	1.35983	FALSE
-0.112193	4.2219	4.11889	0.0437708	0.626726	ERCC3	1.35882	FALSE
0.100423	3.83904	4.11442	0.0438735	0.626726	DANCR	1.3578	FALSE
0.115056	3.86601	4.11311	0.043906	0.626726	TNFRSF1A	1.35748	FALSE
-0.16365	2.7127	4.09653	0.0439765	0.626726	ENKD1	1.35678	FALSE
0.0721165	5.97901	4.10478	0.0441236	0.626726	TBL1X	1.35533	FALSE
-0.0868382	4.67934	4.10277	0.0441842	0.626726	ELP6	1.35473	FALSE
-0.143999	3.46365	4.09458	0.0441919	0.626726	NT5M	1.35466	FALSE
-0.119929	2.98602	4.08937	0.0442574	0.626726	MOGS	1.35401	FALSE
-0.0995942	5.0742	4.09817	0.0443009	0.626726	LMF2	1.35359	FALSE
-0.139551	3.41173	4.08979	0.0443661	0.626726	CIDECP1	1.35295	FALSE
-0.134641	3.13101	4.08809	0.044374	0.626726	NIPSNAP3B	1.35287	FALSE
0.178233	2.09806	4.06964	0.0444042	0.626726	C1GALT1C1	1.35258	FALSE
-0.140894	4.03228	4.09335	0.0444185	0.626726	KCNJ2	1.35244	FALSE
0.143942	2.42304	4.07403	0.0444456	0.626726	TXNDC9	1.35217	FALSE
-0.0785411	5.49632	4.0896	0.0445168	0.626726	GFRA2	1.35148	FALSE
-0.0918856	5.71723	4.08768	0.0445646	0.626726	SYNGR3	1.35101	FALSE
0.0703486	6.11495	4.08736	0.0445696	0.626726	POU3F2	1.35096	FALSE
0.0629575	5.38072	4.08596	0.044612	0.626726	PPP4R3B	1.35055	FALSE
-0.180269	2.59398	4.06499	0.0447614	0.626726	PCIF1	1.3491	FALSE
-0.0689808	5.92649	4.07902	0.0447878	0.626726	GLT1D1	1.34884	FALSE
0.184154	3.22586	4.07118	0.0448287	0.626726	ATE1-AS1	1.34844	FALSE
0.0721954	6.05631	4.07564	0.0448737	0.626726	REL	1.34801	FALSE
-0.069966	5.44721	4.07579	0.0448747	0.626726	INPP1	1.348	FALSE
0.068727	5.1806	4.07576	0.0448778	0.626726	SIAE	1.34797	FALSE
-0.0982758	4.41758	4.07518	0.0448862	0.626726	MRPL15	1.34789	FALSE
-0.0565271	7.56001	4.0737	0.0449209	0.626726	JPH3	1.34755	FALSE
0.131305	3.51279	4.07001	0.0449235	0.626726	WAS	1.34753	FALSE
0.123159	3.31063	4.06454	0.0450382	0.626726	HSPB6	1.34642	FALSE
-0.0996886	4.52275	4.06918	0.0450521	0.626726	TMEM229B	1.34628	FALSE
-0.0936075	4.47011	4.06698	0.0450912	0.626726	ZBTB17	1.34591	FALSE
-0.124929	3.51349	4.0636	0.0451213	0.626726	PIAS3	1.34562	FALSE
-0.0630393	8.2396	4.06465	0.0451564	0.626726	SUGP2	1.34528	FALSE
-0.0918946	6.35869	4.06311	0.0452011	0.626726	PHF24	1.34485	FALSE
0.0883852	4.98393	4.06343	0.045202	0.626726	COPS7B	1.34484	FALSE
0.0779624	4.83135	4.06333	0.0452075	0.626726	HPS5	1.34479	FALSE
0.101385	4.1952	4.06055	0.0452784	0.626726	ZC3HAV1	1.34411	FALSE
-0.308686	2.55552	4.0433	0.045292	0.626726	MROH7-TTC4	1.34398	FALSE
-0.21408	2.2546	4.03724	0.0453209	0.626726	HSFX1	1.3437	FALSE
-0.0701962	5.65038	4.05615	0.0453862	0.626726	TBCK	1.34308	FALSE
-0.121572	3.55721	4.0516	0.0454446	0.626726	DHFR2	1.34252	FALSE
-0.0797345	5.03257	4.05319	0.0454708	0.626726	SCFD2	1.34227	FALSE
0.101765	4.49849	4.05165	0.0455166	0.626726	PLPP5	1.34183	FALSE
-0.113573	4.44094	4.05085	0.045529	0.626726	CORO6	1.34171	FALSE
-0.0694516	5.8098	4.05035	0.0455378	0.626726	DDX51	1.34163	FALSE
-0.149906	3.61379	4.04417	0.0455422	0.626726	THTPA	1.34159	FALSE
0.117074	2.85049	4.03681	0.0456269	0.626726	ZBTB14	1.34078	FALSE
-0.0596737	5.91965	4.04229	0.045751	0.626726	ZNF280B	1.3396	FALSE
0.0574685	7.70942	4.04174	0.0457607	0.626726	EIF1	1.33951	FALSE
-0.0572472	6.74935	4.03774	0.0458678	0.626726	IMMT	1.33849	FALSE
0.089442	4.97323	4.03629	0.0459194	0.626726	HRK	1.338	FALSE
0.219995	2.10204	4.01144	0.0459396	0.626726	FXYD5	1.33781	FALSE
0.0983731	4.38266	4.03471	0.0459652	0.626726	TEX261	1.33757	FALSE
0.125665	7.38761	4.03173	0.0460272	0.626726	IFI6	1.33699	FALSE
0.0829245	5.014	4.03139	0.0460493	0.626726	ST6GAL1	1.33678	FALSE
0.172146	3.76343	4.02865	0.0460912	0.626726	NBPF26	1.33638	FALSE
0.168703	3.4824	4.02285	0.0461351	0.626726	LAIR1	1.33597	FALSE
0.118866	3.81633	4.02665	0.0461462	0.626726	HTR5A-AS1	1.33586	FALSE
-0.103274	5.67557	4.02726	0.0461481	0.626726	CRYM	1.33585	FALSE
0.0889779	5.76635	4.02591	0.0461882	0.626726	LIMS1	1.33547	FALSE
0.0736713	6.20581	4.02486	0.0462135	0.626726	ATP1B3	1.33523	FALSE
0.108925	3.91318	4.02285	0.046267	0.626726	LAMA4	1.33473	FALSE
-0.0669881	6.28341	4.02181	0.0462957	0.626726	TRO	1.33446	FALSE
-0.0570318	7.06873	4.01948	0.0463559	0.626726	ARAP2	1.3339	FALSE
0.0907055	4.71375	4.01947	0.0463728	0.626726	ARHGAP10	1.33374	FALSE
-0.0739256	6.20522	4.01865	0.0463807	0.626726	C7orf50	1.33366	FALSE
0.0575412	6.98824	4.01196	0.0465588	0.628122	SUGT1	1.332	FALSE
-0.100648	4.90706	4.01003	0.0465971	0.628122	CYC1	1.33164	FALSE
-0.100923	5.62462	4.0052	0.0467482	0.628122	NACAD	1.33023	FALSE
0.0705185	7.83877	4.00431	0.0467653	0.628122	HSPA4	1.33008	FALSE
0.0924589	4.73592	4.00433	0.0467827	0.628122	DUSP18	1.32991	FALSE
-0.0860217	5.10459	4.00311	0.0468096	0.628122	FBLL1	1.32967	FALSE
0.185469	3.50911	3.99711	0.046885	0.628122	SLC16A3	1.32897	FALSE
-0.0741647	5.63407	3.99895	0.0469184	0.628122	TMEM8B	1.32866	FALSE
0.108518	3.46986	3.99589	0.0469224	0.628122	PCDHB9	1.32862	FALSE
-0.139384	2.85435	3.98765	0.0469541	0.628122	LCLAT1	1.32833	FALSE
-0.106532	3.98048	3.99335	0.0470677	0.629012	STX18-AS1	1.32728	FALSE
0.113306	4.49553	3.98836	0.0472094	0.62989	CALB1	1.32597	FALSE
0.0854839	4.27371	3.98698	0.0472545	0.62989	EPHB1	1.32556	FALSE
0.129433	2.90918	3.97338	0.0473443	0.62989	PEX5	1.32473	FALSE
-0.0991146	3.92734	3.98208	0.0473565	0.62989	C1QBP	1.32462	FALSE
-0.0575456	7.74735	3.98102	0.0474028	0.62989	NDRG3	1.3242	FALSE
-0.182399	3.09089	3.97415	0.0474162	0.62989	TRIM59	1.32407	FALSE
0.139167	5.12655	3.97586	0.0475574	0.631139	PCDHA10	1.32278	FALSE
-0.100878	4.39358	3.97223	0.0476574	0.631429	MYH7B	1.32187	FALSE
0.0697287	5.0385	3.97133	0.0476836	0.631429	RTL6	1.32163	FALSE
0.152169	2.44166	3.95214	0.0477338	0.631429	CTSZ	1.32117	FALSE
-0.124607	3.62643	3.96653	0.0477683	0.631429	SUSD5	1.32086	FALSE
0.083511	4.87361	3.96368	0.0478984	0.632524	CKAP2	1.31968	FALSE
-0.118135	4.42027	3.96155	0.0479503	0.632584	MAPK12	1.31921	FALSE
0.0434036	7.99472	3.95761	0.0480523	0.632814	TOP1	1.31829	FALSE
0.0484072	6.61461	3.9573	0.0480624	0.632814	MIER1	1.31819	FALSE
-0.0642226	5.82229	3.9535	0.0481727	0.633492	BICD2	1.3172	FALSE
-0.0987145	4.2693	3.95086	0.0482516	0.633492	RABL3	1.31649	FALSE
0.117026	4.24062	3.94997	0.0482674	0.633492	PSD2	1.31635	FALSE
-0.180061	2.31611	3.92899	0.048317	0.633492	IFRD2	1.3159	FALSE
-0.0756564	6.62787	3.94621	0.048374	0.633492	HMGCS1	1.31539	FALSE
0.105585	2.99114	3.9369	0.0484023	0.633492	FBXO10	1.31513	FALSE
-0.136048	3.0899	3.93706	0.0484457	0.633492	PTPRD-AS1	1.31474	FALSE
-0.0894858	4.77966	3.94096	0.0485345	0.634033	ZNF275	1.31395	FALSE
-0.0675592	5.78547	3.93428	0.0487149	0.635116	B4GALNT1	1.31234	FALSE
-0.0733184	6.05399	3.9327	0.0487583	0.635116	GIT1	1.31195	FALSE
0.0727873	5.73462	3.93211	0.048777	0.635116	PDXDC1	1.31178	FALSE
0.221732	3.28861	3.92485	0.0488076	0.635116	HLA-DRB5	1.31151	FALSE
0.111433	3.8425	3.92102	0.0490717	0.636393	TAF10	1.30917	FALSE
0.142675	2.66051	3.90896	0.0490721	0.636393	ADAM8	1.30917	FALSE
0.0764777	6.0394	3.92024	0.0491133	0.636393	PTPN13	1.3088	FALSE
0.156947	3.1257	3.91363	0.0491339	0.636393	CIITA	1.30862	FALSE
-0.108233	4.3001	3.91897	0.0491626	0.636393	SLC25A16	1.30837	FALSE
0.119043	7.14266	3.91739	0.0491914	0.636393	CHORDC1	1.30811	FALSE
-0.0503072	6.95474	3.90975	0.0494111	0.63666	RNPS1	1.30618	FALSE
-0.113789	3.45658	3.90467	0.0494828	0.63666	LINC01725	1.30555	FALSE
0.0814927	4.45693	3.90712	0.0495053	0.63666	CDKN2AIP	1.30535	FALSE
0.121497	2.7516	3.89226	0.0495652	0.63666	FADD	1.30482	FALSE
0.103348	3.90036	3.9031	0.0496041	0.63666	PDE3B	1.30448	FALSE
-0.064737	9.19664	3.90286	0.0496088	0.63666	VSNL1	1.30444	FALSE
0.252195	1.76297	3.87603	0.0496284	0.63666	PKN1	1.30427	FALSE
-0.187026	2.47084	3.88348	0.0497118	0.63666	ARAF	1.30354	FALSE
-0.0886321	4.137	3.8965	0.0497904	0.63666	TSEN15	1.30285	FALSE
-0.0808336	6.03949	3.89431	0.0498622	0.63666	IQSEC2	1.30223	FALSE
-0.0650728	6.12522	3.89357	0.049882	0.63666	ACER3	1.30206	FALSE
-0.127831	3.03751	3.88488	0.0499168	0.63666	ABITRAM	1.30175	FALSE
0.0474908	6.65687	3.89225	0.0499183	0.63666	SMARCC1	1.30174	FALSE
-0.134521	4.07659	3.892	0.0499349	0.63666	CPT1B	1.3016	FALSE
-0.113194	4.81022	3.89088	0.0499432	0.63666	CPTP	1.30152	FALSE
-0.0846805	4.80637	3.88651	0.0500999	0.63666	PES1	1.30016	FALSE
-0.112482	4.46881	3.88593	0.0501172	0.63666	SMYD2	1.30001	FALSE
-0.0538629	7.03563	3.88171	0.0502257	0.63666	AP1M1	1.29907	FALSE
0.0417836	7.50208	3.87795	0.0503354	0.63666	KDM5A	1.29813	FALSE
-0.0888574	4.58248	3.87698	0.0503756	0.63666	CIAPIN1	1.29778	FALSE
-0.0913414	5.44923	3.87594	0.0504034	0.63666	RASGRF1	1.29754	FALSE
-0.135518	3.49061	3.86968	0.0504701	0.63666	ZNF668	1.29697	FALSE
-0.127209	3.43811	3.86733	0.0505778	0.63666	ZUP1	1.29604	FALSE
-0.0809311	5.7277	3.86935	0.0505948	0.63666	SPPL2B	1.29589	FALSE
0.104805	3.80465	3.86865	0.0506004	0.63666	CHST11	1.29585	FALSE
-0.0519866	8.57841	3.86844	0.0506153	0.63666	AP2M1	1.29572	FALSE
-0.179022	2.33691	3.85033	0.0506239	0.63666	IL12A-AS1	1.29564	FALSE
0.041152	7.81234	3.86802	0.0506277	0.63666	ZNF292	1.29561	FALSE
0.148886	2.25775	3.84819	0.0506575	0.63666	OSGEPL1	1.29536	FALSE
0.0661933	4.42062	3.86727	0.050665	0.63666	RPF1	1.29529	FALSE
-0.152979	2.5442	3.85068	0.0506993	0.63666	ZFAND1	1.295	FALSE
-0.113623	4.00519	3.86453	0.0507365	0.63666	DNAAF1	1.29468	FALSE
0.0699541	6.22058	3.86246	0.0507954	0.636801	LPP	1.29418	FALSE
0.166563	2.57607	3.84488	0.050886	0.637338	OLFML3	1.2934	FALSE
0.0718362	4.67477	3.85625	0.0509935	0.638087	THUMPD3	1.29249	FALSE
-0.0879088	5.30265	3.84888	0.0512071	0.638959	TNS2	1.29067	FALSE
-0.0712902	5.10638	3.83995	0.0514774	0.638959	GRB10	1.28838	FALSE
0.0882881	4.62016	3.83691	0.0515756	0.638959	RIMOC1	1.28756	FALSE
0.0473084	14.9078	3.83591	0.0515859	0.638959	MALAT1	1.28747	FALSE
0.165528	3.85473	3.83491	0.0516116	0.638959	FAM106A	1.28725	FALSE
-0.121307	4.33367	3.83422	0.0516542	0.638959	RAB26	1.28689	FALSE
0.127537	3.51903	3.83145	0.0516554	0.638959	CAV1	1.28688	FALSE
0.134262	3.28694	3.82685	0.0517574	0.638959	SAMD9L	1.28603	FALSE
-0.104387	3.86372	3.82935	0.051783	0.638959	POLR2H	1.28581	FALSE
0.105759	4.24783	3.82927	0.0518053	0.638959	DHRS3	1.28563	FALSE
0.0751162	4.29555	3.82847	0.0518305	0.638959	FBXL3	1.28541	FALSE
-0.0912683	4.29768	3.82651	0.0518739	0.638959	TMEM11	1.28505	FALSE
-0.128011	3.04411	3.81962	0.0518898	0.638959	DCTN1-AS1	1.28492	FALSE
0.220329	1.93477	3.80047	0.0519607	0.638959	WDFY4	1.28433	FALSE
0.114242	3.62559	3.82262	0.0519629	0.638959	INSYN2B	1.28431	FALSE
0.0792607	5.62141	3.8232	0.0519782	0.638959	HDAC4	1.28418	FALSE
0.0828186	4.75166	3.82294	0.0519966	0.638959	RAP1A	1.28403	FALSE
-0.0689764	5.5027	3.81932	0.0520973	0.638959	SRPK1	1.28318	FALSE
0.0917677	5.05125	3.81938	0.0521017	0.638959	C4orf50	1.28315	FALSE
-0.133744	4.09559	3.81905	0.0521077	0.638959	MIR3976HG	1.2831	FALSE
0.123613	4.36497	3.8177	0.0521573	0.638959	SELENOP	1.28268	FALSE
0.0688917	6.18624	3.81532	0.052214	0.638959	KLF6	1.28221	FALSE
0.0820088	6.85996	3.81296	0.0522844	0.638959	RPS5	1.28163	FALSE
0.140864	6.26016	3.81276	0.0522924	0.638959	HS3ST2	1.28156	FALSE
-0.104735	4.03311	3.81257	0.0523005	0.638959	SLC35C2	1.28149	FALSE
-0.112876	4.75027	3.81274	0.0523063	0.638959	NME3	1.28145	FALSE
0.185043	2.06628	3.78301	0.0525451	0.641159	ITGA4	1.27947	FALSE
0.0861979	8.24511	3.80296	0.05259	0.641159	CD81	1.2791	FALSE
0.105286	3.91697	3.80154	0.0526336	0.641159	DLEU2	1.27874	FALSE
0.0574366	6.00875	3.80023	0.0526782	0.641159	FGD4	1.27837	FALSE
0.0593323	5.62157	3.79808	0.0527476	0.641418	SMG6	1.2778	FALSE
0.0597967	6.33199	3.79456	0.0528519	0.642102	CCDC6	1.27694	FALSE
-0.053815	9.13745	3.79269	0.0529068	0.642186	MEF2C	1.27649	FALSE
0.100987	3.47466	3.78815	0.0529774	0.642459	PDCL	1.27591	FALSE
0.202092	3.02572	3.77553	0.0531271	0.643691	KLK11	1.27468	FALSE
-0.192441	2.79005	3.76994	0.053284	0.64382	TCP10L	1.2734	FALSE
0.0611753	5.70202	3.7807	0.0532864	0.64382	CCT2	1.27338	FALSE
-0.0918928	8.00156	3.77761	0.0533774	0.64382	TUBB3	1.27264	FALSE
-0.0617268	7.90803	3.77664	0.0534071	0.64382	COX8A	1.2724	FALSE
-0.114473	3.67611	3.77508	0.0534266	0.64382	TUBD1	1.27224	FALSE
-0.0896426	3.94561	3.7745	0.0534779	0.64382	XPO5	1.27183	FALSE
-0.0624739	7.01437	3.77355	0.0535053	0.64382	PSMD14	1.2716	FALSE
0.0981016	4.51274	3.77357	0.0535232	0.64382	RCC2	1.27146	FALSE
-0.076734	5.02367	3.77174	0.053574	0.643851	ZNRF1	1.27105	FALSE
0.0822265	6.85909	3.76876	0.0536549	0.644244	CMTM6	1.27039	FALSE
0.042235	7.48908	3.76374	0.0538124	0.644314	ARID1B	1.26912	FALSE
-0.0414663	7.36877	3.7611	0.0538958	0.644314	PARP1	1.26844	FALSE
0.118882	3.36608	3.75721	0.0539317	0.644314	GGTA1	1.26816	FALSE
0.112849	3.76518	3.75899	0.0539369	0.644314	SEMA3C	1.26811	FALSE
0.179565	4.08857	3.75897	0.0539619	0.644314	GCNA	1.26791	FALSE
0.102413	3.83377	3.75793	0.0539958	0.644314	APCDD1	1.26764	FALSE
0.128436	3.54739	3.75607	0.0539982	0.644314	FAS	1.26762	FALSE
-0.0994671	4.08094	3.75631	0.0540554	0.644396	ESAM	1.26716	FALSE
-0.109144	4.17378	3.75435	0.0541229	0.644396	GTF2IRD2	1.26662	FALSE
0.140521	2.7238	3.74157	0.0541497	0.644396	POU3F1	1.2664	FALSE
-0.0393834	9.44955	3.74625	0.0543665	0.645937	ANK3	1.26467	FALSE
0.105085	3.99055	3.74628	0.0543759	0.645937	LHFPL2	1.26459	FALSE
0.0611014	6.12981	3.74369	0.054452	0.646267	AP3B1	1.26399	FALSE
0.138635	5.05942	3.74122	0.0545418	0.646758	FAM118A	1.26327	FALSE
-0.151997	2.90873	3.72537	0.0547565	0.648729	FCSK	1.26156	FALSE
0.0619207	8.52991	3.72517	0.0550432	0.650269	RPL36	1.2593	FALSE
0.0472691	7.18228	3.72463	0.0550614	0.650269	BACE1	1.25915	FALSE
-0.147405	3.17965	3.7196	0.0550672	0.650269	DYSF	1.25911	FALSE
-0.125811	3.47211	3.72013	0.0550811	0.650269	EXOSC4	1.259	FALSE
-0.0612872	8.34741	3.71813	0.0552714	0.651939	SLC25A4	1.2575	FALSE
-0.0682669	6.08751	3.7124	0.0554624	0.653615	EFR3B	1.256	FALSE
-0.0633941	6.73223	3.71009	0.0555345	0.653821	EML2	1.25544	FALSE
0.0828559	5.25804	3.70906	0.0555777	0.653821	SPATA13	1.2551	FALSE
0.0897131	5.05638	3.70338	0.0557662	0.654491	CCDC191	1.25363	FALSE
-0.0790952	5.59404	3.70196	0.0558067	0.654491	TUFM	1.25331	FALSE
0.204228	1.96284	3.67979	0.0558278	0.654491	VCAM1	1.25315	FALSE
-0.0570027	7.3459	3.69864	0.0559084	0.654491	RAB6A	1.25252	FALSE
0.0674766	6.01012	3.69809	0.05593	0.654491	CYB5B	1.25235	FALSE
-0.0966445	4.33103	3.69781	0.055953	0.654491	ANKRD13A	1.25218	FALSE
-0.0910174	5.60343	3.69303	0.0561008	0.654491	WDR18	1.25103	FALSE
-0.123315	3.48078	3.69009	0.0561107	0.654491	POLR1E	1.25095	FALSE
-0.046967	8.34386	3.69023	0.0561847	0.654491	HERC1	1.25038	FALSE
-0.0675236	5.61742	3.68839	0.0562537	0.654491	AARSD1	1.24985	FALSE
-0.161715	2.71358	3.67448	0.0563627	0.654491	VN1R1	1.24901	FALSE
0.0863955	4.53393	3.68492	0.0563804	0.654491	BAZ1A	1.24887	FALSE
-0.100957	4.43336	3.68442	0.0563942	0.654491	FAM234A	1.24877	FALSE
0.183858	2.07947	3.66268	0.0564352	0.654491	SNX10-AS1	1.24845	FALSE
0.10122	7.76002	3.68209	0.0564545	0.654491	PPDPF	1.2483	FALSE
0.0414779	7.16006	3.68136	0.0564791	0.654491	SMC3	1.24811	FALSE
0.13404	2.42889	3.66503	0.0565102	0.654491	SYTL5	1.24787	FALSE
-0.0692892	5.42709	3.68031	0.0565228	0.654491	RUNDC3B	1.24778	FALSE
0.0737992	5.41081	3.67904	0.0565652	0.654491	TAF8	1.24745	FALSE
-0.173623	2.60112	3.65863	0.0567792	0.656102	LDHD	1.24581	FALSE
0.0751415	6.50628	3.67169	0.0568026	0.656102	TRIM56	1.24563	FALSE
0.0874684	5.38943	3.66826	0.0569252	0.656815	RPL29	1.2447	FALSE
-0.207332	2.23421	3.6492	0.0569626	0.656815	MDP1	1.24441	FALSE
0.174808	2.08221	3.64188	0.0571312	0.658191	SPATA5L1	1.24313	FALSE
-0.132439	5.79833	3.64788	0.0576087	0.662703	BMP4	1.23951	FALSE
-0.0433598	9.02204	3.64379	0.0577413	0.662703	RTN3	1.23851	FALSE
0.111372	3.68677	3.64128	0.0578003	0.662703	TACC3	1.23807	FALSE
-0.0647532	7.39951	3.64069	0.0578478	0.662703	NCALD	1.23771	FALSE
-0.196788	2.24881	3.62251	0.0578828	0.662703	ST6GALNAC1	1.23745	FALSE
-0.0756719	7.19803	3.63962	0.0578841	0.662703	MIR124-1HG	1.23744	FALSE
-0.0962801	3.88091	3.6382	0.0578927	0.662703	GTPBP3	1.23738	FALSE
-0.0500468	6.85048	3.63606	0.0580061	0.662703	EZH1	1.23653	FALSE
0.157456	2.74234	3.62334	0.0580984	0.662703	HSPG2	1.23584	FALSE
-0.0800479	5.20231	3.63358	0.0581018	0.662703	PPARGC1B	1.23581	FALSE
-0.0822188	5.04987	3.6278	0.0583015	0.662703	FASTKD5	1.23432	FALSE
0.108228	4.36839	3.62777	0.0583074	0.662703	GOLGA6L9	1.23428	FALSE
0.0677655	6.21268	3.62496	0.0583889	0.662703	RNF213	1.23367	FALSE
-0.070901	6.72062	3.62474	0.0583956	0.662703	EIF3K	1.23362	FALSE
0.0863687	4.09131	3.6236	0.0584116	0.662703	PFDN6	1.2335	FALSE
-0.0539482	8.75606	3.62416	0.058413	0.662703	SUMO3	1.23349	FALSE
0.0731017	5.10338	3.61891	0.0586073	0.662703	ECHDC1	1.23205	FALSE
0.0750892	4.7038	3.61829	0.0586323	0.662703	SMIM13	1.23186	FALSE
-0.107843	3.44264	3.6146	0.0586539	0.662703	NFRKB	1.2317	FALSE
0.0804528	4.57328	3.61763	0.0586583	0.662703	CNOT6	1.23167	FALSE
0.116535	3.04208	3.60897	0.0587237	0.662703	FAM221A	1.23119	FALSE
-0.0947809	4.24414	3.61499	0.0587453	0.662703	TTC39C	1.23103	FALSE
0.125759	3.47848	3.61075	0.0587484	0.662703	CYP27A1	1.231	FALSE
0.124741	3.17332	3.60675	0.0587915	0.662703	PSPN	1.23069	FALSE
-0.119033	3.63123	3.61025	0.0588592	0.662703	COL19A1	1.23019	FALSE
-0.104557	4.08885	3.60904	0.0589181	0.662703	RNF112	1.22975	FALSE
0.038246	8.48056	3.60905	0.0589357	0.662703	HNRNPC	1.22962	FALSE
0.1565	2.40341	3.59406	0.0589391	0.662703	PLCB3	1.2296	FALSE
-0.0439984	7.50199	3.60765	0.0589849	0.662703	GSPT1	1.22926	FALSE
0.0666878	6.29625	3.6067	0.0590205	0.662703	VGLL4	1.229	FALSE
0.0694739	5.25195	3.60532	0.0590773	0.662703	ASCC3	1.22858	FALSE
0.119607	3.28596	3.60097	0.0591097	0.662703	LINC00865	1.22834	FALSE
0.0891363	6.80989	3.59998	0.0592532	0.662803	S100B	1.22729	FALSE
0.097854	3.15262	3.59416	0.059293	0.662803	NAF1	1.227	FALSE
0.103261	4.30824	3.59773	0.0593453	0.662803	BACH1	1.22661	FALSE
-0.0839256	5.13178	3.59527	0.0594303	0.662803	LINGO2	1.22599	FALSE
0.198593	2.05558	3.57331	0.0595002	0.662803	SNHG22	1.22548	FALSE
0.0508505	9.27271	3.59054	0.059583	0.662803	RPS6	1.22488	FALSE
-0.0757894	5.39713	3.5902	0.059605	0.662803	NOL9	1.22472	FALSE
0.0664771	5.24662	3.59025	0.059605	0.662803	MLLT10	1.22472	FALSE
0.0510731	5.86387	3.58991	0.0596107	0.662803	USP1	1.22468	FALSE
-0.110174	3.95779	3.5884	0.059648	0.662803	ASPSCR1	1.2244	FALSE
-0.0579523	6.94182	3.58782	0.0596801	0.662803	CCDC25	1.22417	FALSE
0.17026	2.15874	3.56872	0.0597138	0.662803	KANSL1-AS1	1.22393	FALSE
-0.0848136	4.39162	3.58375	0.0598311	0.663189	ARHGAP20	1.22307	FALSE
-0.0543159	7.4314	3.58128	0.0599104	0.663189	PPP1R10	1.2225	FALSE
0.0656609	5.54355	3.58012	0.0599592	0.663189	KIAA1217	1.22214	FALSE
0.0797156	7.22795	3.57815	0.0600215	0.663189	RPL39	1.22169	FALSE
0.0949223	3.74323	3.57703	0.0600235	0.663189	SAP130	1.22168	FALSE
0.156312	2.12251	3.55903	0.0600463	0.663189	THAP10	1.22151	FALSE
0.0497057	6.00131	3.57533	0.0601251	0.663511	SMC6	1.22094	FALSE
-0.187943	2.13393	3.55131	0.0603415	0.664876	C2orf27A	1.21938	FALSE
0.190134	2.26282	3.55231	0.0603483	0.664876	VSIG4	1.21934	FALSE
-0.124253	3.11652	3.55826	0.0604602	0.665134	C6orf226	1.21853	FALSE
0.113765	2.93763	3.55777	0.0604966	0.665134	LINC00847	1.21827	FALSE
-0.0970333	5.03367	3.562	0.0606092	0.665134	HES6	1.21746	FALSE
0.0622775	5.62884	3.55974	0.0606845	0.665134	EPG5	1.21692	FALSE
0.101225	3.59854	3.55831	0.0606931	0.665134	TIGD7	1.21686	FALSE
-0.0620337	5.99816	3.55875	0.0607178	0.665134	REPS2	1.21668	FALSE
0.138212	2.49359	3.54553	0.0607226	0.665134	DNAH9	1.21665	FALSE
-0.070821	4.07012	3.55714	0.0607699	0.665134	ZBED1	1.21631	FALSE
-0.0974679	4.80388	3.54984	0.0610503	0.667657	TMEM120B	1.21431	FALSE
-0.0879015	4.4824	3.54304	0.0612953	0.669788	PEX19	1.21257	FALSE
0.0980767	6.6671	3.53779	0.0614718	0.670401	RPS26	1.21132	FALSE
0.110132	5.15597	3.53802	0.0614743	0.670401	FN1	1.21131	FALSE
-0.101164	4.63544	3.53644	0.0615372	0.670401	KCNB2	1.21086	FALSE
-0.121935	3.14005	3.53011	0.061552	0.670401	SPACA9	1.21076	FALSE
0.0595299	5.86263	3.53124	0.0617141	0.671171	MAPKAP1	1.20962	FALSE
-0.163556	2.67195	3.52036	0.0617232	0.671171	COL28A1	1.20955	FALSE
-0.119949	3.71801	3.5275	0.0618204	0.671682	PPP1R3C	1.20887	FALSE
-0.115959	3.29502	3.52108	0.0619439	0.672397	PSMG1	1.208	FALSE
-0.126783	2.89419	3.5148	0.0619869	0.672397	ZBTB22	1.2077	FALSE
-0.139559	3.13981	3.51686	0.0620532	0.67257	TMEM163	1.20724	FALSE
0.0735317	5.67927	3.51876	0.0621734	0.673326	NR1D2	1.2064	FALSE
0.123093	3.76018	3.5161	0.0622466	0.673574	PHC1	1.20588	FALSE
0.184966	2.25469	3.49804	0.0623245	0.67382	PCOLCE	1.20534	FALSE
-0.112762	5.41916	3.51343	0.0623702	0.67382	CHRM1	1.20502	FALSE
-0.0824657	5.3975	3.51092	0.0624574	0.674217	RNF126	1.20442	FALSE
-0.0807036	6.7507	3.50701	0.0626019	0.675232	PSMD12	1.20341	FALSE
0.155219	2.39572	3.48743	0.0627806	0.676353	DZIP1L	1.20217	FALSE
0.17858	2.58464	3.48799	0.0628457	0.676353	SHANK2-AS1	1.20172	FALSE
0.0699871	5.61589	3.50014	0.0628632	0.676353	KDM3A	1.2016	FALSE
-0.122308	3.18564	3.4946	0.0629083	0.676353	WDR35	1.20129	FALSE
-0.124014	4.96766	3.49727	0.0629779	0.676557	TRIB2	1.20081	FALSE
-0.0774992	4.85301	3.49356	0.0631184	0.676961	NUTM2B-AS1	1.19984	FALSE
0.085801	6.40252	3.49235	0.0631495	0.676961	NR2F6	1.19963	FALSE
0.0527191	9.29538	3.49112	0.0631926	0.676961	TPT1	1.19933	FALSE
0.134108	3.28078	3.48734	0.0632181	0.676961	CSF3R	1.19916	FALSE
0.0950068	4.77358	3.48851	0.0633094	0.67727	PLSCR4	1.19853	FALSE
0.0943046	3.9693	3.48694	0.0633484	0.67727	PPAT	1.19826	FALSE
-0.0811564	5.55758	3.48564	0.0634066	0.677351	UBLCP1	1.19787	FALSE
0.0778401	6.87913	3.48261	0.0635141	0.677957	RPL18A	1.19713	FALSE
0.0655265	4.99386	3.47767	0.0637141	0.679549	STAM2	1.19576	FALSE
-0.0896596	5.55636	3.47304	0.0638805	0.679617	PELI3	1.19463	FALSE
0.156463	2.4137	3.45812	0.0639313	0.679617	ERMAP	1.19429	FALSE
-0.181346	2.18253	3.45453	0.063936	0.679617	CPEB1-AS1	1.19425	FALSE
-0.14425	4.68175	3.47018	0.0640004	0.679617	OPALIN	1.19382	FALSE
0.0852298	4.62332	3.4691	0.0640441	0.679617	DNASE1	1.19352	FALSE
0.096008	3.74994	3.46784	0.0640631	0.679617	ARHGEF40	1.19339	FALSE
0.118966	2.69499	3.45814	0.0640764	0.679617	AK6	1.1933	FALSE
0.123173	3.49961	3.46122	0.0642685	0.680879	SMIM30	1.192	FALSE
0.0729569	5.44309	3.46217	0.0642973	0.680879	RALGAPA2	1.19181	FALSE
0.134958	2.81567	3.45002	0.0644602	0.681834	DET1	1.19071	FALSE
0.0938072	3.67003	3.45601	0.0645018	0.681834	CREB3L2	1.19043	FALSE
0.157756	2.16994	3.43724	0.064598	0.681834	ELN	1.18978	FALSE
-0.155411	2.92924	3.44702	0.0646152	0.681834	HAGHL	1.18967	FALSE
0.0514531	6.48985	3.45295	0.0646426	0.681834	BHLHE41	1.18948	FALSE
-0.160668	2.95184	3.44258	0.0647842	0.682301	LRRC32	1.18853	FALSE
0.0574294	6.98408	3.44911	0.064789	0.682301	RBM6	1.1885	FALSE
-0.051405	6.83808	3.4461	0.0649055	0.682791	POLR2A	1.18772	FALSE
0.0739445	4.09066	3.44556	0.0649377	0.682791	GCN1	1.1875	FALSE
-0.0908391	5.32083	3.44315	0.065029	0.683213	CCSER1	1.18689	FALSE
-0.101896	3.90479	3.43995	0.0651375	0.683816	CES4A	1.18617	FALSE
-0.0626856	5.61075	3.43886	0.0651919	0.683849	UBE2N	1.18581	FALSE
0.0491634	7.20946	3.43507	0.0653315	0.684777	BLOC1S6	1.18488	FALSE
0.0907763	4.01249	3.43158	0.0654671	0.68496	NUDT2	1.18398	FALSE
-0.0949364	4.77115	3.42996	0.0655475	0.68496	SLC6A7	1.18344	FALSE
0.153023	2.10628	3.40949	0.0656501	0.68496	GID4	1.18276	FALSE
0.0654456	6.27019	3.42686	0.0656533	0.68496	RGS12	1.18274	FALSE
0.134033	2.79986	3.41833	0.0656603	0.68496	TP53	1.1827	FALSE
0.0992061	3.91471	3.4257	0.0656926	0.68496	PPM1E	1.18248	FALSE
-0.0431254	7.18038	3.42367	0.0657757	0.68496	GTDC1	1.18193	FALSE
0.0634987	6.07458	3.42289	0.0658096	0.68496	KCTD12	1.18171	FALSE
-0.200495	2.25266	3.40713	0.0658102	0.68496	CTU1	1.18171	FALSE
-0.105492	3.7274	3.41819	0.0659072	0.684963	ZWILCH	1.18107	FALSE
-0.127968	3.47437	3.41748	0.0659426	0.684963	P3H3	1.18083	FALSE
-0.104356	3.93894	3.41777	0.0660012	0.684963	SLC1A1	1.18045	FALSE
0.0480675	7.28655	3.41755	0.0660155	0.684963	ALG11	1.18035	FALSE
0.194103	2.53646	3.40431	0.0660821	0.685121	RGCC	1.17992	FALSE
0.111993	4.14877	3.41414	0.0661668	0.685221	PLOD3	1.17936	FALSE
0.0623183	5.76927	3.41314	0.0661942	0.685221	HMBOX1	1.17918	FALSE
0.118215	2.98898	3.40554	0.0662648	0.68542	ZCWPW2	1.17872	FALSE
-0.120986	3.27363	3.40471	0.0663932	0.686217	CEP76	1.17788	FALSE
-0.06868	5.58021	3.4047	0.06653	0.6871	LSM4	1.17698	FALSE
0.185151	9.12494	3.40119	0.0666645	0.687154	XIST	1.17611	FALSE
-0.0654056	8.38171	3.40048	0.0666887	0.687154	APC2	1.17595	FALSE
-0.183079	2.28982	3.37938	0.0669406	0.687154	ARHGAP19-SLIT1	1.17431	FALSE
0.0497898	6.84866	3.39373	0.0669586	0.687154	BAZ2A	1.17419	FALSE
0.181861	2.04237	3.37465	0.0670031	0.687154	FBXO8	1.17391	FALSE
0.0709073	4.8666	3.39236	0.0670298	0.687154	CAPN2	1.17373	FALSE
-0.105558	3.84469	3.39054	0.0670422	0.687154	PQBP1	1.17365	FALSE
-0.0908612	8.38881	3.39013	0.0671011	0.687154	TUBB	1.17327	FALSE
-0.0908013	4.23118	3.38983	0.0671304	0.687154	RBFA	1.17308	FALSE
-0.186664	2.24708	3.37358	0.0671436	0.687154	CCDC9	1.173	FALSE
-0.0725961	5.11697	3.3893	0.0671455	0.687154	ACAD9	1.17298	FALSE
-0.08271	5.13117	3.38917	0.0671523	0.687154	GLS2	1.17294	FALSE
-0.0659131	5.28232	3.38778	0.0672066	0.687183	SFXN1	1.17259	FALSE
-0.124947	3.10653	3.37682	0.0673435	0.688057	NUDT14	1.1717	FALSE
-0.0574818	7.17481	3.37476	0.0677193	0.69126	ARF1	1.16929	FALSE
0.059731	5.97255	3.37237	0.0678205	0.69126	NOP53	1.16864	FALSE
0.0719447	5.5963	3.37215	0.0678323	0.69126	TMEM132A	1.16856	FALSE
-0.120579	4.56627	3.36897	0.0678639	0.69126	CLEC2L	1.16836	FALSE
-0.0764318	4.55864	3.36787	0.0680169	0.691512	HYCC1	1.16738	FALSE
-0.134072	3.06215	3.35952	0.0681281	0.691512	SLC39A14	1.16667	FALSE
0.0878772	3.75553	3.36379	0.0681437	0.691512	DYRK2	1.16657	FALSE
-0.0735404	4.75264	3.36466	0.0681452	0.691512	ANAPC7	1.16656	FALSE
-0.0648159	5.64611	3.36436	0.0681473	0.691512	NHP2	1.16655	FALSE
0.182924	2.11254	3.34455	0.0682677	0.691845	IFI44	1.16578	FALSE
-0.0731572	6.05709	3.35805	0.0684007	0.691845	NT5DC3	1.16494	FALSE
-0.0494214	7.47225	3.35595	0.0684823	0.691845	USP33	1.16442	FALSE
0.125574	3.12175	3.35165	0.0684887	0.691845	MZF1-AS1	1.16438	FALSE
-0.115547	3.5239	3.3538	0.0685103	0.691845	PRKAA1	1.16424	FALSE
-0.0833633	4.76159	3.35543	0.0685189	0.691845	BRF1	1.16419	FALSE
-0.0896365	5.35392	3.35467	0.0685425	0.691845	UTP4	1.16404	FALSE
0.204327	1.92934	3.33455	0.0686448	0.692049	VAV1	1.16339	FALSE
-0.075289	4.86282	3.35153	0.0686714	0.692049	BDH1	1.16322	FALSE
0.0524482	5.73719	3.35034	0.0687181	0.692049	PPM1B	1.16293	FALSE
0.0530093	6.18683	3.34799	0.0688112	0.692465	USP4	1.16234	FALSE
-0.0792714	6.43325	3.34163	0.0690726	0.69387	PSMG3	1.16069	FALSE
-0.0647145	5.78309	3.34119	0.0690945	0.69387	DLGAP1	1.16056	FALSE
0.129117	2.64054	3.33091	0.0691066	0.69387	ENTPD5	1.16048	FALSE
-0.079919	4.71412	3.33766	0.0692432	0.694083	ACTR10	1.15962	FALSE
-0.0969838	4.60163	3.33347	0.069408	0.694083	LMF1	1.15859	FALSE
0.0499721	6.41517	3.33296	0.0694305	0.694083	PPIL4	1.15845	FALSE
0.062154	7.03738	3.33227	0.0694575	0.694083	PTGES3	1.15828	FALSE
0.0840765	5.48311	3.3324	0.0694607	0.694083	FAM13B	1.15826	FALSE
-0.0536596	7.23489	3.33211	0.069464	0.694083	SMIM14	1.15824	FALSE
-0.0759675	6.24633	3.33086	0.0695189	0.694083	SYNPR	1.1579	FALSE
0.137746	2.39079	3.31632	0.0695744	0.694083	SEPSECS	1.15755	FALSE
-0.0499776	7.46935	3.32895	0.0695952	0.694083	ELAVL2	1.15742	FALSE
0.114178	3.7105	3.32419	0.0697431	0.694726	MPND	1.1565	FALSE
-0.109087	3.48952	3.3235	0.0697637	0.694726	SEMA4A	1.15637	FALSE
-0.044207	6.8042	3.3224	0.069869	0.695048	DIP2C	1.15572	FALSE
-0.0446235	9.70572	3.32103	0.0699245	0.695048	ATP2B1	1.15537	FALSE
0.0705847	4.59634	3.32087	0.069952	0.695048	THEM4	1.1552	FALSE
0.0385836	7.31295	3.31485	0.0701841	0.696487	KPNA3	1.15376	FALSE
-0.105418	3.29187	3.31013	0.0702105	0.696487	IER3IP1	1.1536	FALSE
-0.0465635	6.95453	3.31274	0.0702731	0.696487	ATP8A1	1.15321	FALSE
-0.0577249	9.61585	3.31194	0.0703054	0.696487	PPIA	1.15301	FALSE
0.0793918	4.7955	3.31011	0.070401	0.696673	SPPL2A	1.15242	FALSE
0.127191	3.20632	3.30544	0.0704285	0.696673	MDGA1	1.15225	FALSE
-0.0663424	6.59312	3.30662	0.0705317	0.697179	APBA1	1.15162	FALSE
-0.0744596	5.04998	3.30172	0.0707513	0.698232	BRINP2	1.15027	FALSE
-0.0435246	7.93865	3.29974	0.0708203	0.698232	PDAP1	1.14984	FALSE
-0.18755	2.50471	3.28813	0.0708262	0.698232	ITGA10	1.14981	FALSE
0.111075	4.65411	3.2995	0.0708472	0.698232	RHOG	1.14968	FALSE
0.176323	2.00719	3.27924	0.0709526	0.698547	ADRB2	1.14903	FALSE
0.0329202	8.69909	3.29137	0.0711756	0.698547	RPL6	1.14767	FALSE
-0.0855601	4.69806	3.29119	0.0711954	0.698547	CCDC115	1.14755	FALSE
-0.0417377	8.54533	3.28916	0.07127	0.698547	ABI2	1.14709	FALSE
-0.158153	2.65742	3.27925	0.0712847	0.698547	ANKRD19P	1.147	FALSE
0.0813346	6.74669	3.28797	0.0713224	0.698547	SLC7A11	1.14677	FALSE
-0.11485	3.82697	3.28663	0.0713639	0.698547	RWDD2B	1.14652	FALSE
0.0567159	7.23863	3.2856	0.0714227	0.698547	OGFRL1	1.14616	FALSE
-0.139743	3.48116	3.28377	0.0714279	0.698547	KCNH6	1.14613	FALSE
-0.1473	3.23984	3.27965	0.0714945	0.698547	PIGQ	1.14573	FALSE
0.10133	4.09734	3.28132	0.0716152	0.698547	LNCBRM	1.145	FALSE
0.0797144	4.20842	3.28069	0.0716503	0.698547	POLR1HASP	1.14478	FALSE
0.135471	2.5883	3.26819	0.0716972	0.698547	MRPL44	1.1445	FALSE
0.056079	7.03465	3.27885	0.071712	0.698547	PDLIM5	1.14441	FALSE
-0.0682935	6.05029	3.27718	0.0717875	0.698547	MANBAL	1.14395	FALSE
-0.143676	3.45172	3.27455	0.0717891	0.698547	GSTZ1	1.14394	FALSE
0.044926	7.82309	3.27652	0.0718116	0.698547	ZNF609	1.14381	FALSE
-0.0557779	9.25677	3.27631	0.07182	0.698547	CHGA	1.14375	FALSE
-0.0584318	5.64367	3.27354	0.0719471	0.698801	BBS7	1.14299	FALSE
-0.0868399	4.97855	3.27363	0.0719508	0.698801	EFHD2	1.14296	FALSE
-0.0780217	4.80715	3.2715	0.0720305	0.699068	TUSC2	1.14248	FALSE
-0.0790147	4.76702	3.26918	0.0721451	0.699671	WDR3	1.14179	FALSE
-0.0870452	4.50876	3.26761	0.072214	0.699832	ANKRD39	1.14138	FALSE
-0.0803537	5.10694	3.26267	0.072423	0.701218	UBL4A	1.14012	FALSE
0.136212	2.37024	3.24867	0.072462	0.701218	EBPL	1.13989	FALSE
0.187242	2.17103	3.24152	0.0726572	0.702305	SPOCD1	1.13872	FALSE
-0.112925	3.72501	3.256	0.0726795	0.702305	CFAP251	1.13859	FALSE
0.0804522	3.71147	3.25435	0.072732	0.702305	FDX1	1.13827	FALSE
0.0819121	4.44003	3.25274	0.0728612	0.702975	C9orf72	1.1375	FALSE
-0.0790628	5.68297	3.25143	0.0729066	0.702975	ATG2A	1.13723	FALSE
-0.109759	3.53977	3.24759	0.0730041	0.703408	TSTD3	1.13665	FALSE
-0.079454	5.0245	3.24179	0.0733364	0.705533	ABCF2	1.13468	FALSE
-0.0601951	9.68422	3.23732	0.073518	0.705533	SV2A	1.13361	FALSE
-0.107895	3.78045	3.23541	0.073525	0.705533	RAB37	1.13357	FALSE
0.0688743	5.12923	3.23676	0.073557	0.705533	GAREM1	1.13338	FALSE
0.0628191	6.25065	3.2352	0.0736152	0.705533	ZMAT1	1.13303	FALSE
-0.0605912	6.61805	3.23455	0.0736427	0.705533	HIGD1A	1.13287	FALSE
-0.0713381	5.98502	3.23312	0.0737097	0.705533	UQCRFS1	1.13248	FALSE
-0.169375	2.63434	3.22066	0.073821	0.705533	ADAMTS3	1.13182	FALSE
0.0470609	6.68442	3.23002	0.0738424	0.705533	CCDC91	1.13169	FALSE
-0.19798	2.10247	3.21343	0.073878	0.705533	GP6	1.13149	FALSE
-0.047487	7.26406	3.22888	0.0738922	0.705533	STK39	1.1314	FALSE
0.0627364	5.64625	3.22872	0.0739063	0.705533	MGAT4A	1.13132	FALSE
-0.0361878	7.45857	3.22828	0.0739188	0.705533	BRWD1	1.13124	FALSE
-0.168511	2.43065	3.21472	0.0739637	0.705533	ZNF584	1.13098	FALSE
0.0629211	5.45237	3.22408	0.0741145	0.706456	BRWD3	1.1301	FALSE
-0.0645637	5.20983	3.22298	0.0741663	0.706456	NUP133	1.12979	FALSE
0.0806935	3.77629	3.21687	0.0744125	0.708232	NRBF2	1.12835	FALSE
0.0899905	4.79136	3.21614	0.0744774	0.708232	PCDH11X	1.12798	FALSE
-0.044233	7.25341	3.21415	0.0745486	0.708232	TMEM132B	1.12756	FALSE
0.048635	7.11967	3.20966	0.0747502	0.708232	FYN	1.12639	FALSE
-0.0558335	6.22778	3.20955	0.0747577	0.708232	CTTN	1.12634	FALSE
-0.144615	2.70976	3.20121	0.074759	0.708232	KBTBD11-AS1	1.12634	FALSE
0.101739	3.46503	3.20782	0.074766	0.708232	ARFIP1	1.1263	FALSE
0.0484359	7.65932	3.20848	0.0748024	0.708232	DNAJB6	1.12608	FALSE
0.0946202	3.47351	3.20623	0.0748297	0.708232	IFIT5	1.12593	FALSE
-0.0834082	4.92287	3.20313	0.07506	0.709295	ZNF512B	1.12459	FALSE
-0.179409	2.17611	3.18793	0.0750776	0.709295	KDM8	1.12449	FALSE
0.0605789	6.13205	3.20177	0.0751083	0.709295	FBXO32	1.12431	FALSE
-0.0695375	5.26738	3.19893	0.0752447	0.709295	RAP1GAP2	1.12352	FALSE
0.0519539	5.53662	3.1981	0.0752791	0.709295	THUMPD1	1.12333	FALSE
-0.0999659	4.2399	3.19673	0.0753023	0.709295	MCAT	1.12319	FALSE
-0.0453847	7.93503	3.19715	0.0753135	0.709295	ANKS1B	1.12313	FALSE
0.0996518	3.61611	3.19389	0.0754271	0.709629	CRB1	1.12247	FALSE
0.165097	2.09427	3.17872	0.0754551	0.709629	WNT2	1.12231	FALSE
-0.175344	2.34973	3.17923	0.0755519	0.710039	SPON2	1.12175	FALSE
0.0855495	9.98047	3.18985	0.0756446	0.71041	HSPH1	1.12122	FALSE
-0.139588	2.81927	3.18079	0.0757383	0.710616	TTC21A	1.12068	FALSE
0.0670038	4.82875	3.18743	0.0757728	0.710616	KSR1	1.12049	FALSE
0.0605366	6.6883	3.18456	0.0758872	0.710895	HYCC2	1.11983	FALSE
-0.0457551	6.69213	3.18408	0.075909	0.710895	EXOC6B	1.11971	FALSE
0.0509053	7.5619	3.18157	0.0760225	0.711032	LRRFIP1	1.11906	FALSE
-0.0532148	6.34625	3.18146	0.07603	0.711032	ANKH	1.11902	FALSE
-0.0665627	5.21142	3.17715	0.0762371	0.71134	MLH3	1.11783	FALSE
-0.120789	2.9994	3.17069	0.0762813	0.71134	ZNF133	1.11758	FALSE
0.135906	2.38005	3.16306	0.0763083	0.71134	CDK20	1.11743	FALSE
-0.0765639	5.39653	3.17514	0.0763275	0.71134	DPY19L1	1.11732	FALSE
-0.0568353	7.3938	3.17489	0.0763291	0.71134	ACO2	1.11731	FALSE
-0.0789387	4.57197	3.17307	0.0764314	0.711576	CUL4A	1.11673	FALSE
-0.0939976	4.01118	3.1719	0.0764609	0.711576	TNFAIP8L3	1.11656	FALSE
0.0670463	8.90305	3.16977	0.0765637	0.712037	H4C3	1.11598	FALSE
0.0697863	4.23535	3.16763	0.0766811	0.712595	ACBD6	1.11531	FALSE
0.0949891	4.21594	3.1656	0.0767759	0.712595	GLIS3	1.11478	FALSE
0.09007	4.77074	3.16522	0.0767918	0.712595	DCN	1.11468	FALSE
0.110835	3.48982	3.16173	0.0768369	0.712595	RAD52	1.11443	FALSE
-0.0775889	5.08342	3.1625	0.0769065	0.712745	RNF123	1.11404	FALSE
-0.142774	3.56265	3.15791	0.0770673	0.713204	GLIDR	1.11313	FALSE
-0.180808	2.10583	3.14386	0.0770837	0.713204	DNAH1	1.11304	FALSE
-0.175589	2.26757	3.14499	0.0771161	0.713204	IQCH-AS1	1.11285	FALSE
0.0767895	4.15975	3.15631	0.0771709	0.713217	MED31	1.11255	FALSE
0.0752775	5.03867	3.15339	0.0773374	0.714262	DNASE2	1.11161	FALSE
-0.143976	5.33938	3.15055	0.0774648	0.714469	C11orf96	1.1109	FALSE
-0.199839	2.85909	3.14226	0.0775291	0.714469	DGCR6	1.11054	FALSE
0.0587789	6.24283	3.14811	0.0775722	0.714469	TLN1	1.11029	FALSE
0.120149	3.43418	3.14529	0.0776221	0.714469	ENTPD1	1.11001	FALSE
0.105913	3.54017	3.14354	0.0776981	0.714469	CBLN1	1.10959	FALSE
-0.0608047	7.42376	3.14494	0.0777181	0.714469	SH3GL2	1.10948	FALSE
-0.0796611	4.46912	3.14382	0.0777867	0.714469	KPNA2	1.10909	FALSE
-0.133674	2.51324	3.13262	0.0778106	0.714469	LOC730101	1.10896	FALSE
-0.037502	7.86987	3.14193	0.0778589	0.714469	CHD8	1.10869	FALSE
-0.0746964	5.94488	3.1413	0.0778945	0.714469	PCP4	1.10849	FALSE
-0.0814756	4.92894	3.13935	0.0779965	0.714681	OSGEP	1.10792	FALSE
0.107518	6.57424	3.13766	0.0780619	0.714681	MKNK2	1.10756	FALSE
-0.0786906	4.81338	3.13685	0.0780928	0.714681	AKIP1	1.10739	FALSE
-0.175416	2.20212	3.12256	0.0781315	0.714681	TSNAXIP1	1.10717	FALSE
0.136374	2.71487	3.12424	0.0783155	0.715131	VASH2	1.10615	FALSE
-0.134733	3.70441	3.12911	0.0783344	0.715131	RTP5	1.10605	FALSE
-0.0599622	6.13771	3.13109	0.0783738	0.715131	SELENOH	1.10583	FALSE
0.167819	2.28494	3.1163	0.0784344	0.715131	AVIL	1.10549	FALSE
0.0518311	8.73519	3.12942	0.0784483	0.715131	EEF1A1	1.10542	FALSE
-0.0638643	11.3098	3.12477	0.0786681	0.716022	NEFM	1.1042	FALSE
-0.0911384	4.87678	3.12308	0.0787577	0.716022	TALDO1	1.10371	FALSE
-0.104259	3.50882	3.11995	0.078786	0.716022	PTCD1	1.10355	FALSE
-0.0773388	4.66597	3.12064	0.0788832	0.716022	USB1	1.10302	FALSE
0.0680176	4.94721	3.12046	0.0788898	0.716022	MARCHF1	1.10298	FALSE
-0.160294	3.33683	3.11263	0.0789568	0.716022	CRH	1.10261	FALSE
0.0709482	4.53159	3.11834	0.0789956	0.716022	RYK	1.1024	FALSE
0.148728	2.9095	3.11131	0.0790266	0.716022	LILRB1	1.10223	FALSE
-0.0846947	5.12982	3.1175	0.0790282	0.716022	DGCR6L	1.10222	FALSE
0.103482	3.65035	3.11334	0.0791565	0.716535	FLACC1	1.10151	FALSE
0.0522099	6.55789	3.11354	0.0792058	0.716535	YPEL2	1.10124	FALSE
-0.153863	3.56452	3.1116	0.0792456	0.716535	DUXAP8	1.10102	FALSE
0.06167	5.79082	3.11007	0.0793766	0.717233	STOML1	1.10031	FALSE
-0.099763	4.75136	3.10221	0.0797537	0.719423	MECR	1.09825	FALSE
0.0926235	4.15419	3.10215	0.0797654	0.719423	PRSS23	1.09819	FALSE
0.123297	4.2299	3.10021	0.0798612	0.719423	AEBP1	1.09766	FALSE
0.0822721	4.94672	3.099	0.0799178	0.719423	NUDT16L1	1.09736	FALSE
0.16329	2.46184	3.08724	0.0799443	0.719423	LOC105374338	1.09721	FALSE
0.0595611	7.30136	3.09693	0.0800025	0.719423	FNIP2	1.0969	FALSE
0.0317759	8.57037	3.09397	0.0801452	0.719423	SERBP1	1.09612	FALSE
0.155471	2.30851	3.08106	0.0801583	0.719423	IGFLR1	1.09605	FALSE
0.0381507	8.31592	3.09337	0.080174	0.719423	PHF3	1.09597	FALSE
0.283992	3.45509	3.08326	0.08029	0.719423	SFN	1.09534	FALSE
-0.092581	4.06562	3.08988	0.0803245	0.719423	FH	1.09515	FALSE
-0.105532	3.60082	3.08778	0.0803388	0.719423	ASS1	1.09507	FALSE
-0.0990845	5.33794	3.08921	0.0803799	0.719423	LAMTOR1	1.09485	FALSE
0.0767713	5.00481	3.08453	0.0806195	0.719423	SCAMP2	1.09356	FALSE
0.125915	3.00069	3.07846	0.0806684	0.719423	KCTD11	1.0933	FALSE
0.105381	3.297	3.08045	0.0806699	0.719423	RARA	1.09329	FALSE
-0.043766	8.2745	3.08099	0.0807766	0.719423	ELAVL4	1.09271	FALSE
0.146801	2.72492	3.07269	0.0808152	0.719423	DDX11	1.09251	FALSE
-0.0630501	6.52186	3.07967	0.0808437	0.719423	APBA2	1.09235	FALSE
-0.0863874	4.82582	3.07852	0.0809039	0.719423	SF3B5	1.09203	FALSE
0.167528	2.13598	3.06248	0.080979	0.719423	KLHL15	1.09163	FALSE
-0.0901647	4.3247	3.07681	0.0810017	0.719423	FICD	1.09151	FALSE
-0.0624198	6.02853	3.07604	0.0810235	0.719423	DAZAP2	1.09139	FALSE
-0.0593444	7.04108	3.0754	0.0810516	0.719423	DCTN2	1.09124	FALSE
-0.111295	3.21804	3.07161	0.0810797	0.719423	SLC25A40	1.09109	FALSE
-0.147111	2.37188	3.06305	0.0810824	0.719423	SLC26A8	1.09107	FALSE
-0.153278	3.51856	3.0725	0.0811302	0.719423	KIF19	1.09082	FALSE
-0.0740407	4.85272	3.07385	0.0811422	0.719423	DAB2IP	1.09075	FALSE
0.143615	2.3026	3.06055	0.08118	0.719423	EDNRA	1.09055	FALSE
0.0553218	5.9432	3.07098	0.081272	0.71976	ZNF160	1.09006	FALSE
0.0470194	6.47952	3.06868	0.0813822	0.72026	MAVS	1.08947	FALSE
0.103983	3.74329	3.06701	0.0814447	0.720336	ATF7	1.08914	FALSE
0.111768	3.68103	3.06085	0.0817406	0.722344	NEUROD1	1.08756	FALSE
0.0895141	4.53621	3.06102	0.0817802	0.722344	TMED5	1.08735	FALSE
0.06855	4.48372	3.05914	0.0818699	0.722344	COIL	1.08688	FALSE
-0.0835403	3.90408	3.05826	0.0818928	0.722344	TARS2	1.08675	FALSE
-0.163238	2.67686	3.04884	0.0819728	0.722344	MIR381HG	1.08633	FALSE
-0.0530535	5.51652	3.05345	0.0821434	0.722344	C22orf39	1.08543	FALSE
-0.068029	6.1087	3.05065	0.0822781	0.722344	NDUFA8	1.08472	FALSE
-0.0833133	4.34248	3.05052	0.0822959	0.722344	ST3GAL2	1.08462	FALSE
-0.0775685	4.81401	3.05012	0.0823164	0.722344	TMEM223	1.08451	FALSE
-0.109267	3.90172	3.04829	0.0823618	0.722344	VEGFB	1.08427	FALSE
0.0586243	5.68327	3.04851	0.0823871	0.722344	PSMA6	1.08414	FALSE
-0.084332	4.25117	3.04797	0.0824118	0.722344	MVK	1.08401	FALSE
0.171208	5.22161	3.04721	0.0824539	0.722344	APLNR	1.08379	FALSE
-0.0896839	3.88032	3.04648	0.0824561	0.722344	UBASH3B	1.08378	FALSE
0.077166	4.5597	3.04533	0.0825606	0.722344	LTBP1	1.08323	FALSE
-0.0826321	4.20883	3.0447	0.0825802	0.722344	DDX25	1.08312	FALSE
-0.0919068	4.26304	3.04428	0.0826088	0.722344	LINC01252	1.08297	FALSE
-0.0458445	7.22941	3.04323	0.0826447	0.722344	CRBN	1.08279	FALSE
0.0446553	7.25466	3.04121	0.0827458	0.722701	GOLIM4	1.08225	FALSE
0.0489277	6.27059	3.0403	0.0827938	0.722701	ATF6	1.082	FALSE
-0.0567081	5.59068	3.03892	0.0828684	0.722772	SLC39A7	1.08161	FALSE
-0.150406	2.69269	3.02845	0.0829656	0.722772	MIR133A1HG	1.0811	FALSE
0.0760279	4.67868	3.03404	0.0831259	0.722772	N4BP2	1.08026	FALSE
-0.0596071	8.29315	3.03297	0.0831591	0.722772	ID2	1.08009	FALSE
-0.0577761	5.81959	3.03306	0.0831608	0.722772	PLEKHA2	1.08008	FALSE
-0.0821232	4.90409	3.03295	0.0831781	0.722772	STK11	1.07999	FALSE
0.14966	2.2498	3.0205	0.0831804	0.722772	ARHGAP45	1.07998	FALSE
0.121274	2.91451	3.02463	0.08332	0.723129	PPARG	1.07925	FALSE
0.0264974	8.71029	3.02937	0.083341	0.723129	KPNB1	1.07914	FALSE
0.0474951	6.12954	3.0286	0.0833839	0.723129	SLMAP	1.07892	FALSE
0.129697	2.48712	3.01751	0.0834437	0.723179	TOX-DT	1.07861	FALSE
0.161747	2.4168	3.01541	0.0835044	0.723235	AOAH	1.07829	FALSE
-0.0698541	6.41345	3.02389	0.0836231	0.723795	RAB3B	1.07767	FALSE
-0.131444	2.89243	3.01322	0.0838846	0.72558	SAPCD2	1.07632	FALSE
0.190944	2.08638	3.00254	0.0839733	0.72558	PRSS35	1.07586	FALSE
0.0408666	6.43561	3.01658	0.0839922	0.72558	SART3	1.07576	FALSE
-0.0579252	7.11469	3.01412	0.0841165	0.725978	MYO18A	1.07512	FALSE
0.0683953	4.7822	3.01386	0.0841469	0.725978	GSPT2	1.07496	FALSE
-0.0626448	6.17257	3.00961	0.0843507	0.727171	THOP1	1.07391	FALSE
0.0557545	5.82051	3.00879	0.084394	0.727171	PCMTD1	1.07369	FALSE
0.10701	3.39214	3.00193	0.0846107	0.727177	LGMN	1.07257	FALSE
-0.0510123	6.37705	3.00422	0.0846257	0.727177	DLG3	1.0725	FALSE
0.087227	4.30569	3.00402	0.0846525	0.727177	PEX11A	1.07236	FALSE
-0.0883099	4.36533	3.00383	0.084664	0.727177	SLC35F5	1.0723	FALSE
0.118634	3.76669	3.00215	0.0846668	0.727177	CYBB	1.07229	FALSE
0.0615403	7.47414	3.00178	0.0847483	0.727348	TPP1	1.07187	FALSE
-0.0779972	5.32959	3.00107	0.0847956	0.727348	SIGMAR1	1.07163	FALSE
0.0488456	6.21438	2.99957	0.0848655	0.727481	PMPCB	1.07127	FALSE
-0.138567	2.53653	2.98845	0.0849822	0.728014	C2orf92	1.07067	FALSE
-0.125556	2.88277	2.98754	0.0851711	0.729165	RCCD1	1.06971	FALSE
0.0398457	6.9338	2.98971	0.0853729	0.730233	RFC1	1.06868	FALSE
0.0585722	7.37136	2.98908	0.0854051	0.730233	TIMP2	1.06852	FALSE
-0.0514532	5.8388	2.98548	0.0855972	0.730807	TSC2	1.06754	FALSE
-0.101493	5.084	2.98439	0.0856628	0.730807	CUTALP	1.06721	FALSE
0.163609	2.33281	2.9719	0.085712	0.730807	SH3RF2	1.06696	FALSE
0.144707	2.31889	2.96838	0.0858888	0.730807	ERI1	1.06606	FALSE
0.131367	3.35554	2.97663	0.0859028	0.730807	MET	1.06599	FALSE
-0.0458411	7.77797	2.97824	0.085969	0.730807	RAB14	1.06566	FALSE
0.0893304	4.67582	2.97631	0.0860915	0.730807	ZNF324	1.06504	FALSE
-0.0724838	4.83119	2.97533	0.0861392	0.730807	ALG5	1.0648	FALSE
-0.0718581	6.26441	2.97465	0.08616	0.730807	TNFAIP8L1	1.06469	FALSE
-0.057058	6.61036	2.97081	0.0863609	0.730807	BSN	1.06368	FALSE
0.14181	2.90373	2.96382	0.0864185	0.730807	FAM66B	1.06339	FALSE
0.0756315	5.77577	2.96962	0.0864276	0.730807	RSKR	1.06335	FALSE
-0.0913559	4.1597	2.96824	0.0865069	0.730807	CNOT3	1.06295	FALSE
0.0822093	3.90539	2.96791	0.0865095	0.730807	UHRF2	1.06294	FALSE
-0.0727029	4.93782	2.96722	0.0865501	0.730807	TRAP1	1.06273	FALSE
-0.089365	4.4397	2.9647	0.0866934	0.730807	ARL4D	1.06201	FALSE
0.0466162	7.19194	2.96352	0.0867426	0.730807	LPIN1	1.06177	FALSE
0.0450752	6.99441	2.96335	0.0867522	0.730807	HELZ	1.06172	FALSE
-0.0410153	8.04087	2.9628	0.08678	0.730807	ARHGEF9	1.06158	FALSE
0.137043	4.29438	2.96313	0.0867818	0.730807	DSP	1.06157	FALSE
0.0793679	4.62561	2.96176	0.0868565	0.730807	ZMPSTE24	1.0612	FALSE
0.118701	3.14353	2.95611	0.0869351	0.730807	MDFIC	1.0608	FALSE
0.190134	2.23491	2.94718	0.0869524	0.730807	THBS1	1.06072	FALSE
-0.140478	3.1699	2.9538	0.0870313	0.730807	NKD2	1.06032	FALSE
0.0771203	5.99182	2.95752	0.0870653	0.730807	POLR2L	1.06015	FALSE
-0.107445	3.28049	2.95312	0.0870695	0.730807	OCEL1	1.06013	FALSE
-0.0567415	6.08425	2.95381	0.087261	0.730807	RAB5B	1.05918	FALSE
0.129046	3.32127	2.95053	0.0872801	0.730807	APBB1IP	1.05908	FALSE
0.0719023	4.6001	2.95277	0.0873287	0.730807	SETD1B	1.05884	FALSE
0.150418	2.76316	2.94442	0.087357	0.730807	HLA-F-AS1	1.0587	FALSE
-0.0489914	5.93335	2.95184	0.0873659	0.730807	LETM1	1.05866	FALSE
-0.141965	2.54016	2.94313	0.087366	0.730807	FHIP1A	1.05866	FALSE
0.113162	3.56187	2.9501	0.0873807	0.730807	TPM3P9	1.05858	FALSE
0.0666029	4.8619	2.94877	0.0875394	0.730807	AKIRIN2	1.0578	FALSE
-0.17624	2.11273	2.93501	0.0875527	0.730807	TOR1B	1.05773	FALSE
-0.0580191	6.71554	2.94799	0.0875679	0.730807	SGSM2	1.05766	FALSE
-0.128777	2.72375	2.94137	0.0875712	0.730807	NME9	1.05764	FALSE
0.0911197	4.31245	2.94739	0.0876118	0.730807	CTDSP2	1.05744	FALSE
0.0846936	4.76674	2.94737	0.0876182	0.730807	MYL12A	1.05741	FALSE
0.099416	3.52143	2.94458	0.0876881	0.730807	SLC30A10	1.05706	FALSE
-0.150085	2.49408	2.93533	0.0877451	0.730807	TRIM35	1.05678	FALSE
-0.0714438	6.09726	2.94428	0.087769	0.730807	SYT16	1.05666	FALSE
0.0963397	3.57106	2.94208	0.087837	0.730918	USP38	1.05632	FALSE
-0.0658862	6.75322	2.93863	0.0880701	0.732138	NGEF	1.05517	FALSE
0.0564174	5.7068	2.93806	0.0881042	0.732138	UBXN2A	1.055	FALSE
0.0746353	4.41683	2.93596	0.0882326	0.732138	FTCDNL1	1.05437	FALSE
0.101244	3.61952	2.9342	0.0882713	0.732138	ANXA5	1.05418	FALSE
0.111461	3.32134	2.93245	0.0882791	0.732138	NUP98	1.05414	FALSE
-0.0795621	5.09804	2.93433	0.0883124	0.732138	ALKBH4	1.05398	FALSE
-0.0442495	12.5356	2.93084	0.0884856	0.733083	MAP1B	1.05313	FALSE
-0.0376672	7.27451	2.92992	0.0885361	0.733083	SUCLG1	1.05288	FALSE
0.0658594	5.05814	2.92837	0.0886339	0.733439	POLR1D	1.0524	FALSE
-0.0695125	5.03605	2.92658	0.0887301	0.733767	YPEL4	1.05193	FALSE
0.105883	3.51544	2.92418	0.0887834	0.733767	FMNL1	1.05167	FALSE
-0.0700855	4.84637	2.92131	0.0890189	0.734078	MTCH2	1.05052	FALSE
-0.0888892	4.4591	2.91985	0.0890697	0.734078	SH2D5	1.05027	FALSE
-0.0914478	4.25738	2.91879	0.0891566	0.734078	PLCG1	1.04985	FALSE
-0.0664602	5.70843	2.91844	0.0891657	0.734078	LZTS1	1.0498	FALSE
0.0589049	5.08731	2.91746	0.0892256	0.734078	IFT74	1.04951	FALSE
-0.0637109	7.96554	2.91688	0.0892426	0.734078	CPLX1	1.04943	FALSE
0.0921073	5.06983	2.91711	0.0892457	0.734078	KANK2	1.04941	FALSE
-0.0865038	4.35564	2.9167	0.0892605	0.734078	NRG1	1.04934	FALSE
-0.0344593	8.05495	2.91468	0.0893623	0.734454	KALRN	1.04885	FALSE
-0.0517054	6.87757	2.91299	0.0894561	0.734454	IMP3	1.04839	FALSE
-0.146696	2.38104	2.90229	0.0894711	0.734454	CAMKMT	1.04832	FALSE
-0.0805858	6.3647	2.91055	0.0895905	0.734983	NFKBIA	1.04774	FALSE
-0.0898814	4.01397	2.90861	0.0897002	0.73536	FECH	1.04721	FALSE
-0.0760512	4.58429	2.90784	0.0897465	0.73536	XPNPEP1	1.04698	FALSE
0.0660346	4.92017	2.90287	0.0900263	0.736737	FAM210A	1.04563	FALSE
-0.0698182	5.34885	2.89877	0.0902458	0.736737	MTG2	1.04457	FALSE
-0.0652954	5.03604	2.89883	0.0902464	0.736737	TRMT9B	1.04457	FALSE
0.0988185	3.37307	2.89664	0.0902606	0.736737	UGDH-AS1	1.0445	FALSE
0.0572323	6.58254	2.8975	0.0903062	0.736737	MXD4	1.04428	FALSE
-0.100727	3.92181	2.89681	0.0903447	0.736737	MAPRE1	1.0441	FALSE
0.089834	3.60056	2.89506	0.0904027	0.736737	ERV3-1-ZNF117	1.04382	FALSE
0.160552	2.19327	2.88249	0.0904687	0.736737	ZNF600	1.0435	FALSE
0.153586	2.07251	2.88001	0.0905467	0.736737	FAM200C	1.04313	FALSE
-0.183639	2.20668	2.88057	0.0905634	0.736737	PPT2-EGFL8	1.04305	FALSE
0.0625591	5.18558	2.88982	0.0907427	0.736737	ZNRF3	1.04219	FALSE
-0.107773	3.88719	2.88762	0.0907584	0.736737	RTN4R	1.04211	FALSE
-0.0527507	9.0059	2.88721	0.090874	0.736737	TPPP	1.04156	FALSE
0.0795734	5.93695	2.88667	0.0909093	0.736737	ARPC1B	1.04139	FALSE
-0.104816	3.35854	2.88345	0.0909823	0.736737	MKLN1-AS	1.04104	FALSE
0.116289	2.79677	2.87876	0.0910296	0.736737	ZNF738	1.04082	FALSE
0.0392811	7.77604	2.88412	0.0910457	0.736737	HNRNPM	1.04074	FALSE
0.148604	2.39181	2.87345	0.0910892	0.736737	MX2	1.04053	FALSE
-0.14607	2.40973	2.87322	0.091093	0.736737	SNX33	1.04051	FALSE
0.0834499	3.83776	2.88243	0.0911357	0.736737	SMG5	1.04031	FALSE
0.0648825	5.07641	2.88157	0.0912028	0.736737	NKRF	1.03999	FALSE
0.057601	5.14701	2.87971	0.0913059	0.736737	FAM120B	1.0395	FALSE
-0.0710222	5.59003	2.87824	0.091382	0.736737	HIP1R	1.03914	FALSE
-0.0401766	7.54992	2.87727	0.0914279	0.736737	MDN1	1.03892	FALSE
0.0393762	9.0564	2.8772	0.0914314	0.736737	RPL13A	1.0389	FALSE
-0.098136	3.76246	2.87573	0.0914573	0.736737	ZNF48	1.03878	FALSE
0.111968	3.53279	2.87435	0.0915159	0.736737	PCSK6	1.0385	FALSE
-0.0731457	5.4979	2.87336	0.091656	0.736737	KCNT1	1.03784	FALSE
0.0698148	4.65334	2.87088	0.0918064	0.736737	HEXA	1.03713	FALSE
-0.0691603	4.98386	2.87036	0.0918297	0.736737	AKR1A1	1.03702	FALSE
-0.115735	2.99412	2.86371	0.0919083	0.736737	ERG28	1.03665	FALSE
0.147414	2.27521	2.85424	0.0920964	0.736737	PIPOX	1.03576	FALSE
0.0718591	5.27387	2.86547	0.0921022	0.736737	FERMT2	1.03573	FALSE
0.0913677	4.03168	2.86481	0.092138	0.736737	CFAP70	1.03556	FALSE
0.0456343	6.34045	2.86419	0.0921651	0.736737	SYNJ2BP	1.03543	FALSE
-0.117888	3.27091	2.85691	0.0922992	0.736737	GET3	1.0348	FALSE
0.0805178	4.74083	2.86152	0.0923327	0.736737	TMCC3	1.03464	FALSE
-0.0935605	4.22517	2.85926	0.0923373	0.736737	TUBG1	1.03462	FALSE
-0.144935	2.69438	2.85404	0.0923403	0.736737	FADS6	1.03461	FALSE
0.0625324	6.54191	2.85941	0.092435	0.736737	ARRB2	1.03416	FALSE
-0.0453368	6.60914	2.85741	0.0925476	0.736737	PGP	1.03363	FALSE
0.0714363	4.56308	2.85688	0.0925977	0.736737	AGO4	1.0334	FALSE
0.0678432	4.72284	2.85636	0.0926254	0.736737	GPN2	1.03327	FALSE
0.0766034	4.2514	2.85599	0.0926445	0.736737	COMMD2	1.03318	FALSE
-0.0384177	9.29099	2.85313	0.0927879	0.736737	TERF2IP	1.03251	FALSE
-0.0696022	5.22756	2.85072	0.0929378	0.736737	TATDN2	1.03181	FALSE
0.116351	3.29163	2.84801	0.0929604	0.736737	COPB2-DT	1.0317	FALSE
-0.100189	3.63956	2.8485	0.0930029	0.736737	ADAM11	1.0315	FALSE
-0.0550023	7.02123	2.84935	0.0930042	0.736737	CPEB3	1.0315	FALSE
0.065817	5.35273	2.84702	0.0931476	0.736737	GPBP1L1	1.03083	FALSE
-0.150767	2.25738	2.83567	0.0931538	0.736737	TXNRD3	1.0308	FALSE
0.107747	3.66074	2.84588	0.0931697	0.736737	IFIT2	1.03073	FALSE
0.145396	2.72733	2.83777	0.0932709	0.736737	GPAT2	1.03025	FALSE
-0.0665572	5.63787	2.84255	0.0934001	0.736737	PTPRS	1.02965	FALSE
-0.0457887	11.938	2.84118	0.0934697	0.736737	SYT1	1.02933	FALSE
0.0390479	6.98381	2.84105	0.0934782	0.736737	C9orf78	1.02929	FALSE
0.081709	4.10862	2.8411	0.093483	0.736737	PPA2	1.02927	FALSE
-0.0801499	4.52607	2.84118	0.0934867	0.736737	SPEG	1.02925	FALSE
-0.0781836	6.09186	2.8404	0.0935198	0.736737	KCNC4	1.0291	FALSE
-0.0662427	6.39126	2.83913	0.0935908	0.736737	RAB15	1.02877	FALSE
-0.144759	2.74013	2.8324	0.0936205	0.736737	PIDD1	1.02863	FALSE
0.130722	2.79835	2.83038	0.0937393	0.736737	TMUB1	1.02808	FALSE
-0.133466	2.74955	2.82919	0.0937709	0.736737	PXMP2	1.02793	FALSE
0.0625765	4.92334	2.83619	0.0937737	0.736737	CPNE3	1.02792	FALSE
-0.105906	3.20664	2.8323	0.0937784	0.736737	MRPL49	1.0279	FALSE
-0.0560118	7.73499	2.83487	0.0938321	0.736737	DCAF8	1.02765	FALSE
-0.0733032	5.46236	2.83491	0.0938397	0.736737	NUTF2	1.02761	FALSE
0.0749169	4.52293	2.83368	0.0939227	0.736737	CD2AP	1.02723	FALSE
-0.0412118	7.428	2.83321	0.0939282	0.736737	HK1	1.0272	FALSE
0.0575182	6.08143	2.83297	0.0939458	0.736737	RGL1	1.02712	FALSE
-0.0896108	4.15573	2.832	0.0940118	0.736737	TAGAP-AS1	1.02682	FALSE
0.139166	2.5476	2.82227	0.0940755	0.736737	ARSG	1.02652	FALSE
-0.115012	3.23112	2.8269	0.0941385	0.736737	FUZ	1.02623	FALSE
0.0671711	4.61002	2.82868	0.0942109	0.736737	ZNF518B	1.0259	FALSE
0.0867258	3.92528	2.82822	0.0942219	0.736737	CEP44	1.02585	FALSE
0.162436	2.11056	2.81578	0.0942265	0.736737	TTC34	1.02583	FALSE
0.107765	3.31704	2.82558	0.0942501	0.736737	CCNF	1.02572	FALSE
0.148294	2.18887	2.81574	0.0942544	0.736737	LINC00976	1.0257	FALSE
0.0707789	5.94656	2.82738	0.0942697	0.736737	PCED1A	1.02563	FALSE
0.214041	2.50215	2.81042	0.0946705	0.737417	NPIPB6	1.02379	FALSE
-0.117513	3.60617	2.81706	0.0948218	0.737417	PAPSS2	1.02309	FALSE
-0.0542653	5.73316	2.81748	0.0948455	0.737417	KCTD1	1.02298	FALSE
-0.136193	2.83298	2.81119	0.0948785	0.737417	RNF19B	1.02283	FALSE
0.0961474	2.99124	2.81234	0.0949101	0.737417	LOC107984974	1.02269	FALSE
-0.290889	1.9901	2.80295	0.0949283	0.737417	BMS1P4-AGAP5	1.0226	FALSE
-0.115933	3.87809	2.81474	0.09499	0.737417	NAA40	1.02232	FALSE
0.0868384	4.46531	2.81505	0.0950013	0.737417	WWTR1	1.02227	FALSE
0.0478274	5.69944	2.81291	0.0951116	0.737417	XRN2	1.02177	FALSE
0.130219	2.89943	2.80776	0.0951159	0.737417	SDSL	1.02175	FALSE
0.11219	4.23048	2.81252	0.0951371	0.737417	PTPRC	1.02165	FALSE
0.0794469	4.31428	2.81083	0.0952477	0.737417	OGG1	1.02115	FALSE
-0.0584457	5.26542	2.8086	0.0953688	0.737417	CDC123	1.02059	FALSE
0.206123	3.18356	2.80335	0.0954191	0.737417	SLC13A4	1.02036	FALSE
-0.0321441	9.17256	2.80713	0.0954423	0.737417	ROCK2	1.02026	FALSE
0.0588205	5.83704	2.80652	0.0954843	0.737417	ITGAV	1.02007	FALSE
0.0804711	4.55243	2.80561	0.0955539	0.737417	ACO1	1.01975	FALSE
-0.0634094	7.4056	2.80401	0.0956262	0.737417	PRRT2	1.01942	FALSE
0.0619539	7.75949	2.80382	0.0956367	0.737417	TSC22D3	1.01938	FALSE
-0.130392	2.74273	2.79745	0.0956492	0.737417	LINC01630	1.01932	FALSE
0.109252	3.09245	2.79915	0.0956833	0.737417	RREB1	1.01916	FALSE
0.0820688	4.18522	2.80296	0.0957072	0.737417	PRKD3	1.01906	FALSE
-0.157465	2.1961	2.79116	0.0957178	0.737417	BCDIN3D	1.01901	FALSE
0.110296	3.75551	2.80216	0.0957197	0.737417	SEPTIN10	1.019	FALSE
0.0626841	4.75099	2.8005	0.095852	0.737417	ATOSA	1.0184	FALSE
-0.068552	4.72155	2.80017	0.0958702	0.737417	TUBGCP3	1.01832	FALSE
-0.0889783	4.73783	2.7999	0.0958871	0.737417	POMT1	1.01824	FALSE
0.121565	3.18616	2.79543	0.0959696	0.737417	CRYZ	1.01787	FALSE
0.0425662	6.63688	2.79811	0.0959746	0.737417	MAP3K2	1.01784	FALSE
-0.0852356	4.62447	2.79684	0.0960679	0.737417	CFAP46	1.01742	FALSE
0.123104	2.60817	2.78611	0.09622	0.737417	PIM1	1.01673	FALSE
-0.138115	2.74261	2.78735	0.0962472	0.737417	MIR31HG	1.01661	FALSE
-0.0884339	4.78101	2.79312	0.0962806	0.737417	BCAS4	1.01646	FALSE
-0.173957	2.40783	2.78314	0.0962877	0.737417	CPAMD8	1.01643	FALSE
-0.0768781	6.49099	2.79283	0.096288	0.737417	DHCR24	1.01643	FALSE
-0.0901793	5.57004	2.79075	0.096417	0.737982	CHID1	1.01585	FALSE
-0.111381	2.79758	2.7827	0.0965565	0.738137	SLC38A9	1.01522	FALSE
0.119516	4.30976	2.78825	0.0965658	0.738137	C4B	1.01518	FALSE
-0.0891863	3.65939	2.78626	0.0966228	0.738137	GRASLND	1.01492	FALSE
0.0653637	5.08185	2.785	0.0967646	0.738137	TRIM27	1.01428	FALSE
0.116691	2.44973	2.77562	0.0967665	0.738137	ATP6V1FNB	1.01428	FALSE
-0.0517544	6.18015	2.78424	0.0967987	0.738137	CMAS	1.01413	FALSE
-0.107992	3.95251	2.78259	0.0968238	0.738137	TRMU	1.01402	FALSE
0.0333087	8.0719	2.78193	0.096932	0.738474	ARID4B	1.01353	FALSE
-0.069816	5.51248	2.78061	0.0970168	0.738474	SNRPB	1.01315	FALSE
0.0519616	6.3704	2.78028	0.0970338	0.738474	PRPF18	1.01308	FALSE
0.056682	6.40129	2.77747	0.0972005	0.73882	NFE2L2	1.01233	FALSE
-0.0612915	5.09658	2.77624	0.0972858	0.73882	LZTFL1	1.01195	FALSE
-0.0453686	8.24155	2.77582	0.0972971	0.73882	LMO3	1.0119	FALSE
0.0611674	4.99801	2.77551	0.0973307	0.73882	ZFAS1	1.01175	FALSE
0.081187	5.06578	2.77406	0.0974148	0.73882	CALB2	1.01138	FALSE
-0.135392	3.4665	2.76929	0.0974687	0.73882	FAM228A	1.01113	FALSE
-0.0694277	6.15746	2.77298	0.0974713	0.73882	PHB2	1.01112	FALSE
0.0799699	3.93473	2.77014	0.0976452	0.73882	SDE2	1.01035	FALSE
-0.165059	2.35622	2.75913	0.0977347	0.73882	BIRC5	1.00995	FALSE
-0.0634691	5.25472	2.76815	0.0977694	0.73882	CLPX	1.0098	FALSE
0.0661434	4.93866	2.76779	0.097796	0.73882	PSME1	1.00968	FALSE
-0.150577	2.88123	2.76227	0.097802	0.73882	ZNF880	1.00965	FALSE
-0.0493158	7.24235	2.7668	0.0978396	0.73882	NEGR1	1.00949	FALSE
0.0467783	6.51682	2.76659	0.0978533	0.73882	PNPLA8	1.00942	FALSE
-0.0896681	7.81033	2.76263	0.0980913	0.740199	TUBB2A	1.00837	FALSE
-0.0745762	4.41082	2.76074	0.0982216	0.740764	CMTR1	1.00779	FALSE
-0.10892	3.31082	2.75593	0.0983365	0.740807	STYXL1	1.00729	FALSE
-0.0552714	5.95585	2.75861	0.0983381	0.740807	YME1L1	1.00728	FALSE
0.102629	3.38591	2.75595	0.0984102	0.740932	PARP9	1.00696	FALSE
-0.128823	3.83912	2.75539	0.0985104	0.741035	SS18L2	1.00652	FALSE
-0.0564193	6.44472	2.75532	0.0985349	0.741035	GNL3L	1.00641	FALSE
0.0556623	5.94548	2.75142	0.0987748	0.742284	ZNF532	1.00535	FALSE
0.134314	2.24944	2.74023	0.098812	0.742284	DPH5-DT	1.00519	FALSE
-0.0465118	7.62992	2.74935	0.0988959	0.742497	SHC3	1.00482	FALSE
-0.0714124	5.48937	2.74835	0.0989641	0.742592	ACTR1B	1.00452	FALSE
-0.0944524	4.2188	2.74511	0.0991543	0.743265	OGFOD3	1.00369	FALSE
0.125295	2.38346	2.73514	0.0992102	0.743265	ZNF710	1.00344	FALSE
-0.179689	2.08209	2.73221	0.0992206	0.743265	NWD2	1.0034	FALSE
-0.0876628	4.06576	2.74203	0.0993552	0.743584	UBIAD1	1.00281	FALSE
-0.164796	2.59403	2.73107	0.0995	0.743584	FGF17	1.00218	FALSE
-0.0660204	6.36736	2.73937	0.0995105	0.743584	MAGED1	1.00213	FALSE
-0.133144	2.39129	2.72944	0.0995429	0.743584	BICDL2	1.00199	FALSE
0.159411	4.02535	2.73844	0.0995453	0.743584	GPX1	1.00198	FALSE
-0.0838057	4.42955	2.73753	0.0996297	0.743584	IRAG2	1.00161	FALSE
0.153992	2.23554	2.72602	0.0996843	0.743584	TMEM234	1.00137	FALSE
0.147532	2.33685	2.72527	0.0997472	0.743584	SAMMSON	1.0011	FALSE
-0.0840193	5.17709	2.73537	0.099764	0.743584	ETV5	1.00103	FALSE
-0.126639	2.66862	2.72708	0.0998546	0.743845	LINC01563	1.00063	FALSE
-0.0518653	6.66392	2.73021	0.100072	0.744259	PSMC5	0.999689	FALSE
0.0372843	8.26541	2.72924	0.100129	0.744259	THRA	0.999439	FALSE
0.164141	2.23434	2.71859	0.100131	0.744259	BTN2A2	0.999431	FALSE
-0.0623132	7.05735	2.72878	0.100159	0.744259	TMEM9	0.99931	FALSE
-0.0719979	7.9942	2.72682	0.100279	0.744259	CHGB	0.998791	FALSE
0.139491	2.36338	2.71622	0.100344	0.744259	KNTC1	0.998508	FALSE
0.0950316	4.66176	2.72034	0.100699	0.744259	COL4A2	0.996974	FALSE
-0.190626	2.12322	2.70814	0.100734	0.744259	DNAH17	0.996824	FALSE
-0.128852	2.56733	2.71176	0.100757	0.744259	PIK3C2B	0.996726	FALSE
-0.117077	3.34845	2.71535	0.100791	0.744259	OXLD1	0.996578	FALSE
-0.0950402	3.89298	2.71648	0.100903	0.744259	EIF4A3	0.996094	FALSE
-0.135484	2.88066	2.71123	0.100953	0.744259	WDR76	0.995881	FALSE
-0.0796099	5.51498	2.71511	0.101015	0.744259	SCARB1	0.995612	FALSE
0.043551	6.33675	2.71372	0.101096	0.744259	TMCO1	0.995266	FALSE
-0.0607784	5.56129	2.7137	0.101104	0.744259	KIAA0319	0.995234	FALSE
-0.0348435	7.92018	2.71289	0.101145	0.744259	ZMAT3	0.995055	FALSE
-0.138098	2.41094	2.70357	0.101169	0.744259	ZMAT5	0.994951	FALSE
-0.119232	3.1154	2.70834	0.101243	0.744259	STX10	0.994636	FALSE
0.0717468	4.35055	2.71153	0.101251	0.744259	GNB4	0.994602	FALSE
0.051487	5.76535	2.71037	0.101309	0.744259	SLF2	0.994352	FALSE
-0.070436	5.32504	2.71031	0.101318	0.744259	ICA1	0.994313	FALSE
0.138076	2.17951	2.69732	0.101438	0.744259	TMEM100	0.993798	FALSE
-0.0771457	4.31372	2.7079	0.101456	0.744259	UQCC1	0.993721	FALSE
-0.0568837	5.47604	2.70741	0.101498	0.744259	VPS36	0.993543	FALSE
-0.115092	3.19007	2.70414	0.101507	0.744259	SDK1	0.993504	FALSE
0.128842	4.268	2.70691	0.101541	0.744259	PPP1R26-AS1	0.993358	FALSE
-0.143689	3.25784	2.70386	0.101556	0.744259	MOG	0.993296	FALSE
-0.109259	3.27275	2.70377	0.101563	0.744259	SPRED2	0.993265	FALSE
0.0897187	4.16114	2.70635	0.10157	0.744259	PALD1	0.993236	FALSE
-0.127376	2.89842	2.70145	0.101581	0.744259	NOSTRIN	0.993188	FALSE
0.0567143	6.09547	2.70277	0.101783	0.745284	RACK1	0.992323	FALSE
0.0819835	4.31033	2.70226	0.101832	0.745284	ELF1	0.992114	FALSE
-0.0535134	6.52278	2.69971	0.101975	0.745424	VDAC3	0.991508	FALSE
0.0873898	3.7406	2.69762	0.102037	0.745424	SEC61B	0.991244	FALSE
-0.0741701	4.52785	2.69837	0.102059	0.745424	DRP2	0.991149	FALSE
-0.141746	3.36532	2.69555	0.102075	0.745424	PLK5	0.991082	FALSE
0.106399	3.15858	2.69127	0.102234	0.746183	PLA2G15	0.990403	FALSE
0.125537	2.96683	2.68848	0.102423	0.747152	GNB3	0.989602	FALSE
-0.176468	2.14419	2.6759	0.102786	0.749393	DNAJC22	0.988064	FALSE
-0.117677	3.05087	2.68004	0.102998	0.749589	ZNF804B	0.98717	FALSE
0.166129	1.94638	2.67104	0.103011	0.749589	MT1L	0.987118	FALSE
-0.108126	3.35609	2.6815	0.10303	0.749589	HELLS	0.987035	FALSE
-0.131777	2.75506	2.67723	0.103038	0.749589	RTN4IP1	0.987004	FALSE
-0.108785	3.5302	2.68092	0.103106	0.74968	LOC100506207	0.986715	FALSE
-0.20137	3.13034	2.66806	0.103304	0.749841	EIF1AY	0.985883	FALSE
0.0798742	3.99757	2.67768	0.103381	0.749841	SOAT1	0.985557	FALSE
0.0527422	6.08427	2.67698	0.103419	0.749841	IGBP1	0.985399	FALSE
-0.0763582	3.97303	2.67696	0.103422	0.749841	LEMD2	0.985385	FALSE
0.104685	3.4432	2.67501	0.10346	0.749841	ZSCAN12	0.985227	FALSE
0.0585588	6.1331	2.67626	0.103465	0.749841	ZNF280D	0.985206	FALSE
-0.0615675	5.35044	2.67312	0.103674	0.750085	CELSR2	0.98433	FALSE
0.140419	2.395	2.66382	0.103687	0.750085	LINC01990	0.984276	FALSE
0.0477528	5.96016	2.67176	0.103755	0.750085	HCFC2	0.983991	FALSE
0.0921119	3.65379	2.67117	0.103756	0.750085	B3GALNT2	0.983988	FALSE
0.140176	2.33029	2.66135	0.103802	0.750085	TRBC2	0.983793	FALSE
-0.0917275	3.65373	2.66921	0.103838	0.750085	FHIP1B	0.983642	FALSE
-0.0661851	5.27042	2.66971	0.103892	0.750085	FAM131B	0.983419	FALSE
-0.084017	5.15226	2.66876	0.103957	0.75015	CORO2A	0.983147	FALSE
0.106228	3.71178	2.66562	0.104115	0.750888	ADPRHL1	0.982486	FALSE
-0.129533	3.38679	2.65953	0.104367	0.752006	NGB	0.981436	FALSE
0.150484	2.3605	2.65183	0.104458	0.752006	LOC158434	0.981059	FALSE
-0.103286	3.4195	2.6572	0.104603	0.752006	CDH12	0.980456	FALSE
0.034911	7.1588	2.65807	0.104634	0.752006	LRRC58	0.980325	FALSE
-0.0524009	5.76945	2.65658	0.104737	0.752006	REEP1	0.979899	FALSE
0.123059	3.00413	2.65227	0.104743	0.752006	LINC00467	0.979877	FALSE
-0.160267	2.3563	2.64643	0.104794	0.752006	JAK3	0.979665	FALSE
0.120181	2.55953	2.64766	0.104847	0.752006	ULBP3	0.979442	FALSE
-0.0653812	7.15067	2.65459	0.10486	0.752006	POLR2J3	0.979389	FALSE
0.0386844	6.9046	2.65443	0.104871	0.752006	BTBD7	0.979344	FALSE
-0.0671079	5.828	2.65358	0.104932	0.752006	ARFGAP2	0.979093	FALSE
-0.0381039	7.23334	2.65328	0.104945	0.752006	SRGAP3	0.979036	FALSE
0.11076	3.25476	2.64588	0.105284	0.753728	EFCAB7	0.977638	FALSE
0.10373	3.84467	2.64782	0.105299	0.753728	PAQR9-AS1	0.977577	FALSE
0.0425808	8.42697	2.64505	0.105481	0.754239	PEA15	0.976824	FALSE
-0.0558116	5.75595	2.64463	0.105515	0.754239	ARHGAP29	0.976684	FALSE
-0.0683678	9.72421	2.64347	0.105585	0.754239	BEX5	0.976399	FALSE
-0.0477919	11.0299	2.6433	0.105596	0.754239	NEFL	0.976353	FALSE
0.0505583	5.75828	2.64249	0.105656	0.754264	CCDC174	0.976107	FALSE
-0.077853	4.9978	2.64081	0.105772	0.754414	LYPLA2	0.975628	FALSE
0.101865	3.54911	2.63889	0.10579	0.754414	PLXND1	0.975557	FALSE
-0.0551384	6.93596	2.63937	0.105855	0.754476	ICA1L	0.97529	FALSE
-0.071171	9.61288	2.63821	0.10593	0.754607	BCAS1	0.974983	FALSE
-0.0540163	6.24011	2.63503	0.106142	0.754842	DMTF1	0.974112	FALSE
-0.0738192	4.18548	2.6345	0.10619	0.754842	PMM2	0.973915	FALSE
-0.0620838	6.74319	2.63208	0.106335	0.754842	PRRT3	0.973324	FALSE
0.10507	3.94969	2.63115	0.106384	0.754842	GPX3	0.973125	FALSE
0.127057	3.2528	2.62901	0.106409	0.754842	TMPRSS5	0.973023	FALSE
0.0436647	6.20046	2.63099	0.10641	0.754842	PCF11	0.973019	FALSE
-0.0507174	7.74807	2.62917	0.106526	0.754842	IPCEF1	0.972544	FALSE
0.0891321	4.29999	2.62838	0.106581	0.754842	ANKRD35	0.972322	FALSE
0.119742	3.88767	2.62653	0.106614	0.754842	TGFBR3L	0.972186	FALSE
-0.0907406	4.44586	2.62792	0.106625	0.754842	PLSCR3	0.97214	FALSE
0.0968582	3.41629	2.62492	0.106725	0.754842	SHMT2	0.971735	FALSE
0.0612452	5.26195	2.62578	0.106763	0.754842	SLC7A6OS	0.971581	FALSE
-0.0707836	4.44373	2.62516	0.10681	0.754842	YEATS2	0.971386	FALSE
-0.0811444	4.90488	2.62235	0.106984	0.754842	PEX10	0.970679	FALSE
-0.127739	3.2321	2.61873	0.107029	0.754842	GAL3ST3	0.970499	FALSE
-0.169633	2.79203	2.61547	0.107058	0.754842	TP53TG5	0.970383	FALSE
-0.0348411	7.93073	2.62019	0.107122	0.754842	AGPAT3	0.970122	FALSE
-0.0574388	5.98902	2.61806	0.10727	0.754842	MPPED1	0.969523	FALSE
-0.0628894	5.0985	2.61814	0.107273	0.754842	THOC5	0.969509	FALSE
0.0611623	5.7495	2.618	0.107274	0.754842	NPAS3	0.969505	FALSE
0.107185	2.72269	2.61021	0.107408	0.754842	SNED1	0.968964	FALSE
-0.109385	3.71309	2.61455	0.107442	0.754842	SLC27A3	0.968826	FALSE
0.0770809	4.74401	2.61318	0.107606	0.754842	LETMD1	0.968163	FALSE
0.0504694	7.6918	2.61273	0.10762	0.754842	H3-3A	0.968107	FALSE
-0.0740707	5.07247	2.61274	0.107632	0.754842	KCNN1	0.968059	FALSE
-0.0423143	9.62441	2.61166	0.107691	0.754842	KIF3A	0.967821	FALSE
-0.112946	3.71569	2.61107	0.107702	0.754842	NR4A2	0.967776	FALSE
-0.0421126	9.27896	2.6097	0.107822	0.754842	CACNG8	0.967293	FALSE
0.0601932	7.96413	2.60913	0.107861	0.754842	STAT3	0.967137	FALSE
-0.141542	2.35883	2.60055	0.107863	0.754842	GCNT1	0.967127	FALSE
0.0547553	5.73688	2.60839	0.107917	0.754842	COX19	0.96691	FALSE
0.0555597	5.31591	2.60833	0.107926	0.754842	ANGEL2	0.966873	FALSE
-0.0656834	5.13868	2.60825	0.107934	0.754842	PPP1R3E	0.966841	FALSE
-0.061973	7.68474	2.60771	0.107956	0.754842	EIF3C	0.966752	FALSE
-0.102683	7.35087	2.60666	0.108028	0.754842	PRMT1	0.966464	FALSE
0.0686613	4.44394	2.60693	0.108031	0.754842	FBXO42	0.966451	FALSE
-0.103253	3.59784	2.60495	0.108072	0.754842	KYAT1	0.966285	FALSE
-0.0360541	6.83371	2.60492	0.108144	0.754842	MAGI1	0.965996	FALSE
-0.0839099	4.67378	2.60452	0.108184	0.754842	MSMO1	0.965837	FALSE
-0.0376022	9.35499	2.60375	0.108222	0.754842	ZBTB7A	0.965685	FALSE
0.194824	2.17378	2.59133	0.108339	0.755152	DNLZ	0.965215	FALSE
-0.0899793	4.4593	2.60163	0.108379	0.755152	WASH2P	0.965053	FALSE
-0.135755	3.49644	2.59872	0.108476	0.755343	PODXL2	0.964667	FALSE
-0.0939306	4.43216	2.59949	0.10852	0.755343	UNC119	0.964491	FALSE
0.0579393	5.34605	2.59774	0.108639	0.755586	LMAN2	0.964014	FALSE
0.0850173	3.75327	2.59669	0.108668	0.755586	DAD1	0.963899	FALSE
-0.0973214	4.23093	2.59446	0.108812	0.755614	COL26A1	0.963322	FALSE
0.0740312	4.26336	2.59178	0.109051	0.755614	IRF2	0.962371	FALSE
-0.121649	2.91526	2.585	0.109171	0.755614	TUT1	0.961894	FALSE
0.0955	4.04863	2.58985	0.109175	0.755614	NAAA	0.961877	FALSE
-0.103874	3.36011	2.58787	0.109198	0.755614	MYT1	0.961785	FALSE
0.0390366	7.45683	2.58825	0.109271	0.755614	CAP1	0.961494	FALSE
-0.0589496	6.87979	2.5878	0.109303	0.755614	FBXO2	0.961367	FALSE
0.0430489	7.60929	2.58546	0.109461	0.755614	SESN3	0.960741	FALSE
0.140377	2.12305	2.57437	0.109508	0.755614	EDN3	0.960553	FALSE
0.054249	6.82574	2.58386	0.109571	0.755614	TCEAL9	0.960304	FALSE
-0.0602564	7.83062	2.58361	0.109587	0.755614	TUBB4B	0.96024	FALSE
-0.0732628	4.17198	2.58269	0.109663	0.755614	RNGTT	0.959939	FALSE
0.0939106	3.63928	2.58086	0.109701	0.755614	SYNGR2	0.95979	FALSE
0.0655391	4.60534	2.58222	0.109704	0.755614	RBBP8	0.959779	FALSE
-0.0716026	5.65744	2.5817	0.109724	0.755614	PNMA6A	0.959698	FALSE
0.043962	6.65304	2.58136	0.109742	0.755614	WDR43	0.959627	FALSE
0.0555024	6.51548	2.58119	0.109754	0.755614	KCNN3	0.959578	FALSE
-0.0569917	6.18884	2.58111	0.109761	0.755614	TRPM3	0.95955	FALSE
-0.0652324	4.75894	2.58079	0.109799	0.755614	STX3	0.959401	FALSE
-0.0545049	6.64655	2.58009	0.109829	0.755614	DGCR5	0.959284	FALSE
-0.163664	2.18203	2.56971	0.109859	0.755614	PDGFC	0.959164	FALSE
-0.0574626	5.46957	2.57783	0.109992	0.756142	CACNG2	0.958637	FALSE
0.0815188	4.02561	2.57588	0.110128	0.756299	KLHDC8B	0.958101	FALSE
0.0670467	5.78198	2.57579	0.110129	0.756299	MX1	0.9581	FALSE
0.151914	2.7227	2.56854	0.11022	0.756487	SMTN	0.957739	FALSE
-0.0378439	8.53349	2.57313	0.110304	0.756487	TCEAL2	0.957407	FALSE
-0.0596097	5.91447	2.57292	0.110326	0.756487	KCNIP4	0.957323	FALSE
-0.110917	3.25093	2.5683	0.110464	0.757044	NTN4	0.956781	FALSE
-0.0469005	6.85325	2.56931	0.110569	0.757377	USP46	0.956367	FALSE
0.0423214	6.67856	2.56541	0.110838	0.758347	TNR	0.95531	FALSE
0.0752602	5.1929	2.56556	0.11084	0.758347	RAB11FIP1	0.955303	FALSE
-0.114736	2.95052	2.56108	0.110881	0.758347	ADAT2	0.955144	FALSE
-0.122235	3.01021	2.55965	0.111006	0.758481	LINC02310	0.954652	FALSE
0.0724194	4.16694	2.5628	0.111033	0.758481	KIF20B	0.954546	FALSE
0.0652867	4.10281	2.5617	0.111106	0.758481	RNF139	0.954264	FALSE
-0.0521432	6.573	2.56124	0.111127	0.758481	ZNF652	0.954179	FALSE
-0.0494441	8.35363	2.55934	0.111257	0.758977	NEUROD2	0.953674	FALSE
0.0379358	7.86104	2.55605	0.111486	0.759604	RPS20	0.952779	FALSE
-0.0631305	4.82072	2.55581	0.111516	0.759604	POLDIP2	0.952661	FALSE
-0.0760423	4.98305	2.55579	0.11152	0.759604	ENPP5	0.952646	FALSE
-0.0464961	6.3264	2.55479	0.111576	0.759604	SETD3	0.952429	FALSE
0.0435663	6.96729	2.5502	0.111894	0.760687	PAK2	0.951192	FALSE
0.066209	4.89808	2.55031	0.111904	0.760687	ZNHIT1	0.951156	FALSE
0.0871081	3.73729	2.54973	0.111906	0.760687	DYNLT1	0.951147	FALSE
0.157312	3.59046	2.54655	0.112107	0.761418	DNAAF4-CCPG1	0.950365	FALSE
-0.132383	2.33045	2.53839	0.112127	0.761418	DPY19L2	0.950288	FALSE
0.122149	2.381	2.53748	0.112215	0.761627	TIFA	0.949948	FALSE
-0.0920158	3.65061	2.54327	0.112336	0.761686	EMB	0.949482	FALSE
0.0388229	8.10695	2.54357	0.112358	0.761686	SARS1	0.949397	FALSE
0.0427715	7.42513	2.54219	0.112455	0.761686	NIN	0.949022	FALSE
0.0446555	6.17467	2.5421	0.112464	0.761686	PCGF5	0.948987	FALSE
-0.0884658	4.50101	2.54167	0.112509	0.761686	TESC	0.948813	FALSE
-0.0696627	4.72559	2.54007	0.112619	0.762045	STX8	0.948389	FALSE
0.139181	2.97346	2.53427	0.112684	0.762102	UNC93B1	0.948136	FALSE
-0.0613081	5.1322	2.53586	0.112914	0.762754	LSM11	0.947253	FALSE
-0.067519	6.69948	2.53553	0.112925	0.762754	MAPKAPK2	0.947211	FALSE
-0.134248	2.65718	2.52875	0.112978	0.762754	EFHC2	0.947005	FALSE
0.0470272	6.07617	2.53437	0.113009	0.762754	PHACTR2	0.946887	FALSE
0.097623	3.36988	2.52871	0.113299	0.76322	H2AJ	0.945774	FALSE
-0.039344	8.35488	2.52986	0.113324	0.76322	PRKAR1A	0.945679	FALSE
0.0388793	7.85451	2.52854	0.113417	0.76322	PHIP	0.945321	FALSE
-0.100322	3.53588	2.52675	0.11345	0.76322	NSDHL	0.945196	FALSE
0.113782	3.21333	2.52485	0.113528	0.76322	ANXA2R-AS1	0.944897	FALSE
0.0874232	3.74286	2.52443	0.113691	0.76322	LINC01551	0.944275	FALSE
-0.0512912	6.10474	2.52421	0.11373	0.76322	KCNC2	0.944125	FALSE
0.142246	2.17251	2.51394	0.113771	0.76322	TOP3B	0.943969	FALSE
0.0527269	5.50467	2.52339	0.113793	0.76322	RIMS4	0.943886	FALSE
0.0668336	4.47327	2.52336	0.113807	0.76322	BMPR1B	0.943829	FALSE
-0.0707732	5.12393	2.52279	0.113839	0.76322	RITA1	0.943707	FALSE
-0.0478495	8.13986	2.5224	0.113853	0.76322	RBFOX3	0.943655	FALSE
-0.061282	6.38746	2.52226	0.113866	0.76322	DGKB	0.943606	FALSE
-0.0815127	3.74453	2.52137	0.113878	0.76322	FAR2	0.943562	FALSE
-0.0433349	7.67348	2.52072	0.113974	0.76348	EIF4G1	0.943196	FALSE
-0.0573769	5.90576	2.51889	0.11411	0.763711	MICOS10	0.942676	FALSE
-0.0904934	3.9028	2.5174	0.114202	0.763711	G6PC3	0.942326	FALSE
0.0896644	3.47186	2.51603	0.114215	0.763711	RSAD1	0.942278	FALSE
-0.0507507	6.10927	2.51688	0.114251	0.763711	TMEM181	0.942138	FALSE
[truncated: 11,365 more rows]

## Sheet: Active.CA..Yes.1
logFC	logCPM	F	PValue	FDR	Gene	LogPValue	Significant
1.44229	5.54319	84.4732	2.28351e-17	2.97382e-13	IGKC	16.6414	TRUE
1.51465	2.91533	70.8343	1.23437e-15	8.03762e-12	IGLC2	14.9086	TRUE
1.15489	2.27419	46.5455	4.31235e-11	1.87199e-07	IGHG3	10.3653	TRUE
1.10044	2.09054	37.2824	2.80987e-09	9.14823e-06	IGHG1	8.55131	TRUE
0.804199	2.20245	32.3501	2.57925e-08	6.71792e-05	TTR	7.58851	TRUE
0.904198	2.22604	25.9382	5.70051e-07	0.0012373	IGLC3	6.24409	TRUE
0.444493	2.93647	22.5572	3.32522e-06	0.00618634	CPVL	5.47818	TRUE
0.722363	3.79004	18.7837	2.06476e-05	0.0336117	SFN	4.68513	TRUE
0.413992	2.56447	18.2246	2.61163e-05	0.0377903	ITGA5	4.58309	TRUE
0.325426	2.72802	16.3823	6.69683e-05	0.0872129	BTN3A1	4.17413	FALSE
0.265787	4.43879	15.8341	9.56255e-05	0.10009	NCKAP1L	4.01943	FALSE
0.310761	2.597	15.6261	9.66469e-05	0.10009	ADCY7	4.01481	FALSE
0.0822602	7.23196	15.7413	9.99135e-05	0.10009	BRD7	4.00038	FALSE
-0.487745	5.48661	15.2345	0.000118688	0.110405	TTTY15	3.92559	FALSE
0.12986	5.78628	14.9105	0.000150632	0.12432	FAM229B	3.82208	FALSE
-0.351117	2.30177	14.6608	0.00015274	0.12432	FAM86JP	3.81605	FALSE
0.319208	3.25877	14.5486	0.00017495	0.128201	SPN	3.75709	FALSE
0.332527	2.72993	14.4452	0.000177195	0.128201	IKZF1	3.75155	FALSE
0.32271	2.79135	13.8986	0.000233778	0.140829	SERTAD1	3.6312	FALSE
0.113945	8.28494	13.9832	0.00023838	0.140829	PTN	3.62273	FALSE
0.19485	5.55096	13.9742	0.000239794	0.140829	SOX4	3.62016	FALSE
0.247257	3.2037	13.8522	0.000246613	0.140829	DDX39A	3.60798	FALSE
0.267618	5.15694	13.9017	0.000248719	0.140829	C3	3.60429	FALSE
-0.274138	2.70391	13.6249	0.000267114	0.144943	RAMAC	3.5733	FALSE
0.211918	5.36956	13.5902	0.000290485	0.151319	CPM	3.53688	FALSE
0.37126	3.79	13.3948	0.00031584	0.155796	GPNMB	3.50053	FALSE
0.244971	3.12956	13.3172	0.000323005	0.155796	DOK1	3.49079	FALSE
0.0865734	7.21954	12.9473	0.000400342	0.186202	SMC1A	3.39757	FALSE
0.074627	8.004	12.7733	0.000436936	0.196215	TOP1	3.35958	FALSE
-0.203897	3.6287	12.6686	0.00045796	0.198801	BORCS5	3.33917	FALSE
0.233643	3.70895	12.5026	0.000497513	0.205705	IFIT2	3.3032	FALSE
0.195288	3.23581	12.4439	0.000505457	0.205705	NME7	3.29632	FALSE
0.320582	4.08302	12.3135	0.00054973	0.214461	GCNA	3.25985	FALSE
0.240983	3.51606	12.2603	0.000559908	0.214461	ACSL1	3.25188	FALSE
0.241046	3.29715	12.0986	0.000604396	0.221887	GAREM2	3.21868	FALSE
-0.205745	3.45084	12.0494	0.000624059	0.221887	CHKB-DT	3.20477	FALSE
0.111484	6.03753	12.0487	0.000630408	0.221887	SWAP70	3.20038	FALSE
-0.174657	3.15819	11.877	0.000674286	0.231085	CGRRF1	3.17116	FALSE
-0.11171	6.31815	11.6414	0.000775092	0.253595	SGTB	3.11065	FALSE
-0.110995	5.25692	11.6147	0.00078654	0.253595	CDC123	3.10428	FALSE
0.352672	2.00623	11.4165	0.000798766	0.253595	PACRG-AS3	3.09758	FALSE
-0.255549	2.51484	11.4324	0.00081786	0.253595	FHIP1A	3.08732	FALSE
-0.291843	2.35305	11.2679	0.000879175	0.254571	SPON2	3.05592	FALSE
-0.124823	6.43232	11.3523	0.000898185	0.254571	NAP1L5	3.04663	FALSE
-0.104593	6.48049	11.318	0.000913893	0.254571	GPRASP1	3.0391	FALSE
-0.11208	5.29651	11.3112	0.000918026	0.254571	VPS26A	3.03714	FALSE
0.23793	2.84716	11.2091	0.00093246	0.254571	CCDC167	3.03037	FALSE
-0.154481	3.93097	11.267	0.000938294	0.254571	ANKS3	3.02766	FALSE
-0.104551	8.00455	11.1968	0.000972011	0.258087	NECAB1	3.01233	FALSE
-0.206171	3.13048	11.1182	0.000992044	0.258087	HTR5A	3.00347	FALSE
0.370031	2.31704	10.9796	0.00101765	0.258087	VSIG4	2.9924	FALSE
0.31268	2.66496	10.995	0.00103053	0.258087	TMIGD3	2.98694	FALSE
-0.203305	3.57986	10.9914	0.00107382	0.259821	ZDHHC15	2.96907	FALSE
-0.107887	5.80766	10.9689	0.00109294	0.259821	DDX51	2.9614	FALSE
0.322194	3.99591	10.952	0.0010973	0.259821	GPX1	2.95967	FALSE
0.373826	2.99727	10.8306	0.00113153	0.263141	NPTX2	2.94633	FALSE
-0.143395	4.50933	10.8342	0.00117289	0.264407	NIPAL2	2.93074	FALSE
-0.0898807	6.72875	10.7905	0.00119712	0.264407	PSMC6	2.92186	FALSE
-0.164738	4.60508	10.7847	0.00120299	0.264407	KCNB2	2.91974	FALSE
0.333005	2.59634	10.6699	0.00121819	0.264407	SIGLEC8	2.91429	FALSE
0.0803778	8.86708	10.6935	0.00125804	0.268582	PTPRZ1	2.9003	FALSE
0.15456	5.13473	10.5726	0.00134048	0.277921	RAB13	2.87274	FALSE
0.232857	3.29661	10.5073	0.00136552	0.277921	CSF3R	2.8647	FALSE
-0.254924	2.5749	10.4423	0.00136778	0.277921	ATG9B	2.86398	FALSE
-0.136548	5.11887	10.4941	0.00139582	0.277921	GLS2	2.85517	FALSE
-0.16925	4.22581	10.466	0.00141442	0.277921	OGFOD3	2.84942	FALSE
0.151025	4.33088	10.3897	0.00147223	0.277921	LRFN1	2.83203	FALSE
-0.110071	6.83938	10.3877	0.00147267	0.277921	NAP1L3	2.83189	FALSE
0.279952	2.45462	10.2786	0.0014842	0.277921	ERMAP	2.82851	FALSE
0.370852	6.72732	10.3603	0.00149386	0.277921	CHI3L1	2.82569	FALSE
0.278005	2.50862	10.1744	0.00157051	0.288068	DOCK6	2.80396	FALSE
-0.191558	3.52161	10.1813	0.00162418	0.293073	NSDHL	2.78937	FALSE
0.112388	6.10116	10.164	0.00165343	0.293073	POU2F2	2.78161	FALSE
0.314765	2.51241	10.042	0.00168205	0.293073	IQGAP2	2.77416	FALSE
0.334357	4.05044	10.1171	0.001688	0.293073	INHBA	2.77263	FALSE
-0.17631	3.60729	10.0661	0.0017327	0.293073	FSTL4	2.76128	FALSE
-0.166398	3.71524	10.0413	0.00175401	0.293073	ZNF329	2.75597	FALSE
-0.289685	2.24426	9.9407	0.00175533	0.293073	MC4R	2.75564	FALSE
0.118477	5.80763	9.94925	0.00184804	0.2969	RBM10	2.73329	FALSE
0.282547	2.59549	9.85526	0.00186367	0.2969	TES	2.72963	FALSE
0.0568148	9.01087	9.93104	0.00186452	0.2969	KTN1	2.72943	FALSE
0.146838	4.7145	9.85582	0.00194162	0.2969	ZFP41	2.71184	FALSE
0.3367	2.47894	9.70945	0.00200035	0.2969	CD37	2.69889	FALSE
-0.126449	6.75082	9.79172	0.00200453	0.2969	PSMD12	2.69799	FALSE
-0.133168	5.61488	9.76714	0.00203138	0.2969	TPD52L1	2.69221	FALSE
0.30528	4.1696	9.7653	0.00203168	0.2969	IFI44L	2.69215	FALSE
0.311072	2.37527	9.65856	0.00204231	0.2969	KLHL6	2.68988	FALSE
0.215484	4.15622	9.75424	0.00204357	0.2969	ZFP36L2	2.68961	FALSE
0.205682	3.55484	9.72218	0.00205793	0.2969	WAS	2.68657	FALSE
-0.234902	2.70965	9.66591	0.00206799	0.2969	SOWAHB	2.68445	FALSE
0.280394	2.49371	9.61278	0.00210755	0.2969	ADA	2.67622	FALSE
-0.237065	2.60403	9.61977	0.00210822	0.2969	VPS37D	2.67608	FALSE
0.251979	3.70505	9.64809	0.00214251	0.2969	CXCL16	2.66908	FALSE
0.110677	7.30408	9.66296	0.00214302	0.2969	KIF1C	2.66897	FALSE
0.308474	2.2595	9.47188	0.0022499	0.308426	ZNF581	2.64784	FALSE
0.139384	4.24186	9.53055	0.00229838	0.311789	DDX39B	2.63858	FALSE
0.142796	4.68312	9.49537	0.00234138	0.314349	VAT1	2.63053	FALSE
0.277647	2.54388	9.34219	0.00243384	0.321304	NFKBID	2.61371	FALSE
0.130461	4.37513	9.40661	0.00245138	0.321304	TRMT5	2.61059	FALSE
0.219601	3.7696	9.37776	0.00247998	0.321304	IL10RA	2.60555	FALSE
0.261816	2.90653	9.31299	0.00251184	0.321304	SAMD9	2.60001	FALSE
-0.126	4.69099	9.35223	0.00252324	0.321304	PMS2P4	2.59804	FALSE
0.143384	6.1071	9.32664	0.0025542	0.321304	CD82	2.59275	FALSE
0.392175	2.28944	9.22137	0.00257667	0.321304	PCDHA13	2.58894	FALSE
-0.0865269	8.15729	9.26527	0.00263646	0.321304	PFN2	2.57898	FALSE
0.213097	2.85701	9.21727	0.00263945	0.321304	SP140L	2.57849	FALSE
0.118852	4.38272	9.26436	0.00263991	0.321304	MATCAP1	2.57841	FALSE
0.10928	4.89433	9.19992	0.00273139	0.32936	ANO4	2.56362	FALSE
0.157203	3.70598	9.16519	0.00277022	0.330978	ZSCAN32	2.55749	FALSE
0.172046	3.40649	8.98863	0.00302442	0.35413	IL27RA	2.51936	FALSE
0.223459	2.90039	8.94933	0.00303907	0.35413	TNFRSF14	2.51726	FALSE
0.237126	3.12683	8.96305	0.00304584	0.35413	EVI2B	2.51629	FALSE
-0.11312	4.82609	8.96934	0.00308197	0.35413	ENDOV	2.51117	FALSE
0.210688	3.00779	8.91755	0.00309996	0.35413	RASAL1	2.50864	FALSE
-0.11251	7.85648	8.9158	0.00316586	0.358513	PNMA8B	2.49951	FALSE
0.123044	5.16226	8.8865	0.00321792	0.361267	SERPINB6	2.49242	FALSE
-0.34909	3.21776	8.75226	0.00328744	0.362227	TXLNGY	2.48314	FALSE
-0.115632	5.00233	8.82466	0.0033247	0.362227	GAMT	2.47825	FALSE
0.0696717	6.61187	8.82082	0.00332815	0.362227	MIER1	2.4778	FALSE
0.176301	4.79385	8.80794	0.00335415	0.362227	ZDHHC8BP	2.47442	FALSE
-0.0922535	6.7762	8.79952	0.00336554	0.362227	AHNAK2	2.47294	FALSE
0.15492	4.56178	8.76787	0.00342581	0.362967	DAB2	2.46524	FALSE
0.144208	4.54395	8.7525	0.00345244	0.362967	DPYSL5	2.46187	FALSE
-0.109602	4.74168	8.75085	0.00345603	0.362967	B3GALNT1	2.46142	FALSE
0.293199	3.10544	8.65798	0.00355874	0.36742	HLA-DQB1	2.4487	FALSE
0.292391	2.77773	8.64421	0.0035626	0.36742	TLR7	2.44823	FALSE
-0.19558	3.81449	8.67752	0.00358308	0.36742	CIAO3	2.44574	FALSE
-0.14452	5.1336	8.651	0.00364153	0.370497	ACP2	2.43872	FALSE
0.166863	4.61625	8.60545	0.00373111	0.375594	ADAP2	2.42816	FALSE
-0.262526	2.77039	8.54481	0.0037493	0.375594	IGFN1	2.42605	FALSE
-0.160404	4.97016	8.55841	0.00382488	0.38024	OPRM1	2.41738	FALSE
0.183329	3.80541	8.50784	0.00391893	0.386638	SEMA3F	2.40683	FALSE
-0.120826	5.27876	8.469	0.00400818	0.39247	CHCHD7	2.39705	FALSE
-0.140267	4.39746	8.38737	0.00418563	0.405602	MYH7B	2.37824	FALSE
0.273572	2.57115	8.31895	0.00420459	0.405602	ZNF563	2.37628	FALSE
-0.245272	3.32566	8.30334	0.0043349	0.41461	ODAD3	2.36302	FALSE
-0.138918	4.66456	8.28191	0.00442708	0.41461	PARP8	2.35388	FALSE
-0.133565	5.00156	8.27147	0.00445014	0.41461	DYNLT3	2.35163	FALSE
0.179399	4.13292	8.269	0.00445378	0.41461	GALM	2.35127	FALSE
0.19312	3.49609	8.2568	0.00445714	0.41461	TRIP10	2.35094	FALSE
0.247282	3.69337	8.20011	0.00460401	0.425234	MS4A7	2.33686	FALSE
0.238548	2.24923	8.11271	0.00465568	0.426978	THSD1	2.33202	FALSE
-0.100002	6.92793	8.16793	0.00469703	0.427406	SLC38A1	2.32818	FALSE
0.094316	6.70394	8.15641	0.00472598	0.427406	SRRT	2.32551	FALSE
0.250253	3.50086	8.0995	0.00482666	0.429118	LAIR1	2.31635	FALSE
0.16544	4.8531	8.11253	0.00484154	0.429118	BST2	2.31502	FALSE
-0.110151	5.40433	8.07094	0.0049479	0.429118	SATB2	2.30558	FALSE
-0.0931738	5.79366	8.0677	0.00495528	0.429118	BCAT1	2.30493	FALSE
0.183667	3.85729	8.05778	0.00497591	0.429118	MAN2B1	2.30313	FALSE
-0.206865	2.82766	8.00573	0.00502422	0.429118	DSC2	2.29893	FALSE
0.153998	4.21317	8.0363	0.00504054	0.429118	NKAPL	2.29752	FALSE
-0.0623323	9.00618	8.02486	0.00506722	0.429118	RTN3	2.29523	FALSE
0.240204	2.58244	7.97176	0.00507152	0.429118	NTN1	2.29486	FALSE
0.184418	2.98794	7.99444	0.00507442	0.429118	MANBA	2.29461	FALSE
0.163687	2.99764	7.97258	0.00513106	0.430857	CNNM4	2.28979	FALSE
0.241321	2.6183	7.94215	0.00516115	0.430857	SP140	2.28725	FALSE
-0.212402	2.71091	7.92069	0.00523575	0.4343	ZNF669	2.28102	FALSE
0.137271	3.89821	7.93169	0.00532141	0.437338	CENPS	2.27397	FALSE
0.15788	3.89184	7.92202	0.00533953	0.437338	ATG16L2	2.2725	FALSE
0.129332	4.69802	7.90852	0.0053956	0.439168	TMEM229A	2.26796	FALSE
-0.12194	4.60511	7.89277	0.00544259	0.440241	ZNF83	2.26419	FALSE
-0.107674	4.82306	7.88031	0.00547768	0.440345	CMPK1	2.2614	FALSE
-0.141512	3.63771	7.86029	0.00552013	0.441035	ELK4	2.25805	FALSE
0.0758501	6.04952	7.83896	0.00559552	0.444332	CEP97	2.25216	FALSE
-0.0702317	8.57003	7.78714	0.00575072	0.453888	NORAD	2.24028	FALSE
0.24729	3.46463	7.74391	0.00585158	0.456788	MS4A6A	2.23273	FALSE
-0.203638	3.21521	7.73747	0.00585761	0.456788	PAFAH2	2.23228	FALSE
0.265085	2.45076	7.66647	0.00595088	0.4613	HCP5	2.22542	FALSE
0.145531	4.44886	7.69856	0.00603464	0.465024	LAMC1	2.21935	FALSE
0.0980719	6.11626	7.67138	0.00611859	0.468393	POU3F2	2.21335	FALSE
0.293581	2.82278	7.62635	0.00615029	0.468393	CXCR4	2.2111	FALSE
-0.15669	3.4894	7.6078	0.00630348	0.476693	SIKE1	2.20042	FALSE
0.0816294	7.02321	7.60676	0.00633248	0.476693	ACIN1	2.19843	FALSE
0.26373	2.5976	7.53048	0.00643456	0.481079	CFI	2.19148	FALSE
0.215254	4.79819	7.54105	0.00656187	0.481079	TYROBP	2.18297	FALSE
0.0754458	6.06951	7.53026	0.00659827	0.481079	KIF16B	2.18057	FALSE
-0.14919	3.63804	7.51463	0.0066391	0.481079	EMB	2.17789	FALSE
-0.252018	3.95104	7.45426	0.00664184	0.481079	PCDH11Y	2.17771	FALSE
0.404315	1.97861	7.44045	0.00666237	0.481079	RGPD2	2.17637	FALSE
-0.0773619	7.33753	7.50717	0.00667899	0.481079	RAB6A	2.17529	FALSE
-0.217767	3.58285	7.50026	0.00668627	0.481079	KIF19	2.17482	FALSE
0.120218	4.92512	7.47713	0.00679202	0.48487	DDAH2	2.168	FALSE
0.265696	2.58182	7.41649	0.0068408	0.48487	ADCY4	2.16489	FALSE
-0.098964	5.39412	7.45462	0.00687325	0.48487	CNTN4	2.16284	FALSE
-0.218917	2.41385	7.38977	0.00691149	0.48487	XK	2.16043	FALSE
0.154343	3.22071	7.42308	0.00692512	0.48487	MED26	2.15957	FALSE
0.15216	3.61018	7.42223	0.00697184	0.484887	CRB1	2.15665	FALSE
0.140928	3.77605	7.41	0.0070296	0.484887	ARHGEF40	2.15307	FALSE
-0.0961005	5.74329	7.41032	0.00703706	0.484887	KLHDC2	2.15261	FALSE
-0.135995	4.29458	7.40155	0.00707478	0.48492	SLC25A16	2.15029	FALSE
0.123473	4.07784	7.3687	0.00718336	0.489785	MRPL53	2.14367	FALSE
-0.138902	4.69468	7.36239	0.00722453	0.490026	PCDH8	2.14119	FALSE
-0.101836	6.81897	7.33034	0.00734364	0.49088	GMFB	2.13409	FALSE
-0.128065	3.97407	7.30752	0.00743571	0.49088	ZNF506	2.12868	FALSE
0.291914	2.46984	7.23661	0.00751154	0.49088	COL6A3	2.12427	FALSE
0.31366	3.16643	7.25964	0.00753743	0.49088	AGAP5	2.12278	FALSE
0.156826	3.65532	7.27046	0.00755627	0.49088	SYNGR2	2.12169	FALSE
0.206251	3.6278	7.26338	0.00758821	0.49088	PTAFR	2.11986	FALSE
-0.311097	3.38972	7.19738	0.00762106	0.49088	RPS4Y1	2.11798	FALSE
-0.117128	4.65877	7.25241	0.00766517	0.49088	C3orf70	2.11548	FALSE
-0.21427	2.34089	7.19171	0.00768803	0.49088	ERICH2	2.11418	FALSE
-0.130283	5.18828	7.24303	0.00770125	0.49088	RRAGC	2.11344	FALSE
-0.209883	2.77659	7.20552	0.00771647	0.49088	MOB3A	2.11258	FALSE
0.196556	4.27498	7.23894	0.00771758	0.49088	AEBP1	2.11252	FALSE
0.0974595	4.86472	7.23319	0.00774305	0.49088	ELOF1	2.11109	FALSE
-0.0658471	6.75183	7.17857	0.00796821	0.49088	ALDH5A1	2.09864	FALSE
-0.165768	4.44368	7.16395	0.00803759	0.49088	ARRDC3	2.09487	FALSE
-0.0709065	7.36557	7.16096	0.00804374	0.49088	AKAP6	2.09454	FALSE
-0.0796787	6.20884	7.1493	0.00809575	0.49088	SH3BGRL2	2.09174	FALSE
0.178143	5.13042	7.1432	0.00812375	0.49088	TMEM176B	2.09024	FALSE
0.112082	6.38541	7.14125	0.00813051	0.49088	MSN	2.08988	FALSE
0.134217	3.85828	7.13795	0.0081406	0.49088	DANCR	2.08934	FALSE
0.265186	2.71528	7.09143	0.00818535	0.49088	TREM2	2.08696	FALSE
-0.169349	3.27186	7.11211	0.00820451	0.49088	SLC35D1	2.08595	FALSE
0.219798	3.08092	7.08775	0.00826598	0.49088	SELPLG	2.08271	FALSE
-0.0844832	6.7088	7.10859	0.00827442	0.49088	FAM81A	2.08226	FALSE
-0.0824978	6.66744	7.10819	0.0082762	0.49088	KSR2	2.08217	FALSE
-0.145288	5.16488	7.10572	0.00829204	0.49088	ETNPPL	2.08134	FALSE
-0.0900182	6.19362	7.09706	0.00832675	0.49088	BRAF	2.07952	FALSE
-0.0795719	5.81655	7.08775	0.00836966	0.49088	BICD2	2.07729	FALSE
0.0980231	6.22233	7.082	0.00839463	0.49088	ATP1B3	2.076	FALSE
-0.0876315	9.11796	7.08042	0.00840034	0.49088	OIP5-AS1	2.0757	FALSE
0.0707964	7.26588	7.07328	0.00843305	0.49088	GOLIM4	2.07402	FALSE
-0.125564	4.66496	7.0696	0.00845743	0.49088	UEVLD	2.07276	FALSE
0.214716	2.4254	7.01343	0.00848099	0.49088	FBLN5	2.07155	FALSE
0.127295	9.1059	7.03841	0.00859293	0.493393	FTL	2.06586	FALSE
0.163543	3.11605	7.00982	0.00860019	0.493393	ELFN1	2.06549	FALSE
0.171328	7.41939	6.99669	0.00878903	0.502015	IFI6	2.05606	FALSE
-0.196448	2.52809	6.92518	0.00893863	0.508331	SLC35B3	2.04873	FALSE
-0.333499	2.3083	6.96043	0.00899811	0.509489	PRKY	2.04585	FALSE
0.218215	2.78149	6.89892	0.00911524	0.513229	ALPK3	2.04023	FALSE
0.196523	2.65159	6.88413	0.0091718	0.513229	EPHB4	2.03755	FALSE
-0.128402	4.05317	6.90897	0.00921964	0.513229	FECH	2.03529	FALSE
-0.232216	2.37571	6.86211	0.00922181	0.513229	ANKRD31	2.03518	FALSE
0.200503	2.61143	6.85903	0.00928131	0.514343	LINC02696	2.03239	FALSE
-0.235351	2.57631	6.84223	0.00936276	0.514972	LINC02449	2.0286	FALSE
0.115122	4.66055	6.87079	0.00941547	0.514972	REEP3	2.02616	FALSE
0.161326	2.92784	6.81617	0.0095688	0.514972	POP5	2.01914	FALSE
-0.166124	3.13757	6.8189	0.00958001	0.514972	LMNB1	2.01863	FALSE
0.138947	4.15417	6.83527	0.00959351	0.514972	SDHAP1	2.01802	FALSE
-0.250852	2.49239	6.78957	0.00960934	0.514972	ADAM20	2.01731	FALSE
0.166951	3.79171	6.82763	0.00961411	0.514972	SLC16A10	2.01709	FALSE
0.0994569	7.74873	6.82843	0.00962626	0.514972	PLEKHB1	2.01654	FALSE
-0.257998	2.59983	6.78767	0.00964856	0.514972	CA12	2.01554	FALSE
0.143211	4.01238	6.79291	0.00981212	0.521564	SLC35E4	2.00824	FALSE
0.0564136	6.97845	6.76955	0.00993879	0.524088	THOC2	2.00267	FALSE
-0.135447	4.47378	6.77014	0.00994353	0.524088	NME5	2.00246	FALSE
0.192119	2.83112	6.73572	0.00998032	0.524088	BLM	2.00086	FALSE
0.0842289	5.58411	6.74238	0.0100897	0.525848	GARRE1	1.99612	FALSE
-0.206254	2.955	6.70625	0.0101672	0.525848	SLC10A7	1.9928	FALSE
0.151353	4.52286	6.72822	0.0101686	0.525848	BGN	1.99274	FALSE
0.229684	2.60582	6.66234	0.0103249	0.525848	OLFML3	1.98611	FALSE
0.189525	3.7769	6.6931	0.0103464	0.525848	ADORA2A	1.98521	FALSE
0.222703	5.40047	6.68408	0.010415	0.525848	HLA-DRA	1.98234	FALSE
0.144798	3.91883	6.67077	0.0104734	0.525848	ILK	1.97991	FALSE
-0.232551	4.79012	6.67403	0.0104745	0.525848	RBM3	1.97987	FALSE
0.130441	5.66379	6.6719	0.0104829	0.525848	XAF1	1.97952	FALSE
-0.110585	4.70713	6.66695	0.0105164	0.525848	GTF2H1	1.97813	FALSE
0.15874	5.05486	6.66303	0.0105367	0.525848	POU3F4	1.9773	FALSE
0.170505	3.15594	6.63292	0.0105714	0.525848	NDUFB3	1.97587	FALSE
0.113286	4.92624	6.64821	0.0106223	0.525848	FMNL3	1.97378	FALSE
0.1164	5.03716	6.63989	0.0106701	0.525848	SCAMP2	1.97183	FALSE
0.177573	3.17998	6.61986	0.0106732	0.525848	PSPN	1.97171	FALSE
-0.0667564	7.04909	6.63673	0.0106819	0.525848	CADPS	1.97135	FALSE
-0.0735315	5.96184	6.6306	0.0107195	0.525848	SECISBP2	1.96982	FALSE
-0.0999195	5.08229	6.62768	0.0107407	0.525848	HPF1	1.96897	FALSE
0.0650625	9.67519	6.61352	0.0108171	0.527607	PNISR	1.96589	FALSE
-0.204507	2.60676	6.57088	0.0108704	0.528015	LINC00092	1.96376	FALSE
0.139724	4.31479	6.5978	0.0109066	0.528015	DTX1	1.96231	FALSE
0.163034	2.8827	6.56699	0.0109609	0.528679	ABCC4	1.96015	FALSE
0.123466	4.23714	6.57116	0.0110756	0.532242	YES1	1.95563	FALSE
0.118578	4.49679	6.559	0.0111514	0.533913	PSEN2	1.95267	FALSE
0.0994118	7.15496	6.54466	0.0112307	0.535363	SUN2	1.94959	FALSE
-0.080327	8.68922	6.53601	0.0112833	0.535363	UBC	1.94756	FALSE
0.184317	2.96127	6.51328	0.011305	0.535363	CTNS	1.94673	FALSE
0.239348	2.54822	6.46483	0.0115032	0.542776	ADORA3	1.93918	FALSE
0.161541	4.54357	6.48904	0.0115817	0.543625	PDXDC2P-NPIPB14P	1.93623	FALSE
-0.0596812	8.34282	6.46666	0.011718	0.543625	NPEPPS	1.93115	FALSE
-0.105159	4.27479	6.46075	0.0117654	0.543625	CLN5	1.92939	FALSE
0.0582636	6.858	6.45506	0.0117929	0.543625	ZNF24	1.92838	FALSE
0.242266	2.77447	6.42459	0.0118034	0.543625	TP53TG5	1.92799	FALSE
-0.221122	2.39398	6.3956	0.0119089	0.543625	ALOX12B	1.92413	FALSE
0.143832	3.45224	6.42558	0.0119233	0.543625	ABHD6	1.9236	FALSE
-0.213351	2.47786	6.39288	0.0119445	0.543625	FLVCR1-DT	1.92283	FALSE
0.156985	2.99504	6.41367	0.0119476	0.543625	FBXL7	1.92272	FALSE
-0.0926879	5.03118	6.41772	0.0120424	0.543625	TRMT9B	1.91929	FALSE
-0.141838	4.15132	6.41336	0.0120719	0.543625	SELENOO	1.91822	FALSE
-0.222715	2.58044	6.372	0.0120939	0.543625	FGF17	1.91743	FALSE
-0.122383	3.85631	6.40713	0.0121014	0.543625	LYPD5	1.91716	FALSE
0.101281	6.71773	6.40297	0.0121333	0.543625	MAPKAPK2	1.91602	FALSE
0.121902	4.1583	6.40164	0.0121473	0.543625	ELOVL2	1.91552	FALSE
-0.255413	2.6957	6.35385	0.0122195	0.544789	PCAT2	1.91295	FALSE
-0.0723378	8.60725	6.38425	0.012257	0.544789	PPM1K	1.91162	FALSE
0.111184	5.93706	6.36899	0.0123626	0.546047	ROGDI	1.90789	FALSE
0.144675	3.32726	6.35424	0.012395	0.546047	MYO1D	1.90675	FALSE
-0.133781	3.82414	6.36083	0.0124111	0.546047	FAM184B	1.90619	FALSE
0.187394	2.45911	6.31262	0.0124921	0.547759	RIPK2	1.90337	FALSE
0.268401	3.05748	6.3022	0.0126661	0.550725	FCGBP	1.89736	FALSE
-0.111509	6.44614	6.32388	0.0126698	0.550725	PNMA3	1.89723	FALSE
0.0917985	5.32496	6.32144	0.0126908	0.550725	COMMD7	1.89651	FALSE
0.120915	5.33228	6.3153	0.0127289	0.550725	CAMK1	1.89521	FALSE
0.243916	2.79206	6.27239	0.0128319	0.553344	ISG15	1.89171	FALSE
0.232873	4.21938	6.26583	0.0130737	0.560335	GBP2	1.8836	FALSE
-0.0908422	6.05611	6.26047	0.0131182	0.560335	CERS6	1.88212	FALSE
0.0693284	8.04094	6.25436	0.0131596	0.560335	DCAF7	1.88076	FALSE
0.196507	6.29063	6.25376	0.0131661	0.560335	CD74	1.88054	FALSE
-0.0604839	6.49775	6.24215	0.0132489	0.561197	PIAS2	1.87782	FALSE
-0.0933831	4.59753	6.23256	0.0133277	0.561197	AMFR	1.87525	FALSE
-0.0885998	7.39594	6.21921	0.0134156	0.561197	PRRT2	1.87239	FALSE
-0.18426	3.5417	6.21258	0.0134392	0.561197	GLIDR	1.87163	FALSE
0.12022	3.80162	6.21315	0.0134494	0.561197	TSPAN31	1.8713	FALSE
-0.0948328	4.82571	6.21225	0.0134754	0.561197	MAEA	1.87046	FALSE
-0.0618467	6.7829	6.20946	0.013488	0.561197	RAB5A	1.87005	FALSE
0.288316	2.15337	6.14711	0.0136019	0.564134	OAS1	1.8664	FALSE
0.14022	3.71177	6.16787	0.0137763	0.565652	TEPSIN	1.86087	FALSE
-0.108696	4.52131	6.16878	0.0138012	0.565652	DHDDS	1.86008	FALSE
-0.122276	4.92888	6.16575	0.0138234	0.565652	RNASEH1-DT	1.85939	FALSE
0.0620039	7.46455	6.15573	0.0138908	0.565652	ARPP21	1.85727	FALSE
0.155439	3.04287	6.13775	0.0138943	0.565652	TAX1BP3	1.85716	FALSE
-0.106414	4.28386	6.15487	0.013906	0.565652	KLHL12	1.8568	FALSE
0.0833712	5.97894	6.14819	0.0139513	0.565652	GNG7	1.85539	FALSE
0.180147	5.63438	6.12875	0.0141025	0.565652	TNFRSF1B	1.8507	FALSE
0.151471	3.01523	6.10167	0.0141526	0.565652	PRDX3	1.84916	FALSE
0.0785045	5.19635	6.12141	0.0141615	0.565652	MAP3K7	1.84889	FALSE
0.216029	2.65783	6.08467	0.0142149	0.565652	DNAJB5	1.84726	FALSE
0.0916613	6.71062	6.1088	0.0142541	0.565652	MAP3K3	1.84606	FALSE
-0.0658793	6.05451	6.10594	0.0142779	0.565652	TIPRL	1.84534	FALSE
-0.0840226	5.2848	6.0932	0.0143822	0.565652	SFXN1	1.84217	FALSE
0.114994	5.32757	6.09284	0.0143847	0.565652	ASCL1	1.8421	FALSE
0.0700268	5.91973	6.08939	0.0144089	0.565652	ELF2	1.84137	FALSE
-0.120677	3.70961	6.08405	0.0144132	0.565652	GPKOW	1.84124	FALSE
-0.278036	3.26187	6.04566	0.0144312	0.565652	KDM5D	1.8407	FALSE
0.212775	4.635	6.07421	0.01453	0.565652	HMOX1	1.83773	FALSE
0.0907246	7.33086	6.07317	0.0145353	0.565652	YBX1	1.83758	FALSE
-0.074705	7.60463	6.06787	0.0145776	0.565652	PNMA2	1.83632	FALSE
0.126417	3.95071	6.06231	0.0146118	0.565652	TMED3	1.8353	FALSE
0.185483	3.32991	6.05197	0.0146375	0.565652	CD302	1.83453	FALSE
-0.0815296	6.22357	6.05117	0.0147137	0.566911	RSPH3	1.83228	FALSE
-0.324901	2.75793	5.99525	0.0149296	0.567094	PRODH	1.82595	FALSE
0.0529504	8.39359	6.02366	0.0149362	0.567094	KMT2C	1.82576	FALSE
-0.0586283	9.0211	6.02322	0.0149397	0.567094	CELF2	1.82566	FALSE
0.0868081	7.48152	6.01088	0.0150418	0.567094	TPP1	1.8227	FALSE
-0.102715	4.87123	6.01113	0.0150488	0.567094	NAE1	1.8225	FALSE
-0.0837891	5.88321	6.00117	0.0151255	0.567094	ECHS1	1.82029	FALSE
-0.225976	2.61823	5.96455	0.0151876	0.567094	MPP4	1.81851	FALSE
-0.104685	5.60194	5.99244	0.0151994	0.567094	LNX1	1.81817	FALSE
0.112485	4.77062	5.99075	0.0152169	0.567094	FKBP1B	1.81767	FALSE
0.178017	2.95946	5.96692	0.0152697	0.567094	SEPTIN1	1.81617	FALSE
-0.109787	4.30178	5.98189	0.0152938	0.567094	CSTF2T	1.81548	FALSE
-0.134669	3.76946	5.97873	0.0152974	0.567094	PHAF1	1.81538	FALSE
0.113382	5.84532	5.97762	0.0153231	0.567094	MAFK	1.81465	FALSE
0.147824	3.29579	5.96721	0.015328	0.567094	CKLF	1.81451	FALSE
0.122785	4.21361	5.96769	0.0154049	0.567682	NSMCE1	1.81234	FALSE
0.115582	4.77795	5.96559	0.0154311	0.567682	PEDS1	1.8116	FALSE
-0.153661	3.00428	5.93883	0.0155286	0.569428	PRO1804	1.80887	FALSE
-0.132287	3.91039	5.94825	0.015566	0.569428	CENPF	1.80782	FALSE
0.146095	3.20965	5.92724	0.0156532	0.570141	HTRA2	1.8054	FALSE
0.120888	4.57401	5.93735	0.0156731	0.570141	ITGB5	1.80485	FALSE
0.128407	3.88486	5.92548	0.0157604	0.57055	PDE3B	1.80243	FALSE
-0.0984106	4.84669	5.92595	0.0157719	0.57055	LANCL2	1.80211	FALSE
0.077779	5.94875	5.91893	0.0158263	0.570929	ING2	1.80062	FALSE
-0.0965312	4.7208	5.90727	0.015936	0.572995	ZFPM2	1.79762	FALSE
0.127629	4.71373	5.89792	0.016016	0.572995	TGFB2-OT1	1.79545	FALSE
0.0710312	6.21129	5.89482	0.0160371	0.572995	TUT7	1.79488	FALSE
0.170984	3.44154	5.88428	0.0160787	0.572995	HPSE2	1.79375	FALSE
0.169038	3.27793	5.87676	0.0161035	0.572995	SALL3	1.79308	FALSE
-0.186895	3.0513	5.86712	0.0161561	0.5733	CAVIN4	1.79166	FALSE
-0.168011	2.98166	5.85199	0.0162835	0.57625	LETM2	1.78825	FALSE
-0.139475	3.57938	5.84701	0.0164117	0.576604	PEX16	1.78485	FALSE
0.193015	2.73113	5.82574	0.0164345	0.576604	SLC12A4	1.78424	FALSE
-0.283596	3.12865	5.80979	0.0164514	0.576604	EIF1AY	1.7838	FALSE
-0.0942779	5.40419	5.84689	0.0164706	0.576604	ANKDD1A	1.78329	FALSE
0.103093	5.25715	5.83248	0.0166036	0.577497	RASSF8	1.7798	FALSE
0.149024	3.52739	5.8125	0.0167432	0.577497	CCDC125	1.77616	FALSE
0.173017	3.01479	5.8014	0.0167462	0.577497	CT75	1.77608	FALSE
0.111927	5.0027	5.81508	0.0167656	0.577497	EP400P1	1.77558	FALSE
0.0850346	9.21535	5.80903	0.0168131	0.577497	DYNC1I2	1.77435	FALSE
0.236784	5.32078	5.80723	0.0168346	0.577497	TIMP1	1.7738	FALSE
0.330078	2.22687	5.77078	0.0168638	0.577497	LOC102723996	1.77305	FALSE
0.204959	2.57272	5.77458	0.0168748	0.577497	LINC01354	1.77276	FALSE
0.209587	2.93212	5.77694	0.0169469	0.577497	LILRB1	1.77091	FALSE
0.141549	4.45512	5.79298	0.0169709	0.577497	IFI27	1.7703	FALSE
-0.0744645	6.25835	5.7831	0.0170579	0.577497	SAR1A	1.76808	FALSE
0.141336	2.99276	5.76697	0.0170731	0.577497	LOC107984974	1.76769	FALSE
0.155138	6.92721	5.77829	0.0171023	0.577497	IFITM2	1.76695	FALSE
0.0602644	7.06518	5.7767	0.0171169	0.577497	EP300	1.76657	FALSE
0.125806	5.2323	5.76495	0.0172336	0.577889	GALNT8	1.76362	FALSE
0.141518	4.11309	5.75052	0.0173715	0.577889	UBE2L6	1.76016	FALSE
-0.125019	3.39861	5.73952	0.0173775	0.577889	CMC1	1.76001	FALSE
-0.158936	2.80984	5.729	0.017385	0.577889	POFUT1	1.75982	FALSE
0.148037	3.8664	5.74739	0.0173896	0.577889	PYGM	1.75971	FALSE
0.173014	2.69309	5.72442	0.0173948	0.577889	UGDH	1.75958	FALSE
0.0717821	10.3349	5.73929	0.0174744	0.578007	PTMA	1.7576	FALSE
-0.123253	5.77295	5.73838	0.0174871	0.578007	MCM4	1.75728	FALSE
0.0888886	5.29154	5.72957	0.0175756	0.57946	GNA12	1.75509	FALSE
-0.0856005	6.53675	5.72156	0.0176482	0.580384	THRB	1.7533	FALSE
-0.230816	2.14073	5.66892	0.0177693	0.58184	DNAJC22	1.75033	FALSE
-0.412267	2.48928	5.67482	0.0177818	0.58184	HSPA6	1.75002	FALSE
0.129776	3.61181	5.69683	0.0178484	0.582556	ZNF66	1.7484	FALSE
-0.0527474	9.47622	5.69649	0.0178937	0.582573	PREPL	1.7473	FALSE
0.192552	2.98519	5.66573	0.0180284	0.584972	NOS3	1.74404	FALSE
0.117252	4.14605	5.68056	0.0180572	0.584972	SPACA6	1.74335	FALSE
0.125296	4.52673	5.66183	0.0182261	0.586483	UBL7	1.73931	FALSE
-0.0534052	7.37372	5.65368	0.0183238	0.586483	COPA	1.73698	FALSE
-0.0599755	6.97471	5.65297	0.0183314	0.586483	SLC25A3	1.7368	FALSE
0.0962162	6.81966	5.64928	0.0183692	0.586483	PMEPA1	1.73591	FALSE
-0.0724245	8.89101	5.64582	0.0184035	0.586483	USP22	1.7351	FALSE
-0.0850924	5.54644	5.6428	0.0184399	0.586483	BOLA3-DT	1.73424	FALSE
-0.0867982	5.97924	5.63669	0.0185	0.586483	BCL2L13	1.73283	FALSE
0.232581	2.42955	5.60122	0.0185437	0.586483	MX2	1.7318	FALSE
0.111322	4.50958	5.63249	0.0185496	0.586483	MED27	1.73166	FALSE
-0.18967	2.5614	5.6043	0.0185542	0.586483	FZD6	1.73156	FALSE
-0.22166	2.41601	5.59225	0.0186316	0.587099	CPAMD8	1.72975	FALSE
0.200152	2.85937	5.60226	0.0186638	0.587099	EPSTI1	1.729	FALSE
0.186699	2.5681	5.57739	0.0188458	0.590781	GLIPR1L2	1.72478	FALSE
0.125912	4.61311	5.60133	0.0188716	0.590781	SSBP4	1.72419	FALSE
-0.0787485	5.56495	5.5911	0.0189766	0.591628	GDA	1.72178	FALSE
-0.136499	3.23495	5.57794	0.0190146	0.591628	RWDD2A	1.72091	FALSE
0.157673	2.82554	5.56763	0.0190349	0.591628	SHC4	1.72045	FALSE
0.108326	4.65774	5.56468	0.0192627	0.593513	ARRB1	1.71528	FALSE
0.218764	2.18546	5.52416	0.0192898	0.593513	SFT2D3	1.71467	FALSE
-0.0913364	4.77461	5.56203	0.0192916	0.593513	SLC25A46	1.71463	FALSE
0.121137	3.97298	5.55706	0.0193321	0.593513	ASB16-AS1	1.71372	FALSE
0.0984074	5.73874	5.54189	0.0195018	0.593513	MFGE8	1.70993	FALSE
0.179554	5.10337	5.54084	0.0195153	0.593513	LAPTM5	1.70962	FALSE
-0.117236	4.15745	5.54094	0.0195173	0.593513	TAGAP-AS1	1.70958	FALSE
0.081582	6.05551	5.53364	0.0195899	0.593513	REL	1.70797	FALSE
-0.0683471	6.40712	5.53326	0.0195928	0.593513	SLC9A6	1.7079	FALSE
-0.110666	4.57048	5.5296	0.019643	0.593513	CHCHD3	1.70679	FALSE
0.100972	5.9227	5.52744	0.0196581	0.593513	PLIN3	1.70646	FALSE
-0.106839	5.8642	5.52295	0.0197076	0.593513	FAM168A	1.70537	FALSE
-0.076802	5.27796	5.52126	0.0197299	0.593513	RPS6KC1	1.70488	FALSE
0.0950236	4.71302	5.51679	0.0197821	0.593513	TMEM184B	1.70373	FALSE
-0.105248	4.5341	5.51252	0.0198303	0.593513	NSUN5P2	1.70267	FALSE
0.220097	2.44147	5.47392	0.0199219	0.593513	TFCP2L1	1.70067	FALSE
-0.160944	3.18251	5.48886	0.0199839	0.593513	FABP7	1.69932	FALSE
0.0956772	4.89849	5.49823	0.0199852	0.593513	GASK1A	1.69929	FALSE
-0.112213	4.15818	5.49769	0.0199936	0.593513	SUPT3H	1.69911	FALSE
0.179317	2.56635	5.47006	0.0200071	0.593513	GPR146	1.69882	FALSE
-0.063873	6.75222	5.49064	0.0200625	0.593803	SORT1	1.69762	FALSE
-0.16206	2.93172	5.45823	0.0202583	0.596379	POFUT2	1.6934	FALSE
-0.129889	5.21126	5.45997	0.0204151	0.596379	NEUROD6	1.69005	FALSE
0.0823226	6.8621	5.45865	0.0204229	0.596379	BCAN	1.68988	FALSE
-0.100266	4.75883	5.45074	0.0205237	0.596379	SNRPA1	1.68774	FALSE
0.0910472	5.14343	5.44827	0.0205492	0.596379	EPHB2	1.6872	FALSE
-0.0927815	4.73509	5.44711	0.0205628	0.596379	UBE2E1	1.68692	FALSE
-0.114915	3.89114	5.44537	0.0205733	0.596379	ERLIN2	1.6867	FALSE
0.162486	3.44389	5.44027	0.0205782	0.596379	HVCN1	1.68659	FALSE
-0.0597685	7.34956	5.43572	0.0206852	0.596379	XIAP	1.68434	FALSE
0.179922	3.00557	5.41735	0.0207488	0.596379	CMKLR1	1.68301	FALSE
-0.0811183	6.13905	5.42658	0.0207929	0.596379	DOCK4	1.68208	FALSE
-0.0926635	7.33752	5.42483	0.0208112	0.596379	PYGB	1.6817	FALSE
-0.135485	3.22941	5.40704	0.0209245	0.596379	KDM4C	1.67935	FALSE
0.169044	3.01909	5.40144	0.0209383	0.596379	CLDN15	1.67906	FALSE
-0.0713313	5.57495	5.41127	0.0209742	0.596379	RAD23B	1.67831	FALSE
0.146538	8.85809	5.40944	0.0209903	0.596379	RPL22	1.67798	FALSE
0.184642	2.46094	5.38017	0.0210022	0.596379	FSTL3	1.67773	FALSE
0.132291	6.081	5.40696	0.0210221	0.596379	UGT8	1.67732	FALSE
0.141616	4.85778	5.40742	0.0210239	0.596379	PLTP	1.67729	FALSE
0.140561	3.37703	5.3967	0.0210654	0.596379	SLC24A3	1.67643	FALSE
0.0533946	7.41101	5.39539	0.0211559	0.596829	SLC4A7	1.67457	FALSE
0.15238	4.63566	5.38865	0.0212459	0.596829	TMEM233	1.67272	FALSE
-0.119599	4.30304	5.38741	0.0212552	0.596829	VPS29	1.67254	FALSE
0.0591028	7.1116	5.38294	0.0213036	0.596829	PPFIA1	1.67155	FALSE
0.0666543	6.89417	5.38239	0.0213104	0.596829	CTCF	1.67141	FALSE
0.121637	3.72196	5.36964	0.0214457	0.597544	MITF	1.66866	FALSE
0.132492	3.76861	5.36846	0.0214622	0.597544	SETD1A	1.66833	FALSE
0.20928	7.34549	5.36615	0.0215044	0.597544	SPP1	1.66747	FALSE
-0.121691	4.03616	5.36247	0.0215555	0.597544	LINC02491	1.66644	FALSE
-0.227121	2.18336	5.31986	0.0216479	0.597544	LINC01622	1.66459	FALSE
0.208864	2.56599	5.32717	0.0216811	0.597544	PLGLB2	1.66392	FALSE
-0.142522	3.24086	5.33735	0.0217474	0.597544	NIP7	1.66259	FALSE
0.148608	3.48348	5.3368	0.0218094	0.597544	RHOC	1.66136	FALSE
-0.112461	4.66725	5.33947	0.02184	0.597544	ZNF429	1.66075	FALSE
0.131969	4.16172	5.33695	0.0218645	0.597544	LOC100505715	1.66026	FALSE
0.14761	3.33788	5.32807	0.0218893	0.597544	CCNF	1.65977	FALSE
-0.0837212	6.60306	5.33369	0.0218987	0.597544	HMGCS1	1.65958	FALSE
0.104889	5.37316	5.32966	0.0219523	0.597544	POLDIP3	1.65852	FALSE
-0.107652	3.86254	5.32685	0.0219783	0.597544	CEP20	1.65801	FALSE
0.11938	3.98242	5.31557	0.0221221	0.599371	WSCD1	1.65517	FALSE
0.0753183	5.76576	5.31453	0.0221376	0.599371	PTPRE	1.65487	FALSE
0.0922851	5.66101	5.28753	0.0224753	0.601783	RAPGEFL1	1.64829	FALSE
0.0633213	6.93298	5.28376	0.0225181	0.601783	CDK19	1.64747	FALSE
0.176219	2.77794	5.24865	0.0226915	0.601783	UNC5A	1.64414	FALSE
0.168164	3.79358	5.25915	0.0227926	0.601783	SOD3	1.64221	FALSE
-0.173582	2.35861	5.23108	0.0228213	0.601783	DUSP9	1.64166	FALSE
-0.10196	4.96545	5.25915	0.0228407	0.601783	PDHB	1.64129	FALSE
-0.136119	3.10262	5.24674	0.0228512	0.601783	ITGAE	1.64109	FALSE
0.0664252	6.8341	5.25727	0.022855	0.601783	TMED9	1.64102	FALSE
0.155263	3.21492	5.24835	0.0228689	0.601783	DOCK11	1.64075	FALSE
0.0866153	5.29502	5.25472	0.0228941	0.601783	GATAD2A	1.64028	FALSE
-0.18418	2.35363	5.22533	0.0228957	0.601783	TRAM1L1	1.64025	FALSE
0.0842303	5.52204	5.24215	0.0230532	0.601783	NDUFA6	1.63727	FALSE
0.090303	6.73277	5.23287	0.0231695	0.601783	NLGN3	1.63508	FALSE
0.145634	3.74565	5.22847	0.0232076	0.601783	CSPG4	1.63437	FALSE
0.0695928	7.05284	5.22826	0.023229	0.601783	PDLIM5	1.63397	FALSE
0.119947	3.90215	5.22622	0.0232531	0.601783	HSPA1L	1.63352	FALSE
0.154866	2.59167	5.20045	0.0233101	0.601783	SPRY3	1.63246	FALSE
0.126734	5.23877	5.22068	0.0233355	0.601783	PARP14	1.63198	FALSE
-0.080879	4.95182	5.21824	0.0233698	0.601783	UBQLN2	1.63134	FALSE
-0.105196	3.94102	5.21341	0.0234017	0.601783	TXNDC17	1.63075	FALSE
0.0869303	8.24295	5.21282	0.0234303	0.601783	CD63	1.63022	FALSE
0.120237	4.35316	5.21121	0.0234621	0.601783	ELF1	1.62963	FALSE
-0.110881	3.77126	5.20341	0.0235452	0.601783	MED21	1.6281	FALSE
-0.0820467	6.25783	5.19954	0.023608	0.601783	SERPINI1	1.62694	FALSE
-0.0736627	6.24549	5.19605	0.0236537	0.601783	SLC2A11	1.6261	FALSE
-0.0917127	5.79822	5.19331	0.0236922	0.601783	TSNAX	1.62539	FALSE
-0.20853	2.50881	5.1671	0.0236933	0.601783	CHMP6	1.62537	FALSE
-0.125898	3.90983	5.18706	0.0237667	0.601783	IQCB1	1.62403	FALSE
-0.15087	5.93872	5.18352	0.0238218	0.601783	TARBP1	1.62302	FALSE
-0.143009	4.19317	5.18038	0.0238724	0.601783	PDF	1.6221	FALSE
-0.0924941	4.84026	5.17212	0.0239831	0.601783	CSMD3	1.62009	FALSE
-0.0939203	4.59295	5.17107	0.023999	0.601783	NAA25	1.61981	FALSE
-0.16546	2.53639	5.14726	0.0240071	0.601783	CCDC110	1.61966	FALSE
-0.158862	2.65026	5.13947	0.0241182	0.601783	CCDC51	1.61766	FALSE
-0.11881	4.10779	5.15822	0.0241639	0.601783	PRC1	1.61683	FALSE
-0.131162	3.64545	5.14379	0.0243363	0.601783	UTP15	1.61375	FALSE
0.0654359	7.43725	5.14465	0.0243441	0.601783	SLC12A2	1.61361	FALSE
0.079866	6.74031	5.14066	0.0243994	0.601783	ITGB1	1.61262	FALSE
0.0908653	4.8563	5.13874	0.0244362	0.601783	POLR3GL	1.61197	FALSE
0.0583393	6.64584	5.13741	0.0244442	0.601783	FRMD4A	1.61182	FALSE
0.164194	2.9186	5.12103	0.0244808	0.601783	TPX2	1.61117	FALSE
0.126422	4.1272	5.12964	0.0245554	0.601783	LINC01089	1.60985	FALSE
0.11945	3.52348	5.12048	0.024604	0.601783	ARMC5	1.60899	FALSE
0.0822601	5.655	5.12585	0.0246076	0.601783	SRGAP1	1.60893	FALSE
-0.0745713	7.07435	5.12335	0.0246376	0.601783	TECPR1	1.6084	FALSE
0.0993329	5.13594	5.11988	0.024689	0.601783	ANAPC11	1.6075	FALSE
0.144208	3.4989	5.10702	0.0248098	0.601783	LRRC1	1.60538	FALSE
0.137213	3.27185	5.10271	0.0248317	0.601783	BCL7C	1.60499	FALSE
0.044819	7.71847	5.10794	0.0248514	0.601783	ANKRD26	1.60465	FALSE
-0.231887	4.0189	5.10472	0.0248989	0.601783	HBA1	1.60382	FALSE
-0.0792938	6.01697	5.10293	0.0249244	0.601783	UNC79	1.60338	FALSE
0.0517309	9.48012	5.09927	0.0249725	0.601783	MAN1A2	1.60254	FALSE
-0.102742	3.80893	5.09101	0.025084	0.601783	PRCC	1.6006	FALSE
-0.0897164	6.23479	5.0907	0.0250958	0.601783	SYNPR	1.6004	FALSE
0.0966896	4.93232	5.08982	0.0251169	0.601783	BMP7	1.60003	FALSE
-0.0688831	8.96887	5.08871	0.0251214	0.601783	STXBP1	1.59996	FALSE
-0.12525	3.90245	5.08833	0.0251254	0.601783	FBXO38	1.59989	FALSE
-0.0675105	6.61747	5.08746	0.0251403	0.601783	SPECC1L	1.59963	FALSE
0.0609083	7.9467	5.08675	0.0251492	0.601783	TPM4	1.59947	FALSE
-0.0714193	5.97506	5.08044	0.0252418	0.601783	LONRF1	1.59788	FALSE
0.144458	6.7629	5.07753	0.0252809	0.601783	HDAC7	1.59721	FALSE
-0.0721761	7.09189	5.06875	0.0254056	0.601783	NCKAP1	1.59507	FALSE
0.147671	2.94476	5.0531	0.0254196	0.601783	RASGEF1C	1.59483	FALSE
0.0617902	8.73123	5.06604	0.0254438	0.601783	RPL13	1.59442	FALSE
-0.0881293	4.24519	5.05774	0.0255748	0.601783	RMDN3	1.59219	FALSE
0.197457	2.23131	5.01385	0.0257629	0.601783	MARVELD2	1.58901	FALSE
0.07032	6.49897	5.04075	0.0258105	0.601783	KLF3	1.5882	FALSE
-0.10369	3.84517	5.03641	0.0258681	0.601783	TLNRD1	1.58723	FALSE
-0.215552	9.34682	5.03526	0.0258886	0.601783	RN7SL2	1.58689	FALSE
-0.0925541	4.81799	5.02996	0.0259776	0.601783	HMGCR	1.5854	FALSE
0.309742	5.29035	5.02599	0.026028	0.601783	RN7SL3	1.58456	FALSE
-0.0746788	5.83187	5.02458	0.0260497	0.601783	COG1	1.5842	FALSE
0.130168	3.45797	5.01768	0.0260883	0.601783	ZNF175	1.58355	FALSE
-0.0719293	5.97228	5.0216	0.0260922	0.601783	AASDHPPT	1.58349	FALSE
0.125497	3.55282	5.01103	0.0262045	0.601783	WDR27	1.58162	FALSE
-0.113676	3.98062	5.01367	0.0262096	0.601783	LOC101927057	1.58154	FALSE
-0.0764224	5.66343	5.01266	0.0262256	0.601783	DOP1A	1.58128	FALSE
0.144403	3.0053	4.99536	0.0262812	0.601783	ENTREP2	1.58035	FALSE
-0.0614864	6.57403	5.00805	0.0262899	0.601783	GAN	1.58021	FALSE
0.145774	2.98782	4.98572	0.0264485	0.601783	SLC25A48	1.5776	FALSE
0.130712	3.65223	4.9933	0.0264583	0.601783	FLACC1	1.57744	FALSE
0.159523	3.09589	4.97082	0.0267093	0.601783	KLRG1	1.57334	FALSE
-0.119199	4.17911	4.98058	0.0267108	0.601783	IPP	1.57331	FALSE
-0.114308	4.22917	4.97681	0.0267645	0.601783	ERCC3	1.57244	FALSE
-0.0845508	4.96448	4.97359	0.0268157	0.601783	VPS33A	1.57161	FALSE
0.0553523	8.26584	4.96787	0.0268911	0.601783	FMNL2	1.57039	FALSE
-0.101338	3.88141	4.96616	0.0269171	0.601783	MLH1	1.56997	FALSE
-0.146241	5.17513	4.96662	0.0269196	0.601783	PNMA1	1.56993	FALSE
-0.0712082	7.73462	4.96503	0.0269344	0.601783	IPCEF1	1.56969	FALSE
-0.0614708	7.54031	4.96226	0.0269766	0.601783	CLIP4	1.56901	FALSE
0.0642961	7.17745	4.96171	0.0269852	0.601783	FOXN3	1.56887	FALSE
0.142474	4.57572	4.95932	0.0270345	0.601783	P2RY1	1.56808	FALSE
0.0750317	6.15206	4.95597	0.0270751	0.601783	PPM1G	1.56743	FALSE
0.0805933	6.5383	4.95491	0.0270904	0.601783	ARRB2	1.56718	FALSE
0.14494	4.13986	4.95406	0.0271044	0.601783	DHRS4	1.56696	FALSE
0.116123	6.9368	4.95392	0.0271053	0.601783	IRF2BPL	1.56695	FALSE
0.130958	10.4759	4.94947	0.0271717	0.601783	GFAP	1.56588	FALSE
0.108335	4.25421	4.9474	0.0272038	0.601783	NUBP2	1.56537	FALSE
0.228623	2.2809	4.91721	0.027239	0.601783	EHBP1L1	1.56481	FALSE
-0.06988	7.01224	4.94427	0.0272524	0.601783	CPEB3	1.5646	FALSE
0.062245	7.83662	4.9428	0.0272744	0.601783	SAFB2	1.56424	FALSE
0.157091	3.4353	4.93723	0.0272953	0.601783	ZNF341	1.56391	FALSE
-0.169316	2.55242	4.91255	0.027422	0.601783	ALS2CL	1.5619	FALSE
-0.31946	2.22539	4.90229	0.0274532	0.601783	NPIPA7	1.56141	FALSE
-0.100115	4.96326	4.91912	0.0276535	0.601783	ENPP5	1.55825	FALSE
0.0980071	4.25425	4.91848	0.0276612	0.601783	COMMD2	1.55813	FALSE
-0.119671	3.41715	4.90995	0.0277276	0.601783	GNE	1.55709	FALSE
-0.203306	2.36487	4.88372	0.0277873	0.601783	FAM86HP	1.55615	FALSE
0.14524	2.92072	4.89634	0.0277887	0.601783	SLC25A53	1.55613	FALSE
-0.0691418	5.99133	4.90989	0.0277902	0.601783	REPS2	1.55611	FALSE
0.0984034	4.99599	4.90884	0.0278132	0.601783	AUP1	1.55575	FALSE
0.0456092	8.59049	4.90686	0.0278338	0.601783	RPL26	1.55543	FALSE
0.113991	4.08454	4.90669	0.0278383	0.601783	STK40	1.55536	FALSE
0.116827	4.62597	4.90472	0.0278675	0.601783	SPNS2	1.5549	FALSE
-0.0650084	6.54449	4.90392	0.0278815	0.601783	ADNP	1.55468	FALSE
-0.215874	2.82305	4.88916	0.0278872	0.601783	POLD4	1.5546	FALSE
-0.202027	8.13494	4.90267	0.0278997	0.601783	HBA2	1.5544	FALSE
0.17238	2.97766	4.89025	0.0279155	0.601783	BNC2	1.55415	FALSE
0.0760512	5.01656	4.89774	0.0279883	0.601783	ANKRD49	1.55302	FALSE
0.160191	2.68869	4.87723	0.0280186	0.601783	GBE1	1.55255	FALSE
0.0643507	6.56385	4.89457	0.0280292	0.601783	SFXN5	1.55239	FALSE
0.142271	3.38506	4.88408	0.0281207	0.601783	THAP1	1.55097	FALSE
0.159685	2.56979	4.86484	0.0281605	0.601783	LSM2	1.55036	FALSE
-0.0818275	5.41667	4.88098	0.0282512	0.601783	KDM1A	1.54896	FALSE
0.0798913	5.80864	4.86856	0.0284479	0.601783	ANKRD52	1.54595	FALSE
-0.200996	2.63714	4.8479	0.0284609	0.601783	KISS1R	1.54575	FALSE
-0.137689	3.25343	4.85965	0.0284913	0.601783	SYCP2L	1.54529	FALSE
-0.16107	2.55041	4.84163	0.0285445	0.601783	ORC6	1.54448	FALSE
-0.17059	2.58209	4.84166	0.0285564	0.601783	CDC7	1.5443	FALSE
-0.0771218	5.75104	4.86134	0.0285644	0.601783	CUL4B	1.54418	FALSE
-0.0546217	6.99105	4.85916	0.0285955	0.601783	PLEKHA1	1.5437	FALSE
0.127605	3.24947	4.8475	0.028677	0.601783	HS3ST1	1.54247	FALSE
-0.0894549	5.49815	4.85148	0.0287262	0.601783	GALNT11	1.54172	FALSE
-0.105581	4.26413	4.84871	0.0287751	0.601783	WDR46	1.54098	FALSE
0.0751578	6.13958	4.84425	0.02884	0.601783	RXRA	1.54001	FALSE
0.166953	2.78876	4.82406	0.0289212	0.601783	RPP25	1.53878	FALSE
-0.042454	7.28995	4.8355	0.0289808	0.601783	RAB3GAP1	1.53789	FALSE
0.0575061	9.57848	4.82918	0.0290843	0.601783	ARGLU1	1.53634	FALSE
0.117528	3.91871	4.82837	0.0290914	0.601783	MIR1915HG	1.53624	FALSE
-0.0510405	7.53342	4.82845	0.0290967	0.601783	HABP4	1.53616	FALSE
-0.0765755	5.0988	4.8289	0.0290994	0.601783	AEBP2	1.53612	FALSE
0.134102	3.10619	4.81605	0.0291294	0.601783	PPP1R14B	1.53567	FALSE
0.108566	6.36699	4.8261	0.0291372	0.601783	LITAF	1.53555	FALSE
-0.0896942	5.04314	4.81473	0.0293346	0.601783	VCPIP1	1.53262	FALSE
0.134672	3.61714	4.81182	0.0293406	0.601783	RPL13P5	1.53253	FALSE
-0.0839699	4.76488	4.81414	0.0293471	0.601783	DNAJC27	1.53243	FALSE
-0.0489796	7.2175	4.80647	0.0294616	0.601783	XRCC5	1.53074	FALSE
-0.0727829	5.81032	4.80183	0.0295433	0.601783	KNDC1	1.52954	FALSE
0.103982	4.24756	4.80211	0.0295443	0.601783	TMEM74	1.52953	FALSE
-0.0980064	4.57171	4.80075	0.0295707	0.601783	MTMR7	1.52914	FALSE
0.167667	3.13177	4.78933	0.0295961	0.601783	NT5DC2	1.52876	FALSE
-0.141269	2.86373	4.78482	0.029601	0.601783	TBL2	1.52869	FALSE
-0.0910315	4.62586	4.79874	0.0296054	0.601783	MTERF4	1.52863	FALSE
-0.159591	2.76248	4.78106	0.029613	0.601783	SLC27A5	1.52852	FALSE
-0.0823996	5.55767	4.79523	0.0296561	0.601783	FHL1	1.52789	FALSE
0.0901559	8.49106	4.79442	0.029663	0.601783	NCAN	1.52778	FALSE
-0.117583	3.94726	4.78882	0.0297595	0.601783	RNF38	1.52637	FALSE
0.0968042	4.79968	4.78944	0.0297596	0.601783	CNTNAP3	1.52637	FALSE
-0.185058	2.39457	4.76566	0.0297649	0.601783	PECR	1.5263	FALSE
0.117837	3.62053	4.78308	0.0298253	0.601783	KLHL29	1.52542	FALSE
0.0889072	4.52516	4.7856	0.0298258	0.601783	PBDC1	1.52541	FALSE
0.0561043	9.54817	4.78024	0.0299024	0.601783	MAP4K4	1.52429	FALSE
-0.0738412	7.13796	4.7788	0.0299275	0.601783	KCNQ5	1.52393	FALSE
0.161194	3.91559	4.77784	0.0299351	0.601783	HAP1	1.52382	FALSE
0.0868035	5.51565	4.77844	0.0299397	0.601783	GLTP	1.52375	FALSE
-0.0920829	4.67806	4.77869	0.029943	0.601783	ENOX1	1.5237	FALSE
-0.19002	2.37187	4.75173	0.0299784	0.601783	STYK1	1.52319	FALSE
-0.32725	2.41067	4.75054	0.0299898	0.601783	AGAP12P	1.52303	FALSE
0.0855989	5.55984	4.77089	0.0300679	0.602249	GPSM2	1.5219	FALSE
0.166043	2.45995	4.7442	0.0301499	0.602249	DNAH9	1.52071	FALSE
0.0928627	8.25963	4.76454	0.0301701	0.602249	CD81	1.52042	FALSE
-0.0924436	4.75618	4.75983	0.0302642	0.602249	CLCN5	1.51907	FALSE
0.220045	2.10809	4.72849	0.03029	0.602249	TTC34	1.5187	FALSE
0.0643508	7.59901	4.75753	0.0302905	0.602249	ASRGL1	1.51869	FALSE
0.0717584	5.42573	4.74333	0.0305427	0.604993	YIPF6	1.51509	FALSE
-0.105396	5.23614	4.74245	0.03056	0.604993	SGPP2	1.51485	FALSE
0.0769059	7.62189	4.74148	0.0305679	0.604993	BTG1	1.51474	FALSE
0.0438853	8.2694	4.72899	0.0307851	0.606411	PRPF4B	1.51166	FALSE
-0.0881457	4.60388	4.7232	0.0309018	0.606411	PPP1CC	1.51002	FALSE
0.0978976	5.01597	4.72271	0.0309058	0.606411	GABRA5	1.50996	FALSE
-0.143777	3.85727	4.71777	0.0309357	0.606411	DHRS4L2	1.50954	FALSE
-0.0556283	8.22526	4.71969	0.0309483	0.606411	ATP6V1E1	1.50936	FALSE
0.146107	5.19004	4.71954	0.0309606	0.606411	SRGN	1.50919	FALSE
-0.0858656	5.4412	4.71558	0.0310282	0.606411	SPRYD7	1.50824	FALSE
-0.0706463	5.67751	4.71185	0.0310918	0.606411	PSMA6	1.50735	FALSE
-0.0616493	7.60182	4.70714	0.03117	0.606411	SV2B	1.50626	FALSE
0.0853633	5.69245	4.70315	0.0312464	0.606411	UBE2QL1	1.5052	FALSE
0.0733025	6.29373	4.7022	0.0312598	0.606411	VGLL4	1.50501	FALSE
-0.0698753	5.29242	4.70117	0.0312846	0.606411	FAM162A	1.50467	FALSE
0.146604	3.20419	4.69048	0.0313389	0.606411	PPP1R18	1.50392	FALSE
0.108352	4.27008	4.6963	0.0313637	0.606411	POLD2	1.50357	FALSE
-0.0689761	6.62902	4.69592	0.0313705	0.606411	EWSR1	1.50348	FALSE
-0.0675478	6.10416	4.69522	0.0313845	0.606411	TMEM181	1.50328	FALSE
-0.12084	3.69499	4.68801	0.0314898	0.606653	SLC41A2	1.50183	FALSE
-0.145582	2.89732	4.67654	0.0314903	0.606653	SNX7	1.50182	FALSE
-0.095243	6.53439	4.68537	0.0315595	0.607089	EIF2B4	1.50087	FALSE
0.0859167	7.14455	4.68067	0.0316431	0.607799	ZFP36L1	1.49972	FALSE
-0.185786	2.51596	4.6569	0.0317287	0.60805	LOC403312	1.49855	FALSE
-0.0671904	8.33386	4.67474	0.0317495	0.60805	SLC25A4	1.49826	FALSE
0.0969931	4.67538	4.67184	0.0318147	0.608104	PHTF1	1.49737	FALSE
0.16646	2.77985	4.6517	0.0319096	0.608104	MFSD2A	1.49608	FALSE
-0.115549	4.09293	4.66511	0.0319324	0.608104	M6PR	1.49577	FALSE
-0.0825746	5.46212	4.66467	0.0319391	0.608104	SNX9	1.49568	FALSE
0.0979838	5.34639	4.6493	0.0322207	0.610153	ZFHX2	1.49187	FALSE
0.152218	2.56824	4.6261	0.0322774	0.610153	KHDC1	1.4911	FALSE
0.0841814	7.59314	4.64536	0.0322852	0.610153	CXCL14	1.491	FALSE
0.182372	2.75944	4.62859	0.032313	0.610153	ITPRIP	1.49062	FALSE
0.083695	5.7313	4.64206	0.0323511	0.610153	RFNG	1.49011	FALSE
-0.0848324	4.8417	4.63628	0.0324656	0.610153	MTCH2	1.48858	FALSE
0.0575069	6.14243	4.63507	0.0324774	0.610153	MAP4K5	1.48842	FALSE
0.0474924	8.92646	4.63455	0.0324842	0.610153	SRSF11	1.48833	FALSE
-0.0711196	5.77523	4.63351	0.0325091	0.610153	ATP6AP2	1.488	FALSE
0.136784	3.42497	4.62813	0.032539	0.610153	HEMK1	1.4876	FALSE
0.195158	2.44059	4.60731	0.0325882	0.610153	ZNF813	1.48694	FALSE
0.15912	2.93478	4.61652	0.032609	0.610153	SORD	1.48666	FALSE
-0.0742867	6.55938	4.62305	0.0326993	0.610966	LDB2	1.48546	FALSE
0.135645	2.83506	4.6063	0.0327486	0.611011	INTS7	1.48481	FALSE
0.119265	4.12345	4.61192	0.0329147	0.611472	PLXNB1	1.48261	FALSE
0.223739	9.13127	4.60654	0.0330085	0.611472	XIST	1.48137	FALSE
0.145399	3.45489	4.60148	0.033021	0.611472	TVP23B	1.48121	FALSE
-0.0605826	7.91059	4.60551	0.0330264	0.611472	MAP7D2	1.48114	FALSE
0.133227	4.45377	4.60343	0.0330777	0.611472	SIRT7	1.48046	FALSE
0.106674	4.49319	4.60211	0.0331	0.611472	UNC5B	1.48017	FALSE
0.212373	2.87168	4.58897	0.033102	0.611472	DGCR6	1.48015	FALSE
-0.146818	4.91306	4.59895	0.0331635	0.61174	SNCG	1.47934	FALSE
-0.138688	4.50892	4.59442	0.0332523	0.612509	CADM4	1.47818	FALSE
0.109579	3.73391	4.58733	0.0333474	0.612965	FHIT	1.47694	FALSE
-0.0680032	7.18005	4.58724	0.0333729	0.612965	SUB1	1.47661	FALSE
0.202506	2.70234	4.5674	0.0334182	0.612965	P2RY12	1.47602	FALSE
0.146555	4.97886	4.57647	0.0335896	0.613145	CTSS	1.4738	FALSE
0.104183	4.21519	4.57492	0.0336184	0.613145	TRIT1	1.47342	FALSE
-0.0664971	5.73464	4.57217	0.033666	0.613145	BTBD3	1.47281	FALSE
0.177651	2.65259	4.55226	0.0337134	0.613145	ENG	1.4722	FALSE
0.0633572	7.28998	4.56784	0.0337441	0.613145	JPX	1.4718	FALSE
0.0409854	7.56369	4.56751	0.0337503	0.613145	KIAA2026	1.47172	FALSE
-0.0988393	4.40372	4.56741	0.0337576	0.613145	MRPL15	1.47163	FALSE
-0.0462189	8.37529	4.56285	0.0338398	0.613213	AHI1	1.47057	FALSE
-0.074217	7.5047	4.56206	0.0338555	0.613213	RCAN2	1.47037	FALSE
0.0822606	5.28469	4.55634	0.0339746	0.614516	UVSSA	1.46885	FALSE
0.0827116	4.71257	4.55301	0.0340446	0.614928	C2CD3	1.46795	FALSE
0.068494	5.18652	4.54616	0.0341729	0.615721	TMEM65	1.46632	FALSE
-0.0536629	8.04882	4.53955	0.0342933	0.615721	VDAC1	1.46479	FALSE
-0.0792978	6.61699	4.53635	0.0343579	0.615721	RAB3C	1.46397	FALSE
0.0662048	7.27222	4.53482	0.0343865	0.615721	VOPP1	1.46361	FALSE
0.0877212	5.20686	4.5347	0.0343982	0.615721	NR2F2	1.46346	FALSE
-0.148836	2.78077	4.52044	0.0344024	0.615721	SMIM20	1.46341	FALSE
-0.0655684	6.6469	4.53274	0.0344281	0.615721	STXBP5	1.46309	FALSE
0.103338	4.63586	4.53032	0.0344873	0.615721	SPRY1	1.46234	FALSE
-0.0915472	4.59023	4.52905	0.0345141	0.615721	TMEM203	1.462	FALSE
0.244634	2.01424	4.4973	0.034574	0.615765	RASAL3	1.46125	FALSE
0.111579	5.15544	4.52389	0.0346111	0.615765	CDK16	1.46078	FALSE
0.065484	7.29449	4.5203	0.034673	0.616025	RPL12	1.46001	FALSE
0.130723	4.13126	4.51653	0.0347536	0.616246	NIBAN1	1.459	FALSE
0.0713703	6.28312	4.515	0.0347801	0.616246	RGS12	1.45867	FALSE
0.127151	5.09308	4.50109	0.0350665	0.61927	IFIT3	1.45511	FALSE
-0.117681	4.63092	4.49418	0.035204	0.61927	SYCE1	1.45341	FALSE
-0.0551299	8.3092	4.49278	0.0352224	0.61927	CREBRF	1.45318	FALSE
-0.0822889	4.96511	4.49068	0.0352772	0.61927	NAGPA	1.45251	FALSE
0.0880381	6.28297	4.48908	0.0352995	0.61927	FAM107B	1.45223	FALSE
0.164626	2.59446	4.46919	0.0353478	0.61927	TWIST1	1.45164	FALSE
0.267518	3.09967	4.47249	0.0354099	0.61927	IFI30	1.45088	FALSE
0.117276	3.31865	4.47733	0.0354463	0.61927	MTO1	1.45043	FALSE
-0.0724558	5.4076	4.48154	0.0354579	0.61927	NDUFV2	1.45029	FALSE
0.171346	3.12302	4.46968	0.0355285	0.61927	HLA-DPB1	1.44942	FALSE
0.196552	3.22073	4.46745	0.035556	0.61927	ALOX5AP	1.44909	FALSE
-0.126357	4.28086	4.47502	0.0355963	0.61927	GABPA	1.4486	FALSE
-0.0536402	12.5251	4.47356	0.0356117	0.61927	MAP1B	1.44841	FALSE
0.148297	4.01154	4.47213	0.0356165	0.61927	GYPC	1.44835	FALSE
0.0530665	7.78217	4.47057	0.035673	0.619427	SREK1	1.44766	FALSE
0.0947047	4.20041	4.46621	0.0357705	0.620293	OSBP2	1.44647	FALSE
0.052102	8.29393	4.45676	0.0359562	0.622149	EPB41L2	1.44423	FALSE
-0.0711782	5.20478	4.45642	0.0359731	0.622149	NUP133	1.44402	FALSE
0.0643143	5.75614	4.44693	0.0361644	0.624628	IFNAR2	1.44172	FALSE
-0.156269	2.73281	4.42751	0.0362874	0.624958	TNXB	1.44024	FALSE
0.102489	4.3758	4.44082	0.0362988	0.624958	BRPF3	1.44011	FALSE
0.127685	3.39425	4.43246	0.0363848	0.624958	ZNF274	1.43908	FALSE
-0.123526	3.75728	4.43207	0.036399	0.624958	RFC3	1.43891	FALSE
-0.0801233	5.55028	4.43457	0.0364235	0.624958	CDH13	1.43862	FALSE
0.10022	3.9549	4.42573	0.0366011	0.625889	CFAP43	1.43651	FALSE
0.0942243	4.28654	4.42531	0.0366231	0.625889	TTF2	1.43624	FALSE
0.0573017	7.26326	4.41983	0.0367257	0.625889	TJP1	1.43503	FALSE
0.179737	3.03381	4.40919	0.0367313	0.625889	CYTH4	1.43496	FALSE
-0.0687725	5.90271	4.41946	0.0367372	0.625889	DDHD1	1.43489	FALSE
-0.108914	4.2544	4.41848	0.0367661	0.625889	UNC5D	1.43455	FALSE
0.0643503	6.32061	4.41056	0.0369233	0.627682	DIP2A	1.4327	FALSE
-0.146855	3.82959	4.40743	0.0369782	0.627682	SS18L2	1.43205	FALSE
-0.112993	3.97979	4.40501	0.037039	0.627682	SULF2	1.43134	FALSE
0.193157	2.53521	4.38636	0.0370643	0.627682	RCC1	1.43104	FALSE
-0.120847	3.82517	4.39556	0.0372296	0.629014	ELL	1.42911	FALSE
0.0899915	5.38408	4.39453	0.0372704	0.629014	WDR6	1.42864	FALSE
-0.229553	4.24614	4.35892	0.0374662	0.629014	DDX3Y	1.42636	FALSE
0.102333	4.61845	4.38324	0.0375178	0.629014	TRABD	1.42576	FALSE
0.11837	5.8334	4.38283	0.0375186	0.629014	HLA-A	1.42575	FALSE
-0.0888014	4.48951	4.38139	0.0375599	0.629014	DCC	1.42528	FALSE
-0.0901368	4.47374	4.38116	0.0375648	0.629014	SLC6A15	1.42522	FALSE
0.0641973	6.60121	4.37944	0.0375879	0.629014	RRAGD	1.42495	FALSE
-0.134924	4.03806	4.37815	0.0376067	0.629014	MAN1B1-DT	1.42473	FALSE
-0.0840594	4.63151	4.37714	0.0376511	0.629014	TRIM66	1.42422	FALSE
-0.0676497	5.90589	4.37502	0.0376865	0.629014	EXOC1	1.42381	FALSE
0.0514846	6.56031	4.37321	0.0377225	0.629014	NSRP1	1.4234	FALSE
-0.0710262	6.33568	4.36575	0.0378851	0.629517	MYSM1	1.42153	FALSE
0.191963	2.34057	4.3439	0.0378858	0.629517	TRBC2	1.42152	FALSE
-0.0782621	5.27725	4.3655	0.0378977	0.629517	SORCS1	1.42139	FALSE
0.151155	3.29717	4.35696	0.0379729	0.629963	TBL3	1.42053	FALSE
0.104486	4.15727	4.35651	0.038066	0.630528	DOK4	1.41946	FALSE
0.0526956	9.07087	4.35349	0.0381505	0.630528	METAP2	1.4185	FALSE
0.0880274	5.72531	4.35367	0.0381522	0.630528	EPAS1	1.41848	FALSE
-0.0996576	4.84858	4.34783	0.0382884	0.631224	STUM	1.41693	FALSE
0.103549	4.6564	4.34774	0.0382912	0.631224	CEMIP2	1.4169	FALSE
0.16675	2.87343	4.32447	0.0385654	0.63494	LAT2	1.4138	FALSE
0.13083	3.54513	4.32269	0.0387537	0.637234	PLXND1	1.41169	FALSE
-0.132154	3.32001	4.31934	0.0388118	0.637385	DNASE1L1	1.41104	FALSE
-0.0605247	8.94279	4.32117	0.038866	0.637423	UCHL1	1.41043	FALSE
-0.105491	4.02106	4.31948	0.038912	0.637423	GTF2IRD1	1.40992	FALSE
0.0516891	6.54351	4.31631	0.0389767	0.63766	FAM133B	1.4092	FALSE
0.109965	3.81117	4.31163	0.0390244	0.63766	HIGD2A	1.40866	FALSE
-0.0666508	9.17969	4.31055	0.0391042	0.637907	VSNL1	1.40778	FALSE
-0.121936	3.68506	4.30656	0.0391704	0.637907	CDKN2AIPNL	1.40704	FALSE
0.200393	2.42534	4.28795	0.0391865	0.637907	MYO1F	1.40686	FALSE
0.109199	6.30197	4.30057	0.0393322	0.638926	BCL6	1.40525	FALSE
-0.13379	4.33621	4.29845	0.0393925	0.638926	LINC03048	1.40459	FALSE
0.148226	3.35319	4.29297	0.0393963	0.638926	FRZB	1.40455	FALSE
-0.0907545	6.33461	4.29197	0.0395271	0.640153	NELL2	1.40311	FALSE
0.183183	2.73723	4.27631	0.0395715	0.640153	GPAT2	1.40262	FALSE
0.134354	5.69613	4.28808	0.0396194	0.640153	SNHG16	1.40209	FALSE
-0.101437	3.76351	4.28336	0.0396928	0.640544	ETFRF1	1.40129	FALSE
0.121936	4.08624	4.27503	0.0399121	0.643167	SLCO2B1	1.3989	FALSE
-0.22873	4.36575	4.27392	0.0399541	0.643167	HSPA1B	1.39844	FALSE
-0.079405	5.0817	4.26809	0.0400837	0.644412	TIA1	1.39703	FALSE
-0.0932103	4.58256	4.26149	0.0402414	0.644412	SAMD10	1.39533	FALSE
-0.106253	4.10158	4.25885	0.0402675	0.644412	TMEM240	1.39505	FALSE
0.120245	5.07364	4.25953	0.0402818	0.644412	CRLF1	1.39489	FALSE
-0.0469138	8.96154	4.25802	0.0403053	0.644412	OGA	1.39464	FALSE
0.0566268	7.56535	4.25678	0.0403344	0.644412	LRRFIP1	1.39432	FALSE
0.122771	5.16546	4.25471	0.0403926	0.644412	FN1	1.3937	FALSE
-0.160301	3.89168	4.2521	0.0404273	0.644412	VASH1-AS1	1.39333	FALSE
0.0531975	8.14716	4.24546	0.0405983	0.645712	MAP4	1.39149	FALSE
0.0665623	5.82905	4.24509	0.0406118	0.645712	PCMTD1	1.39135	FALSE
0.0630179	7.55399	4.24181	0.0406842	0.645712	FRA10AC1	1.39057	FALSE
-0.0965249	4.11703	4.2412	0.0407072	0.645712	PTPRR	1.39033	FALSE
0.116816	3.34173	4.22978	0.0408244	0.645816	MRPS17	1.38908	FALSE
-0.192518	2.49823	4.21466	0.0409347	0.645816	ZIM2	1.38791	FALSE
-0.13698	2.88199	4.21676	0.041018	0.645816	TBC1D22B	1.38703	FALSE
0.130272	3.31042	4.22203	0.0410274	0.645816	HSPB6	1.38693	FALSE
-0.111617	3.69041	4.22378	0.0410886	0.645816	UBE2D1	1.38628	FALSE
-0.0689481	5.24449	4.22333	0.0411303	0.645816	CAMSAP1	1.38584	FALSE
0.171716	2.55885	4.19983	0.0413068	0.645816	TIGD6	1.38398	FALSE
0.141716	2.69333	4.20098	0.0413186	0.645816	FTSJ1	1.38385	FALSE
-0.0622683	5.66912	4.21473	0.0413307	0.645816	CCDC149	1.38373	FALSE
0.140455	3.10329	4.20646	0.0413551	0.645816	SIX5	1.38347	FALSE
0.120454	5.02988	4.2127	0.0413812	0.645816	ARHGAP33	1.3832	FALSE
-0.189416	2.68523	4.19794	0.0413907	0.645816	RNF103-CHMP3	1.3831	FALSE
-0.0981776	4.55893	4.21156	0.0414178	0.645816	PNKP	1.38281	FALSE
0.103404	4.4931	4.21032	0.0414449	0.645816	MROH1	1.38253	FALSE
-0.089471	4.4573	4.20969	0.0414576	0.645816	NDUFAF4	1.3824	FALSE
-0.0946476	5.68626	4.20573	0.0415461	0.646422	KCNAB1	1.38147	FALSE
-0.0458707	7.17274	4.20066	0.0416623	0.647456	RSL1D1	1.38026	FALSE
0.0954522	5.30909	4.19753	0.0417464	0.64746	TRIR	1.37938	FALSE
-0.0553439	6.36364	4.19659	0.041762	0.64746	MAGI2-AS3	1.37922	FALSE
-0.116616	3.30742	4.18745	0.0418727	0.648265	TOR1A	1.37807	FALSE
-0.0539063	6.61269	4.19022	0.0419151	0.648265	TUBGCP2	1.37763	FALSE
0.117452	3.53773	4.18482	0.0419633	0.648265	DLX1	1.37713	FALSE
0.0780542	7.54458	4.18381	0.0420695	0.649137	RPS19	1.37603	FALSE
0.117486	4.38082	4.17538	0.0422514	0.651172	YIF1A	1.37416	FALSE
0.0611083	7.8829	4.17156	0.0423682	0.6522	PRPF38B	1.37296	FALSE
0.160655	3.42555	4.164	0.04246	0.652234	NHERF2	1.37202	FALSE
-0.0628242	7.46178	4.16591	0.042507	0.652234	ENSA	1.37154	FALSE
-0.0758976	6.69589	4.1654	0.0425206	0.652234	CD47	1.3714	FALSE
-0.0632378	7.96257	4.1582	0.0426967	0.653531	TSPYL2	1.36961	FALSE
0.184731	2.50964	4.14133	0.0427056	0.653531	MASP1	1.36952	FALSE
-0.122678	4.89941	4.14906	0.0429371	0.654963	RPP14	1.36717	FALSE
0.148547	4.87071	4.14835	0.0429519	0.654963	LGALS9	1.36702	FALSE
-0.0915627	4.92835	4.14472	0.0430443	0.654963	MID2	1.36608	FALSE
0.0980844	4.2932	4.13978	0.0431683	0.654963	MTMR10	1.36483	FALSE
-0.139855	2.54499	4.12083	0.0432541	0.654963	ZNF569	1.36397	FALSE
0.0784192	6.16607	4.13556	0.0432631	0.654963	HCFC1R1	1.36388	FALSE
0.0568476	7.44925	4.1335	0.0433116	0.654963	PPP1R10	1.3634	FALSE
-0.0848878	5.43916	4.12974	0.0434136	0.654963	MIR137HG	1.36237	FALSE
0.0813381	4.64644	4.12835	0.0434543	0.654963	AMOTL1	1.36197	FALSE
0.0921786	5.13865	4.12667	0.0434942	0.654963	ACAP3	1.36157	FALSE
0.0776086	5.39669	4.12415	0.0435551	0.654963	DDRGK1	1.36096	FALSE
-0.098389	3.78856	4.12349	0.0435554	0.654963	CIBAR1	1.36096	FALSE
0.124555	3.40502	4.11878	0.043572	0.654963	GRAMD1A	1.36079	FALSE
-0.0901362	4.17506	4.12008	0.0436572	0.654963	TIMM23	1.35994	FALSE
-0.106977	4.18172	4.1189	0.0436854	0.654963	BHLHE40	1.35966	FALSE
0.07125	6.61009	4.11694	0.0437301	0.654963	TCF7L2	1.35922	FALSE
0.0635469	7.51571	4.11671	0.0437348	0.654963	RGS5	1.35917	FALSE
-0.0656883	7.05299	4.11668	0.0437357	0.654963	WIPF3	1.35916	FALSE
0.0991388	4.08122	4.11424	0.0437985	0.654963	TBC1D2B	1.35854	FALSE
-0.160933	3.38	4.1098	0.0438115	0.654963	FGF7	1.35841	FALSE
0.0874292	4.95919	4.11244	0.0438553	0.654963	HRK	1.35798	FALSE
-0.105225	4.35999	4.10967	0.0439063	0.654973	TRAPPC9	1.35747	FALSE
0.120046	3.32385	4.10157	0.0440189	0.655175	ARHGAP42	1.35636	FALSE
0.0609259	7.65737	4.10298	0.044084	0.655175	RPLP2	1.35572	FALSE
0.0887877	4.044	4.10082	0.044138	0.655175	UCK1	1.35519	FALSE
0.0543908	8.09046	4.0985	0.0441983	0.655175	RDX	1.35459	FALSE
-0.215985	2.16921	4.06842	0.0443836	0.655175	HES2	1.35278	FALSE
0.0695174	7.57659	4.08983	0.0444214	0.655175	NDUFAF8	1.35241	FALSE
0.100437	4.09884	4.09013	0.0444222	0.655175	VSTM2A-OT1	1.3524	FALSE
0.0455759	9.75403	4.0879	0.0444704	0.655175	PURA	1.35193	FALSE
0.116864	4.01288	4.08413	0.0445649	0.655175	NKIRAS2	1.35101	FALSE
0.072412	5.74056	4.07784	0.0447372	0.655175	NDUFA3	1.34933	FALSE
0.11897	3.70909	4.07643	0.0447387	0.655175	TACC3	1.34932	FALSE
0.0869656	4.43193	4.07699	0.0447673	0.655175	ADGRF5	1.34904	FALSE
0.15524	2.70547	4.0594	0.044866	0.655175	BRMS1	1.34808	FALSE
-0.0592624	6.27768	4.07163	0.0448948	0.655175	RLIM	1.3478	FALSE
-0.116528	3.76348	4.06411	0.0450714	0.655175	GAS8	1.3461	FALSE
0.149171	2.72276	4.05117	0.0451074	0.655175	PFAS	1.34575	FALSE
-0.0836639	5.071	4.06319	0.045125	0.655175	RTN4RL1	1.34558	FALSE
-0.0699036	5.26168	4.06279	0.045133	0.655175	CENATAC	1.34551	FALSE
-0.115233	3.38657	4.05944	0.0451344	0.655175	GRIP1	1.34549	FALSE
0.129912	4.37414	4.06178	0.0451637	0.655175	WIF1	1.34521	FALSE
-0.130907	2.64193	4.04651	0.0451683	0.655175	ASMTL	1.34517	FALSE
0.0577027	6.75556	4.05987	0.0452009	0.655175	RHOQ	1.34485	FALSE
-0.121743	3.30226	4.05416	0.0452452	0.655175	DTD2	1.34443	FALSE
-0.154081	2.78562	4.04506	0.0453034	0.655175	SPATA6L	1.34387	FALSE
-0.100612	4.5835	4.05285	0.0454017	0.655175	TNNT2	1.34293	FALSE
-0.0525851	8.28243	4.0514	0.0454223	0.655175	ARHGAP32	1.34273	FALSE
0.162631	3.94072	4.05062	0.0454228	0.655175	AGAP9	1.34273	FALSE
0.119285	3.18329	4.0419	0.0454925	0.655175	CFAP418	1.34206	FALSE
-0.133018	3.09346	4.03862	0.0455735	0.655175	LRRC75A	1.34129	FALSE
0.167707	3.47654	4.04213	0.045596	0.655175	CTC-338M12.4	1.34107	FALSE
-0.0940467	5.07661	4.04393	0.045631	0.655175	KLK7	1.34074	FALSE
0.118078	3.72406	4.03936	0.0457117	0.655175	PPM1M	1.33997	FALSE
-0.142489	2.71823	4.0221	0.0458854	0.655175	MED23	1.33833	FALSE
-0.0618623	6.53045	4.03197	0.0459395	0.655175	LINC00461	1.33781	FALSE
0.0888438	4.19608	4.02682	0.0460865	0.655175	POLR1HASP	1.33643	FALSE
-0.0858615	4.24115	4.0246	0.0461429	0.655175	ARF6	1.3359	FALSE
0.0995177	4.46584	4.02483	0.0461432	0.655175	FAM234A	1.33589	FALSE
-0.0845993	4.54864	4.02454	0.0461543	0.655175	SLITRK2	1.33579	FALSE
0.0779287	5.60605	4.02354	0.0461705	0.655175	NPDC1	1.33564	FALSE
0.0768913	6.08842	4.02295	0.0461828	0.655175	RCAN1	1.33552	FALSE
-0.116797	3.13756	4.01747	0.0461863	0.655175	TRAPPC2	1.33549	FALSE
0.249446	3.29759	4.01618	0.0461938	0.655175	HLA-DRB5	1.33542	FALSE
0.0666421	7.50192	4.02166	0.0462142	0.655175	ITM2C	1.33522	FALSE
0.135179	3.324	4.01725	0.0462237	0.655175	SUFU	1.33513	FALSE
-0.0667322	5.4083	4.02154	0.0462258	0.655175	PAIP1	1.33512	FALSE
0.0819979	4.98597	4.02062	0.0462549	0.655175	CREM	1.33484	FALSE
-0.0422126	7.65527	4.01905	0.0462843	0.655175	DNAJC7	1.33457	FALSE
0.0752191	5.08576	4.01465	0.0464146	0.656305	ZFYVE28	1.33335	FALSE
0.213733	4.2726	4.00684	0.0465753	0.657399	ARC	1.33184	FALSE
0.111607	4.20772	4.00804	0.0465929	0.657399	CNPY3	1.33168	FALSE
0.141173	2.77657	3.99114	0.0467503	0.658569	LINC02254	1.33022	FALSE
0.136685	2.98383	3.9928	0.046777	0.658569	CCDC88C	1.32997	FALSE
-0.0494525	7.94169	3.99659	0.0468926	0.659484	SKP1	1.3289	FALSE
0.0633699	6.7873	3.99368	0.046973	0.659903	MYLK	1.32815	FALSE
0.0720996	5.06795	3.98716	0.0471625	0.661851	AK2	1.3264	FALSE
-0.0606055	6.34892	3.98244	0.0472825	0.662096	SGSM1	1.3253	FALSE
0.110249	3.68316	3.9804	0.0473075	0.662096	IDH1	1.32507	FALSE
-0.102781	4.23159	3.98104	0.0473325	0.662096	WDR17	1.32484	FALSE
-0.0838074	6.07127	3.9767	0.047442	0.662809	SPTBN4	1.32384	FALSE
-0.08659	4.04623	3.97384	0.0475158	0.662809	POLB	1.32316	FALSE
0.0819228	4.46908	3.9737	0.0475362	0.662809	HADHB	1.32298	FALSE
-0.0549162	7.60187	3.96905	0.0476504	0.663221	ATP2B4	1.32193	FALSE
-0.0863856	4.64121	3.96389	0.0478099	0.663221	B4GALT6	1.32048	FALSE
0.184911	2.21011	3.93807	0.04797	0.663221	IL34	1.31903	FALSE
-0.153749	2.99708	3.94939	0.0479853	0.663221	LINC00467	1.31889	FALSE
0.092381	4.37558	3.95264	0.0481087	0.663221	PHLDA3	1.31778	FALSE
-0.0690462	5.03399	3.95212	0.0481349	0.663221	CEP120	1.31754	FALSE
-0.126108	2.8272	3.93877	0.0481991	0.663221	VCPKMT	1.31696	FALSE
-0.0667111	6.43871	3.94784	0.0482445	0.663221	PPP1CB	1.31655	FALSE
-0.157832	2.65785	3.93552	0.0482496	0.663221	CNTN6	1.31651	FALSE
0.153922	2.55256	3.9321	0.0482596	0.663221	FRAT2	1.31642	FALSE
0.0912385	5.7878	3.9465	0.0482857	0.663221	LIMS1	1.31618	FALSE
0.168871	2.34978	3.92836	0.0482933	0.663221	LATS2	1.31611	FALSE
0.184509	2.19368	3.92541	0.0483209	0.663221	TOP3B	1.31587	FALSE
-0.112019	5.38532	3.94469	0.0483396	0.663221	LYRM9	1.3157	FALSE
0.0977217	5.15889	3.94402	0.0483613	0.663221	KIF21B	1.3155	FALSE
-0.105287	5.04161	3.9412	0.0484421	0.663221	RAB27A	1.31478	FALSE
0.0534936	7.93486	3.9388	0.0484973	0.663221	SPOP	1.31428	FALSE
0.0677095	6.80722	3.93635	0.0485677	0.663221	PLXDC2	1.31365	FALSE
-0.0634889	5.95108	3.9354	0.0485981	0.663221	YME1L1	1.31338	FALSE
-0.14077	2.74639	3.91911	0.0487111	0.663221	SDHAF1	1.31237	FALSE
0.136834	4.26144	3.93153	0.0487121	0.663221	CD84	1.31236	FALSE
0.161875	2.77344	3.91938	0.04872	0.663221	CASQ1	1.31229	FALSE
0.271733	2.40748	3.91289	0.0487474	0.663221	WBP1	1.31205	FALSE
-0.123391	3.64815	3.92745	0.048788	0.663221	HEATR3	1.31169	FALSE
-0.0636356	6.92927	3.92267	0.0489565	0.664818	ICA1L	1.31019	FALSE
0.203571	3.37846	3.91298	0.0491007	0.665282	CD163	1.30891	FALSE
0.116708	4.23957	3.91319	0.0492386	0.665282	DTX3L	1.30769	FALSE
0.0709318	10.0574	3.90937	0.0493367	0.665282	PSAP	1.30683	FALSE
-0.101161	4.16379	3.90972	0.0493381	0.665282	TRAF6	1.30682	FALSE
-0.277254	1.75472	3.8831	0.0493791	0.665282	AGAP11	1.30646	FALSE
-0.0947702	4.34037	3.90615	0.0494294	0.665282	KLHDC9	1.30601	FALSE
0.0660268	7.98079	3.90458	0.0494751	0.665282	RPL8	1.30561	FALSE
0.128659	3.20371	3.89969	0.0494849	0.665282	GUSB	1.30553	FALSE
-0.330788	2.63463	3.88706	0.0494996	0.665282	UTP14C	1.3054	FALSE
0.0956403	5.22512	3.90383	0.0495075	0.665282	WIPF1	1.30533	FALSE
0.134296	4.77438	3.90224	0.0495526	0.665282	IER3	1.30493	FALSE
0.063011	7.24357	3.89824	0.0496589	0.666022	SYP	1.304	FALSE
0.153525	2.64253	3.88097	0.049758	0.666665	CD320	1.30314	FALSE
0.0744306	5.42641	3.88856	0.0499481	0.6685	RPS19BP1	1.30148	FALSE
0.0952706	4.8919	3.8865	0.0500099	0.6685	TMEM205	1.30094	FALSE
-0.204251	2.72532	3.87323	0.050049	0.6685	IL32	1.3006	FALSE
-0.116896	3.31455	3.87537	0.0502243	0.670154	ZNF595	1.29909	FALSE
-0.0821013	5.32874	3.87664	0.0502988	0.670234	BZW2	1.29844	FALSE
0.187748	2.44667	3.85908	0.0503332	0.670234	LINC02135	1.29815	FALSE
0.0858231	4.06413	3.87169	0.0504131	0.670613	ARHGEF18	1.29746	FALSE
0.120634	4.75567	3.86953	0.0504963	0.671034	TTC9B	1.29674	FALSE
-0.0619495	8.62847	3.86324	0.0506843	0.672846	CPLX2	1.29513	FALSE
0.0668838	5.86002	3.86079	0.0507619	0.673189	MSRB3	1.29446	FALSE
0.095588	3.67922	3.85627	0.0508532	0.673273	PIAS4	1.29368	FALSE
0.0391227	8.78915	3.85693	0.0508716	0.673273	GOLGA4	1.29352	FALSE
-0.0610039	5.74929	3.84611	0.0512008	0.674377	REEP1	1.29072	FALSE
-0.0793619	5.50506	3.84405	0.0512643	0.674377	ARMCX2	1.29019	FALSE
0.0799256	4.76289	3.84262	0.0513149	0.674377	QRSL1	1.28976	FALSE
-0.150385	2.83521	3.83197	0.0513339	0.674377	DHRS12	1.2896	FALSE
0.0746524	6.22772	3.84026	0.051373	0.674377	USP53	1.28926	FALSE
0.104306	4.86608	3.83779	0.0514477	0.674377	ISLR2	1.28863	FALSE
-0.0650456	7.18084	3.83661	0.0514805	0.674377	TERF1	1.28836	FALSE
0.123414	3.74232	3.83408	0.051536	0.674377	NMI	1.28789	FALSE
-0.0787396	5.22401	3.83247	0.0516163	0.674377	TMED2	1.28721	FALSE
0.0742527	6.03902	3.83142	0.0516413	0.674377	HDAC5	1.287	FALSE
0.0933246	4.75887	3.82593	0.0518176	0.674377	TMCC3	1.28552	FALSE
-0.101565	4.78895	3.82402	0.0518771	0.674377	CACNA2D3	1.28502	FALSE
-0.0567615	7.44525	3.82278	0.0518985	0.674377	MBNL1	1.28484	FALSE
-0.0564966	6.77769	3.82188	0.051927	0.674377	C6orf62	1.28461	FALSE
0.0374718	9.10234	3.82172	0.0519303	0.674377	NFIA	1.28458	FALSE
0.0801359	5.70864	3.82186	0.0519331	0.674377	TRIM8	1.28456	FALSE
-0.118971	3.63175	3.82025	0.0519437	0.674377	KDM1B	1.28447	FALSE
-0.079452	7.10486	3.82091	0.051956	0.674377	KCNA2	1.28436	FALSE
-0.0919377	4.2141	3.82128	0.0519599	0.674377	RBFA	1.28433	FALSE
0.117713	4.20869	3.81373	0.0521636	0.674377	FAM174C	1.28263	FALSE
-0.108265	3.71194	3.81327	0.0521645	0.674377	ALDH1A3-AS1	1.28262	FALSE
0.114785	3.22747	3.8079	0.0521957	0.674377	APH1B	1.28237	FALSE
0.152847	2.48434	3.79788	0.0522261	0.674377	ARSJ	1.28211	FALSE
0.0590161	5.78079	3.81109	0.0522605	0.674377	MLLT3	1.28183	FALSE
0.0679248	4.85549	3.80923	0.0523265	0.674377	STAMBP	1.28128	FALSE
-0.0638211	6.30624	3.80878	0.0523281	0.674377	PCDH19	1.28127	FALSE
-0.0937906	4.59298	3.80847	0.0523532	0.674377	LOC101927745	1.28106	FALSE
0.128557	3.09862	3.79325	0.0526217	0.675148	APBA3	1.27883	FALSE
-0.138124	2.82775	3.79036	0.052624	0.675148	TTC21A	1.27882	FALSE
0.117091	4.26588	3.79841	0.0526578	0.675148	VSIR	1.27854	FALSE
-0.0676605	7.40615	3.79564	0.0527305	0.675148	AK5	1.27794	FALSE
0.106299	3.55134	3.79292	0.0527648	0.675148	ZNF573	1.27766	FALSE
0.0457426	7.51344	3.79329	0.052803	0.675148	LARP7	1.27734	FALSE
0.111785	3.68708	3.78831	0.0529135	0.675148	PSPH	1.27643	FALSE
-0.0915463	3.93438	3.78943	0.0529276	0.675148	TRAF3IP2-AS1	1.27632	FALSE
-0.123361	3.30775	3.78501	0.0529285	0.675148	RPS6KA4	1.27631	FALSE
-0.0473547	8.34517	3.78812	0.0529628	0.675148	PRKAR1A	1.27603	FALSE
0.0894514	5.22536	3.78408	0.0530957	0.675148	ITPKA	1.27494	FALSE
-0.0513732	6.80048	3.78098	0.0531862	0.675148	BNIP3L	1.2742	FALSE
-0.0908941	4.65155	3.78128	0.0531927	0.675148	NDP	1.27415	FALSE
-0.137024	2.85934	3.77182	0.0532034	0.675148	RBM26-AS1	1.27406	FALSE
-0.0636727	5.50064	3.77932	0.053245	0.675148	ZFP90	1.27372	FALSE
0.137066	3.06605	3.76976	0.0532616	0.675148	DGAT2	1.27359	FALSE
0.131074	3.84988	3.77538	0.0532943	0.675148	OLFM2	1.27332	FALSE
0.097754	4.70493	3.77326	0.0534423	0.676197	ABCA8	1.27211	FALSE
0.081456	4.80946	3.7665	0.0536539	0.676197	PBX3	1.2704	FALSE
0.0650917	7.69708	3.76554	0.0536693	0.676197	AGAP3	1.27027	FALSE
0.127277	2.94239	3.75715	0.053696	0.676197	BCAT2	1.27006	FALSE
0.054767	5.7409	3.76397	0.0537244	0.676197	PPM1B	1.26983	FALSE
0.149458	2.68139	3.75171	0.0537653	0.676197	LLGL2	1.2695	FALSE
0.108234	3.6338	3.76093	0.0537785	0.676197	LIG1	1.26939	FALSE
-0.0645216	5.85769	3.76168	0.0537958	0.676197	LINC00888	1.26925	FALSE
0.184175	3.36338	3.75402	0.0538445	0.676197	FCER1G	1.26886	FALSE
0.129189	3.05809	3.75164	0.0538996	0.676238	CCDC24	1.26841	FALSE
0.101161	4.78429	3.752	0.0541093	0.67736	TMEM219	1.26673	FALSE
-0.102892	3.69227	3.74961	0.054145	0.67736	FAM104A	1.26644	FALSE
-0.107272	3.62651	3.74939	0.0541451	0.67736	CTC1	1.26644	FALSE
-0.0951614	3.43277	3.74031	0.0544009	0.679907	NUDCD2	1.26439	FALSE
-0.0578989	6.78062	3.73893	0.0545154	0.680685	ATXN3	1.26348	FALSE
-0.102018	4.53545	3.73709	0.0545912	0.680943	ZNF43	1.26288	FALSE
0.100928	4.20037	3.73486	0.0546407	0.680943	RAB4B	1.26248	FALSE
-0.0594038	5.89676	3.7247	0.0549764	0.68414	CENPC	1.25982	FALSE
-0.056115	7.74795	3.72376	0.0550022	0.68414	FGF12	1.25962	FALSE
0.150026	2.61737	3.71015	0.055057	0.684167	ZNF776	1.25919	FALSE
0.0613049	6.02472	3.71487	0.0552945	0.685802	SIRT2	1.25732	FALSE
-0.176523	2.19048	3.69458	0.0553887	0.685802	HGH1	1.25658	FALSE
-0.098434	3.73343	3.71051	0.0553989	0.685802	F8	1.2565	FALSE
-0.117695	3.84201	3.71049	0.0554257	0.685802	RBM43	1.25629	FALSE
0.148504	2.82263	3.69918	0.0554592	0.685802	MATK	1.25603	FALSE
-0.116908	4.23572	3.70773	0.0555345	0.685802	STRADA	1.25544	FALSE
-0.119227	3.17289	3.70249	0.0555571	0.685802	ZFAT	1.25526	FALSE
0.153885	2.64102	3.69009	0.0556687	0.686205	TNFSF9	1.25439	FALSE
-0.069532	6.26303	3.70255	0.0556952	0.686205	MCUR1	1.25418	FALSE
-0.124431	4.80001	3.69996	0.0557936	0.686486	ZNG1C	1.25342	FALSE
-0.151389	2.6587	3.68558	0.0558959	0.686486	COL28A1	1.25262	FALSE
-0.0671573	5.16031	3.69489	0.0559558	0.686486	SEC22B	1.25215	FALSE
-0.102354	4.59856	3.69445	0.0559759	0.686486	DDIT3	1.252	FALSE
0.145949	2.68064	3.68148	0.0560327	0.686486	BRINP3	1.25156	FALSE
-0.103935	3.06066	3.68515	0.0560768	0.686486	PRKAB1	1.25122	FALSE
0.125967	3.47031	3.68836	0.056087	0.686486	DGAT1	1.25114	FALSE
-0.0652615	6.36151	3.68689	0.0562104	0.6865	FMN2	1.25018	FALSE
0.147724	2.96587	3.67652	0.0563062	0.6865	CCDC28B	1.24944	FALSE
0.102676	4.62881	3.68409	0.0563081	0.6865	AFMID	1.24943	FALSE
0.0841847	4.12585	3.68212	0.0563751	0.6865	NVL	1.24891	FALSE
-0.0719907	5.72267	3.68083	0.0564152	0.6865	CFL2	1.2486	FALSE
0.0748301	4.47235	3.67974	0.0564599	0.6865	COIL	1.24826	FALSE
-0.0688827	7.40976	3.67814	0.0564988	0.6865	FBXL16	1.24796	FALSE
0.110629	4.47569	3.67803	0.0565182	0.6865	RFLNB	1.24781	FALSE
-0.156911	2.75898	3.66472	0.0566048	0.6865	FUT10	1.24715	FALSE
-0.0855127	4.56979	3.67301	0.056682	0.6865	CIAPIN1	1.24655	FALSE
0.097509	4.49648	3.67205	0.0567189	0.6865	OAF	1.24627	FALSE
0.166959	2.25937	3.65491	0.0567207	0.6865	VAC14-AS1	1.24626	FALSE
0.055868	6.29123	3.66964	0.056785	0.686556	PLEKHA3	1.24577	FALSE
0.0819987	5.1534	3.66853	0.0568308	0.686556	FRMD4B	1.24542	FALSE
0.0975117	3.80173	3.66272	0.0569927	0.687133	SEMA4B	1.24418	FALSE
-0.182575	2.1617	3.64466	0.0570262	0.687133	NOXA1	1.24393	FALSE
-0.0474267	6.61286	3.66024	0.0570989	0.687133	CCSER2	1.24337	FALSE
-0.0866709	4.86924	3.65969	0.057131	0.687133	HCN1	1.24313	FALSE
0.0636711	6.34731	3.65902	0.0571424	0.687133	AMPD2	1.24304	FALSE
-0.106801	3.66384	3.65472	0.0572457	0.687498	MAK16	1.24226	FALSE
0.166316	2.25642	3.63778	0.0573036	0.687498	NOD1	1.24182	FALSE
-0.198991	2.01847	3.63278	0.0573694	0.687498	SINHCAF	1.24132	FALSE
-0.0750156	5.42743	3.65114	0.0574137	0.687498	MRPS7	1.24098	FALSE
0.123627	3.23392	3.64651	0.0574367	0.687498	TM9SF1	1.24081	FALSE
0.177363	2.56265	3.63164	0.0576677	0.688342	TFEC	1.23907	FALSE
-0.0535351	7.83947	3.64313	0.0576764	0.688342	ATP5IF1	1.239	FALSE
0.0683771	5.16761	3.64335	0.0576806	0.688342	TBC1D16	1.23897	FALSE
0.0587769	6.09306	3.64163	0.0577307	0.688342	PAXBP1	1.23859	FALSE
0.0742316	5.43353	3.64059	0.0577715	0.688342	RND2	1.23829	FALSE
-0.0947456	4.16095	3.63447	0.0579856	0.690262	EIF2AK3	1.23668	FALSE
0.0840025	6.00477	3.62931	0.0581531	0.690982	POLR2L	1.23543	FALSE
-0.148501	3.03433	3.62194	0.0582047	0.690982	ZNF534	1.23504	FALSE
0.0483033	6.68693	3.62692	0.0582319	0.690982	SPATS2L	1.23484	FALSE
-0.155893	2.45856	3.6113	0.0583013	0.690982	UBXN10	1.23432	FALSE
0.126306	4.66323	3.62389	0.0583486	0.690982	ANXA2	1.23397	FALSE
-0.0764714	5.32976	3.62312	0.0583708	0.690982	LETR1	1.2338	FALSE
-0.0586406	6.89429	3.61796	0.05854	0.690982	LPIN2	1.23255	FALSE
0.0585985	6.42745	3.61721	0.0585671	0.690982	GAB2	1.23235	FALSE
0.0468957	6.15753	3.6159	0.0586135	0.690982	CNOT4	1.232	FALSE
0.138955	3.34537	3.60919	0.0586222	0.690982	SPSB1	1.23194	FALSE
0.123639	3.36611	3.61225	0.0586396	0.690982	PRDM15	1.23181	FALSE
0.0558328	6.75948	3.61384	0.0586828	0.690982	UTRN	1.23149	FALSE
0.0796794	8.10863	3.61199	0.0587458	0.691039	MTSS2	1.23102	FALSE
-0.0478303	9.14866	3.60901	0.058849	0.691039	SCN2A	1.23026	FALSE
-0.109582	3.05519	3.6026	0.0588751	0.691039	GOLT1B	1.23007	FALSE
-0.0529299	6.21714	3.60698	0.0589226	0.691039	FAM169A	1.22972	FALSE
0.09274	5.22159	3.60535	0.0589879	0.691039	CD151	1.22924	FALSE
0.082094	5.40746	3.60477	0.059006	0.691039	SH3GL1	1.2291	FALSE
0.132049	3.28768	3.59895	0.0590742	0.691216	TBX3	1.2286	FALSE
-0.0923641	4.12301	3.59724	0.0592734	0.692924	MED7	1.22714	FALSE
0.145072	5.86354	3.59322	0.059407	0.693863	C1QA	1.22616	FALSE
-0.100957	3.62569	3.59053	0.0594649	0.693917	CASP3	1.22574	FALSE
0.121247	2.81845	3.57688	0.0596798	0.694616	CRY1	1.22417	FALSE
0.121295	3.04445	3.57833	0.0597065	0.694616	XYLT2	1.22398	FALSE
-0.110913	3.36702	3.57913	0.0598073	0.694616	TRAM2-AS1	1.22325	FALSE
-0.113304	3.2117	3.57548	0.0598847	0.694616	PCDHB4	1.22268	FALSE
-0.0538266	5.7679	3.57918	0.0599014	0.694616	AZI2	1.22256	FALSE
0.0379912	8.71461	3.5783	0.0599269	0.694616	EIF5B	1.22238	FALSE
-0.0665978	5.6862	3.57791	0.0599471	0.694616	KATNAL1	1.22223	FALSE
0.0824736	4.72287	3.57529	0.0600472	0.694616	HS6ST1	1.22151	FALSE
0.0708318	4.76407	3.57427	0.0600833	0.694616	ZFX	1.22125	FALSE
-0.118869	3.13017	3.56862	0.060119	0.694616	MSC-AS1	1.22099	FALSE
-0.0606703	5.40688	3.57213	0.0601553	0.694616	ZNF407	1.22073	FALSE
-0.0931105	4.32658	3.57058	0.0602116	0.694616	NRG1	1.22032	FALSE
-0.0836255	4.35583	3.5691	0.0602721	0.694616	DHX57	1.21988	FALSE
-0.0477929	7.22689	3.56627	0.0603555	0.694616	VAPB	1.21928	FALSE
-0.0579992	5.19201	3.56594	0.0603784	0.694616	MIA2	1.21912	FALSE
-0.164053	2.48208	3.55148	0.0604217	0.694616	KLRD1	1.21881	FALSE
0.0616429	5.03912	3.5645	0.0604316	0.694616	DNAJC1	1.21874	FALSE
0.0534278	6.94818	3.56256	0.0604884	0.694657	ALCAM	1.21833	FALSE
0.11955	5.08251	3.56113	0.0605512	0.694765	FYB1	1.21788	FALSE
-0.135143	3.28158	3.55578	0.0606124	0.694855	PVT1	1.21744	FALSE
0.138173	3.41909	3.55351	0.0607	0.695247	METRNL	1.21681	FALSE
-0.348338	2.80083	3.54122	0.0608891	0.696663	RPS10-NUDT3	1.21546	FALSE
-0.0474638	7.25692	3.54855	0.0609916	0.696663	STK39	1.21473	FALSE
-0.12097	4.38543	3.54731	0.0610517	0.696663	CNN3	1.2143	FALSE
-0.0479566	7.44595	3.5436	0.0611704	0.696663	CACNB4	1.21346	FALSE
-0.147122	2.79603	3.53357	0.0612325	0.696663	PHKG1	1.21302	FALSE
0.0909294	4.03985	3.54185	0.0612343	0.696663	RAB8A	1.213	FALSE
0.0875878	4.71692	3.53956	0.0613307	0.696663	SEMA4F	1.21232	FALSE
0.09305	4.03382	3.53616	0.0614131	0.696663	THYN1	1.21174	FALSE
0.0604908	6.04405	3.53443	0.0615074	0.696663	GKAP1	1.21107	FALSE
0.140966	2.7218	3.52303	0.0615679	0.696663	ZBTB3	1.21065	FALSE
-0.0495782	6.51821	3.53234	0.0615813	0.696663	BAG4	1.21055	FALSE
0.176552	3.03177	3.52388	0.0616616	0.696663	HELZ2	1.20999	FALSE
0.101993	3.58587	3.5277	0.0617022	0.696663	HECTD2	1.2097	FALSE
0.0742627	6.23925	3.5271	0.0617754	0.696663	NEURL1	1.20918	FALSE
-0.0923787	5.19137	3.52719	0.0617799	0.696663	PPM1H	1.20915	FALSE
-0.0906985	4.25946	3.52697	0.0617919	0.696663	CNR1	1.20907	FALSE
0.0666597	6.62732	3.52585	0.0618189	0.696663	YPEL3	1.20888	FALSE
-0.10351	5.72768	3.52321	0.06192	0.696663	GPRASP3	1.20817	FALSE
0.0763866	4.59535	3.52232	0.0619602	0.696663	SETD1B	1.20789	FALSE
0.178249	4.6738	3.52162	0.0619685	0.696663	C1QB	1.20783	FALSE
-0.0659809	5.57792	3.52179	0.0619738	0.696663	LSM4	1.20779	FALSE
-0.136736	3.41187	3.51783	0.0620351	0.696663	ALDH8A1	1.20736	FALSE
-0.0680245	6.8385	3.51942	0.062054	0.696663	OPCML	1.20723	FALSE
-0.0451635	7.84923	3.51362	0.0622666	0.698164	USP14	1.20574	FALSE
-0.0501167	7.55595	3.51073	0.0623737	0.698164	LONP2	1.205	FALSE
0.0839788	4.02816	3.50836	0.0624357	0.698164	RAB4A-AS1	1.20457	FALSE
-0.0482652	6.71578	3.50515	0.0625813	0.698164	LGALS8	1.20356	FALSE
0.0553492	6.09134	3.50369	0.0626378	0.698164	NLGN1	1.20316	FALSE
-0.076957	5.47249	3.50347	0.0626511	0.698164	DIP2B	1.20307	FALSE
-0.0677829	7.0975	3.50058	0.0627506	0.698164	DPP8	1.20238	FALSE
0.110017	3.3861	3.49698	0.062793	0.698164	HDAC1	1.20209	FALSE
0.150471	2.56167	3.4876	0.0628122	0.698164	PGLS-DT	1.20196	FALSE
0.0914007	3.86086	3.4963	0.0629044	0.698164	ATG4C	1.20132	FALSE
0.105443	3.36945	3.49279	0.0629289	0.698164	H2AX	1.20115	FALSE
-0.144462	2.9816	3.48842	0.0629727	0.698164	CLUL1	1.20085	FALSE
0.0543966	8.86312	3.49414	0.06299	0.698164	CTSB	1.20073	FALSE
0.0607831	5.45969	3.49434	0.0629915	0.698164	EIF3E	1.20072	FALSE
-0.0665426	5.55252	3.49432	0.0629918	0.698164	KIAA0319	1.20072	FALSE
-0.0795195	5.15428	3.49134	0.0631072	0.698298	PPIE	1.19992	FALSE
-0.092562	4.16244	3.48905	0.0631761	0.698298	COQ4	1.19945	FALSE
0.113836	4.38033	3.48924	0.0631797	0.698298	TINAGL1	1.19942	FALSE
-0.0608836	7.13073	3.48806	0.0632184	0.698298	RAB3GAP2	1.19916	FALSE
-0.0683719	4.98621	3.48672	0.0632831	0.69842	GGPS1	1.19871	FALSE
-0.0723503	5.48542	3.48202	0.0634541	0.699715	CAMK1G	1.19754	FALSE
-0.103797	4.32434	3.48033	0.0635252	0.699905	CRPPA	1.19705	FALSE
-0.0623374	6.27767	3.47552	0.0636937	0.701169	TRO	1.1959	FALSE
0.0639447	5.45176	3.47376	0.0637661	0.7012	NLGN2	1.19541	FALSE
0.101825	3.39925	3.46891	0.063855	0.7012	RAB28	1.19481	FALSE
-0.0906431	4.08352	3.4711	0.0638697	0.7012	EXOSC9	1.19471	FALSE
-0.0713725	5.23907	3.46997	0.0639118	0.7012	SYT14	1.19442	FALSE
-0.0824172	5.23185	3.46634	0.0640504	0.702128	TBC1D14	1.19348	FALSE
-0.0646423	5.70771	3.4612	0.0642417	0.7032	DTNB	1.19218	FALSE
-0.0540521	5.79326	3.46005	0.0642846	0.7032	CUL1	1.19189	FALSE
-0.0558303	6.17221	3.45726	0.064389	0.7032	CMAS	1.19119	FALSE
-0.0618647	7.00319	3.45656	0.0644128	0.7032	DMXL2	1.19103	FALSE
-0.132375	2.91197	3.44803	0.0644232	0.7032	TMEM53	1.19096	FALSE
0.147084	2.55791	3.44394	0.0644722	0.7032	COL4A4	1.19063	FALSE
0.0744167	4.76055	3.45255	0.0645812	0.703261	TOMM40L	1.18989	FALSE
0.12923	2.8082	3.43787	0.0648329	0.703261	PACC1	1.1882	FALSE
-0.122925	3.00577	3.43912	0.0648376	0.703261	AIMP2	1.18817	FALSE
0.137876	3.50617	3.44306	0.0648559	0.703261	DYRK3	1.18805	FALSE
0.0858293	4.55814	3.44472	0.0648785	0.703261	WDR83OS	1.1879	FALSE
0.087723	5.96368	3.44323	0.0649295	0.703261	ARPC1B	1.18756	FALSE
-0.104953	3.60114	3.44058	0.0649371	0.703261	ASS1	1.18751	FALSE
-0.130018	3.48161	3.43996	0.0649654	0.703261	CCDC124	1.18732	FALSE
-0.110065	3.62154	3.44011	0.0650157	0.703261	CPPED1	1.18698	FALSE
0.067124	5.05185	3.44117	0.0650177	0.703261	AMIGO1	1.18697	FALSE
0.0531207	6.29187	3.43918	0.065084	0.703393	HADHA	1.18653	FALSE
0.0370718	8.20548	3.43741	0.0651498	0.703521	ZFR	1.18609	FALSE
-0.0447091	7.10754	3.43227	0.0653501	0.705099	BNIP3	1.18475	FALSE
-0.116746	2.97859	3.42266	0.0655115	0.706255	METTL3	1.18368	FALSE
-0.116711	2.96848	3.41955	0.0656216	0.706284	IGFL4	1.18295	FALSE
-0.137744	2.6569	3.41612	0.0656227	0.706284	FSIP1	1.18295	FALSE
0.157198	2.76941	3.41141	0.0658417	0.706662	DDX11	1.1815	FALSE
-0.129583	2.8598	3.41259	0.0658487	0.706662	SLC7A6	1.18145	FALSE
0.0960901	4.13688	3.41922	0.0658613	0.706662	ATP6V0E1	1.18137	FALSE
0.0901252	4.82556	3.41917	0.0658761	0.706662	CTSH	1.18127	FALSE
0.0863992	5.66343	3.41761	0.0659291	0.706662	GRIN2C	1.18092	FALSE
-0.104828	4.13095	3.41507	0.0660269	0.707128	SERINC5	1.18028	FALSE
0.108964	3.36246	3.40884	0.0661476	0.707839	MGST2	1.17949	FALSE
-0.0717991	4.8441	3.40402	0.066472	0.708872	SNRPE	1.17736	FALSE
-0.0925659	4.0292	3.40237	0.0665316	0.708872	EXOSC8	1.17697	FALSE
-0.0542412	6.3635	3.40223	0.0665316	0.708872	DLG3	1.17697	FALSE
0.105895	4.08689	3.40151	0.0665646	0.708872	PPFIBP2	1.17676	FALSE
0.1151	3.21749	3.39509	0.0666058	0.708872	PPP1R14C	1.17649	FALSE
0.0797439	5.61373	3.39782	0.0667111	0.708872	TMEM250	1.1758	FALSE
0.0358799	8.57729	3.39763	0.0667113	0.708872	PPIG	1.1758	FALSE
-0.107756	4.32994	3.39648	0.0667745	0.708872	FMNL1-DT	1.17539	FALSE
0.125345	4.21	3.39535	0.0668146	0.708872	SLC25A41	1.17513	FALSE
-0.217629	2.67745	3.38303	0.0668748	0.708872	NPIPB15	1.17474	FALSE
-0.0559342	6.72803	3.39286	0.0669027	0.708872	CACNA2D1	1.17456	FALSE
0.0696412	5.32752	3.39197	0.0669468	0.708872	REST	1.17427	FALSE
-0.0575125	7.83207	3.39124	0.0669662	0.708872	CIT	1.17414	FALSE
0.0572879	8.40373	3.38976	0.067025	0.708872	SOX2	1.17376	FALSE
-0.116772	3.40769	3.38618	0.067091	0.708872	RGS20	1.17334	FALSE
-0.0642335	5.32086	3.38776	0.067115	0.708872	EPB41	1.17318	FALSE
-0.0503676	7.63198	3.38296	0.0672977	0.709628	MORF4L2	1.172	FALSE
-0.138392	2.64591	3.37367	0.0673074	0.709628	KY	1.17194	FALSE
-0.0690996	5.27195	3.38035	0.0674129	0.709628	NHLRC3	1.17126	FALSE
-0.0610152	5.76836	3.37995	0.0674247	0.709628	RHOT1	1.17118	FALSE
-0.0606927	6.97388	3.37722	0.0675289	0.709628	MRTFB	1.17051	FALSE
0.0474836	6.40439	3.37714	0.0675338	0.709628	TBC1D5	1.17048	FALSE
-0.0489855	6.47761	3.37588	0.0675845	0.709628	UBE2Q1	1.17015	FALSE
-0.0642596	5.53892	3.37508	0.0676226	0.709628	CBS	1.16991	FALSE
-0.138905	2.93003	3.36522	0.0677772	0.710216	HAGHL	1.16892	FALSE
-0.10437	3.65585	3.36962	0.0677892	0.710216	PPP1R26	1.16884	FALSE
-0.0827905	6.47584	3.36935	0.0678481	0.710216	TTC39B	1.16846	FALSE
-0.0797133	4.59099	3.36645	0.0679829	0.710216	ADGRL2	1.1676	FALSE
0.213268	2.34534	3.35042	0.06807	0.710216	C21orf62	1.16704	FALSE
-0.0578972	7.10295	3.36167	0.0681586	0.710216	TOMM20	1.16648	FALSE
0.0373795	7.93237	3.36069	0.0681977	0.710216	AGPAT3	1.16623	FALSE
0.0501981	7.52518	3.35814	0.0683019	0.710216	UBE2L3	1.16557	FALSE
-0.138483	2.42135	3.34584	0.0683122	0.710216	ZNF32	1.1655	FALSE
0.0507814	6.21058	3.35755	0.0683287	0.710216	SOX6	1.1654	FALSE
-0.0945281	3.79385	3.35663	0.0683511	0.710216	KITLG	1.16525	FALSE
-0.0429093	11.5811	3.35595	0.0683907	0.710216	MAP2	1.165	FALSE
0.106115	3.74289	3.35328	0.0684772	0.710216	RAB11B-AS1	1.16445	FALSE
-0.0704742	5.56528	3.35401	0.0684783	0.710216	HERPUD2	1.16445	FALSE
-0.0558331	7.34605	3.35271	0.068524	0.710216	FAT3	1.16416	FALSE
0.0631862	5.90123	3.35216	0.0685511	0.710216	ZRSR2	1.16399	FALSE
0.0474781	6.00743	3.34789	0.0687252	0.711105	SMC6	1.16288	FALSE
-0.0590369	6.18511	3.34736	0.0687462	0.711105	TTC21B	1.16275	FALSE
-0.0764562	5.16378	3.3437	0.0689031	0.711485	PPP1R9B	1.16176	FALSE
-0.0731134	4.8346	3.34382	0.0689047	0.711485	ALG5	1.16175	FALSE
-0.148935	2.85076	3.33559	0.0689468	0.711485	SPIN2A	1.16149	FALSE
0.135895	3.73247	3.3301	0.0694233	0.714172	APOBEC3C	1.15849	FALSE
0.117384	4.35384	3.32984	0.0694796	0.714172	SELENOP	1.15814	FALSE
0.124315	3.4316	3.32571	0.0695508	0.714172	ENTPD1	1.1577	FALSE
0.188264	2.26181	3.31389	0.0695514	0.714172	PCOLCE	1.15769	FALSE
0.124789	2.93571	3.32142	0.0695612	0.714172	NAT9	1.15763	FALSE
-0.128708	3.39576	3.32437	0.0696096	0.714172	PHLDB2	1.15733	FALSE
0.0738264	5.33025	3.3253	0.0696649	0.714172	FAM181B	1.15699	FALSE
0.0426414	7.78996	3.32445	0.0696906	0.714172	ANKRD36C	1.15683	FALSE
-0.0420781	6.52027	3.32425	0.0697007	0.714172	PPHLN1	1.15676	FALSE
0.0567068	5.60553	3.32189	0.0698049	0.714677	DNAJC15	1.15611	FALSE
-0.0593657	6.47632	3.3202	0.0698702	0.714784	BAALC	1.15571	FALSE
-0.172734	2.16496	3.30351	0.0699463	0.715001	KANSL1-AS1	1.15524	FALSE
-0.0929132	4.56909	3.31711	0.070017	0.715162	UTP14A	1.1548	FALSE
0.108796	4.26111	3.31289	0.0701833	0.716166	NKX6-2	1.15377	FALSE
-0.116457	4.07381	3.31198	0.0702253	0.716166	MIR3976HG	1.15351	FALSE
0.0818093	5.29127	3.30693	0.0704358	0.716846	SPATA13	1.15221	FALSE
-0.055829	8.29897	3.30633	0.0704503	0.716846	MARCHF6	1.15212	FALSE
-0.133927	2.92959	3.29936	0.0704571	0.716846	BDNF	1.15208	FALSE
-0.0903487	4.43563	3.30097	0.070695	0.71847	FOXP2	1.15061	FALSE
-0.0930118	3.92772	3.29983	0.0707271	0.71847	BLOC1S5	1.15041	FALSE
0.0841082	3.88821	3.29698	0.0707847	0.718495	NFS1	1.15006	FALSE
-0.0500774	6.2421	3.29675	0.0708586	0.718685	GOSR1	1.14961	FALSE
0.0828816	5.40512	3.29545	0.0709202	0.71875	MYO1C	1.14923	FALSE
0.119775	3.81945	3.29194	0.0710121	0.718968	SEMA6B	1.14867	FALSE
-0.0749259	5.0383	3.29106	0.0711111	0.718968	MAPK11	1.14806	FALSE
0.147064	2.35496	3.27759	0.0711466	0.718968	TTC31	1.14785	FALSE
-0.0534189	7.50425	3.28786	0.0712342	0.718968	ARMC1	1.14731	FALSE
0.087636	5.18018	3.28463	0.0713845	0.718968	BCL9L	1.1464	FALSE
0.0446046	7.46301	3.28271	0.0714544	0.718968	RBBP6	1.14597	FALSE
-0.108984	3.33984	3.27982	0.071474	0.718968	BDNF-AS	1.14585	FALSE
-0.05794	6.26203	3.28203	0.0714861	0.718968	PCNX1	1.14578	FALSE
0.11714	3.04811	3.27051	0.071786	0.718968	ATPSCKMT	1.14396	FALSE
0.138424	2.40132	3.26219	0.0718347	0.718968	FLI1	1.14367	FALSE
0.135091	2.88541	3.26636	0.0718867	0.718968	SPX	1.14335	FALSE
0.132482	3.31152	3.26793	0.0719671	0.718968	ELK3	1.14287	FALSE
0.156766	3.05475	3.26534	0.0719793	0.718968	MLKL	1.14279	FALSE
0.100355	6.23012	3.26883	0.0720538	0.718968	ANLN	1.14234	FALSE
-0.051008	6.14788	3.26834	0.0720754	0.718968	PUM2	1.14221	FALSE
0.0995994	6.02764	3.26699	0.072134	0.718968	TAF6	1.14186	FALSE
-0.0697681	5.11339	3.2671	0.0721389	0.718968	TACC2	1.14183	FALSE
-0.126484	3.49206	3.26402	0.0721935	0.718968	ERRFI1	1.1415	FALSE
0.0908119	4.20261	3.26377	0.0722839	0.718968	PRKD3	1.14096	FALSE
0.0848371	5.26437	3.2636	0.0722868	0.718968	FAM20C	1.14094	FALSE
-0.0649153	5.4429	3.26329	0.0723001	0.718968	RABGEF1	1.14086	FALSE
0.178135	2.07936	3.24344	0.0724986	0.718968	PCDHGA7	1.13967	FALSE
0.0777674	4.88572	3.25854	0.0725126	0.718968	P3H4	1.13959	FALSE
0.12159	3.15964	3.25311	0.0725588	0.718968	SRP14-DT	1.13931	FALSE
0.0751438	5.25745	3.25599	0.0726189	0.718968	SIDT2	1.13895	FALSE
-0.0605849	6.52216	3.25553	0.07263	0.718968	ADARB1	1.13888	FALSE
0.142063	3.06356	3.25037	0.0726499	0.718968	ADAM28	1.13876	FALSE
0.0920731	3.43624	3.25142	0.0727098	0.718968	ABCF3	1.13841	FALSE
0.0979413	3.66765	3.25205	0.0727311	0.718968	ZFYVE19	1.13828	FALSE
0.0877055	5.10025	3.25148	0.0728157	0.718968	INAFM1	1.13778	FALSE
0.192241	2.94268	3.24359	0.0728468	0.718968	OGN	1.13759	FALSE
-0.155391	2.76763	3.23824	0.0730472	0.718968	CCAR2	1.1364	FALSE
-0.125437	2.88383	3.23782	0.0731326	0.718968	LRRC75B	1.13589	FALSE
0.137041	2.7851	3.23436	0.0732343	0.718968	SDHD	1.13529	FALSE
0.0819974	5.15207	3.24138	0.0732581	0.718968	SUMF2	1.13514	FALSE
0.0776807	4.6431	3.23929	0.0733527	0.718968	FOXO4	1.13458	FALSE
-0.119738	3.02714	3.23114	0.0734268	0.718968	ZNF446	1.13415	FALSE
0.0790298	4.22937	3.23716	0.0734467	0.718968	CBR4	1.13403	FALSE
-0.0921953	4.03107	3.23663	0.0734633	0.718968	SLC35C2	1.13393	FALSE
0.12337	3.06561	3.22993	0.0735097	0.718968	PLCD1	1.13366	FALSE
0.104822	3.85017	3.23481	0.07352	0.718968	PARP11	1.13359	FALSE
0.0926193	4.29428	3.23257	0.0736114	0.718968	FARSA	1.13306	FALSE
0.10822	3.15244	3.22944	0.0736193	0.718968	FRMD5	1.13301	FALSE
0.06306	4.88802	3.23227	0.0736641	0.718968	GORASP2	1.13274	FALSE
0.0671133	4.33771	3.23219	0.073667	0.718968	CRIPT	1.13273	FALSE
-0.0482345	8.13045	3.22998	0.0737504	0.718968	CSRNP3	1.13224	FALSE
-0.12058	3.17284	3.22564	0.0737914	0.718968	LRRC37A3	1.13199	FALSE
-0.107284	3.07866	3.22471	0.0737985	0.718968	ELMOD2	1.13195	FALSE
-0.0399037	10.4829	3.22786	0.0738442	0.718968	PPP3CA	1.13168	FALSE
-0.0773687	4.10133	3.22712	0.0738909	0.718968	LSM5	1.13141	FALSE
0.0451725	7.29559	3.22677	0.0738935	0.718968	CUX1	1.13139	FALSE
-0.0613023	4.67332	3.22685	0.0739082	0.718968	DELE1	1.13131	FALSE
-0.0694427	4.78528	3.22603	0.0739428	0.718968	UBE2Q2P1	1.1311	FALSE
0.112326	3.95207	3.225	0.0739683	0.718968	VRK2	1.13095	FALSE
-0.0726716	4.68656	3.22523	0.0739781	0.718968	HDAC3	1.1309	FALSE
0.037987	7.67352	3.22234	0.0740901	0.719262	DDX46	1.13024	FALSE
-0.0381499	7.21829	3.21792	0.0742875	0.719262	VAPA	1.12908	FALSE
0.102414	3.49509	3.21587	0.074294	0.719262	RSAD1	1.12905	FALSE
-0.0991064	4.42171	3.21677	0.0743573	0.719262	RND3	1.12868	FALSE
-0.0789915	3.96917	3.21532	0.0744081	0.719262	LEMD2	1.12838	FALSE
0.100106	3.75345	3.21275	0.0744925	0.719262	EGFL8	1.12789	FALSE
0.0644318	5.32388	3.21191	0.0745666	0.719262	FNBP1L	1.12746	FALSE
-0.0583248	7.5762	3.21	0.0746416	0.719262	TBL1XR1	1.12702	FALSE
0.150735	2.47766	3.19836	0.0746645	0.719262	KLHL25	1.12689	FALSE
-0.0444231	6.94545	3.2077	0.0747458	0.719262	ATP8A1	1.12641	FALSE
-0.0595693	5.8323	3.20734	0.0747678	0.719262	VDAC2	1.12629	FALSE
0.151	4.9797	3.20609	0.0748054	0.719262	ITGB2	1.12607	FALSE
0.0612575	4.82489	3.20656	0.0748124	0.719262	ZNF830	1.12603	FALSE
-0.0443816	7.47652	3.20573	0.0748339	0.719262	FARP1	1.1259	FALSE
0.0360437	8.91636	3.20523	0.0748558	0.719262	KMT2E	1.12577	FALSE
-0.0645407	5.20886	3.2047	0.0748921	0.719262	CD46	1.12556	FALSE
-0.0851563	4.04472	3.20256	0.0749865	0.719561	TMEM232	1.12502	FALSE
-0.129501	2.63287	3.19238	0.0750337	0.719561	TCTN3	1.12474	FALSE
-0.0452011	8.90109	3.19965	0.0751077	0.71974	GPR155	1.12432	FALSE
-0.0682206	4.80557	3.19764	0.0752127	0.720216	POLDIP2	1.12371	FALSE
-0.0379025	8.47453	3.19271	0.0754216	0.721687	CLTC	1.1225	FALSE
-0.0423078	7.10116	3.1903	0.0755323	0.721968	RNF11	1.12187	FALSE
0.0891546	3.95336	3.18723	0.07566	0.721968	RINL	1.12113	FALSE
-0.0727897	5.60892	3.18469	0.0757949	0.721968	FUNDC1	1.12036	FALSE
0.184046	2.34247	3.17067	0.075856	0.721968	LINC02227	1.12001	FALSE
0.144657	2.39163	3.17166	0.0758644	0.721968	LCMT2	1.11996	FALSE
0.0718007	4.61088	3.18304	0.0758804	0.721968	ARL6IP6	1.11987	FALSE
0.0803658	4.54014	3.18287	0.0758866	0.721968	BAZ1A	1.11983	FALSE
0.065158	5.44333	3.18106	0.0759625	0.721968	VPS8	1.1194	FALSE
-0.142018	2.40217	3.169	0.0759816	0.721968	BRIP1	1.11929	FALSE
0.122693	2.90296	3.17289	0.0760629	0.721968	ZNF616	1.11883	FALSE
0.0750852	4.90247	3.17885	0.0760687	0.721968	ZNF3	1.11879	FALSE
0.165615	2.28155	3.16485	0.0761163	0.721968	LINC01007	1.11852	FALSE
0.0348985	8.85149	3.17448	0.0762544	0.722122	WNK1	1.11774	FALSE
-0.0982838	3.64918	3.1732	0.0762801	0.722122	TUBD1	1.11759	FALSE
-0.131405	2.71299	3.16592	0.0762988	0.722122	CDON	1.11748	FALSE
-0.0734899	7.21138	3.17088	0.0764203	0.722742	SOD2	1.11679	FALSE
-0.0633731	5.46316	3.16939	0.0764976	0.722742	CNOT1	1.11635	FALSE
0.161338	2.23007	3.15557	0.0765308	0.722742	RARRES2	1.11616	FALSE
0.131907	2.87844	3.16026	0.0766326	0.723179	WDR76	1.11559	FALSE
-0.053067	5.78964	3.16259	0.0768086	0.723941	BLTP2	1.11459	FALSE
0.115973	2.95386	3.15632	0.0768551	0.723941	DRAIC	1.11433	FALSE
0.0688027	6.65133	3.16019	0.0769154	0.723941	GDF11	1.11399	FALSE
-0.0401913	7.95621	3.15972	0.0769358	0.723941	HNRNPK	1.11387	FALSE
0.0867535	3.91502	3.15675	0.0770703	0.724286	SIRT1	1.11311	FALSE
0.11735	3.65634	3.15431	0.0771284	0.724286	SCO2	1.11279	FALSE
0.0686813	9.05608	3.15433	0.0771857	0.724286	CA11	1.11246	FALSE
0.115024	3.2508	3.14995	0.0772321	0.724286	GMPPB	1.1122	FALSE
0.104166	3.51555	3.15009	0.0773194	0.724286	RFX2	1.11171	FALSE
-0.0570227	6.90964	3.15031	0.077375	0.724286	WNK2	1.1114	FALSE
0.0781238	5.18824	3.15022	0.0773897	0.724286	HDAC11	1.11132	FALSE
-0.0360527	10.0692	3.14936	0.0774173	0.724286	SPTBN1	1.11116	FALSE
-0.0577778	5.85877	3.14711	0.077528	0.7248	DR1	1.11054	FALSE
0.0783084	6.28116	3.14462	0.0776426	0.725351	CABLES1	1.1099	FALSE
0.0660259	10.184	3.14202	0.0777609	0.725936	RPS27A	1.10924	FALSE
0.0521335	7.23044	3.13718	0.0779893	0.726905	MYO10	1.10796	FALSE
0.108973	3.09844	3.13139	0.0780688	0.726905	ADRA2C	1.10752	FALSE
0.0570236	8.08594	3.13473	0.0781041	0.726905	CALR	1.10733	FALSE
0.0739774	6.84224	3.13347	0.0781658	0.726905	ARHGEF17	1.10698	FALSE
0.127864	2.78122	3.12421	0.0782117	0.726905	NR1D1	1.10673	FALSE
-0.0770396	5.6371	3.13141	0.0782686	0.726905	RNF6	1.10641	FALSE
-0.0479691	6.80019	3.13057	0.0783015	0.726905	C4orf3	1.10623	FALSE
-0.0867982	4.29641	3.12954	0.0783638	0.726905	ECD	1.10588	FALSE
-0.105726	3.04655	3.12468	0.0783671	0.726905	ABITRAM	1.10587	FALSE
0.0774067	10.6905	3.12616	0.0785091	0.72732	NDRG2	1.10508	FALSE
-0.0527098	5.99925	3.1248	0.0785789	0.72732	BECN1	1.10469	FALSE
0.0801753	4.34759	3.12441	0.0785794	0.72732	TIMM17A	1.10469	FALSE
0.0967715	4.06664	3.12137	0.0787404	0.728293	SCYL3	1.1038	FALSE
0.0927849	5.61103	3.11885	0.0788643	0.728504	A2M	1.10312	FALSE
-0.0563725	8.12003	3.1166	0.0789639	0.728504	NSF	1.10257	FALSE
-0.117181	2.95261	3.11062	0.0790041	0.728504	RCBTB1	1.10235	FALSE
-0.0756673	4.41269	3.11502	0.07905	0.728504	TRIM36	1.1021	FALSE
-0.0597613	7.21025	3.11375	0.0791009	0.728504	SNCA	1.10182	FALSE
-0.255424	2.95969	3.10615	0.079159	0.728504	F8A3	1.1015	FALSE
-0.255424	2.95969	3.10615	0.079159	0.728504	F8A2	1.1015	FALSE
-0.0821081	4.01954	3.11112	0.0792288	0.728504	FHIP2A	1.10112	FALSE
-0.0556679	6.58878	3.10937	0.0793114	0.728504	LRPPRC	1.10066	FALSE
0.0830482	4.30279	3.10876	0.0793436	0.728504	SHROOM2	1.10049	FALSE
0.0517438	5.99079	3.10803	0.0793786	0.728504	PHRF1	1.1003	FALSE
-0.126716	4.68251	3.10418	0.0795774	0.72956	OPALIN	1.09921	FALSE
0.0902844	6.00829	3.10086	0.0797241	0.72956	SRF	1.09841	FALSE
0.079985	4.62902	3.10094	0.0797326	0.72956	SERTAD4	1.09836	FALSE
0.0930822	4.64893	3.10079	0.07974	0.72956	SP100	1.09832	FALSE
0.0690322	5.15459	3.09997	0.0797738	0.72956	KRTCAP2	1.09814	FALSE
-0.170832	2.20682	3.08426	0.0798964	0.730169	LINC01637	1.09747	FALSE
0.0945945	3.82081	3.092	0.0801333	0.731447	SLX4	1.09619	FALSE
-0.0911655	3.75854	3.09004	0.0802244	0.731447	LPCAT1	1.09569	FALSE
-0.0925538	4.22572	3.09038	0.0802431	0.731447	SCRN3	1.09559	FALSE
-0.127029	2.86541	3.08325	0.0802879	0.731447	PRELID2	1.09535	FALSE
0.120416	3.32521	3.08608	0.0803171	0.731447	NFATC2	1.09519	FALSE
0.109843	3.0648	3.08132	0.080463	0.731743	GYS1	1.0944	FALSE
0.110099	5.02958	3.08344	0.0805759	0.731743	CLDN11	1.0938	FALSE
-0.0950127	4.46203	3.08288	0.08061	0.731743	KHDRBS2	1.09361	FALSE
0.0722693	4.62505	3.0816	0.0806705	0.731743	LATS1	1.09329	FALSE
-0.0469847	9.03721	3.08045	0.0807089	0.731743	YWHAG	1.09308	FALSE
-0.22012	3.92133	3.07811	0.0807973	0.731743	IL1RL1	1.0926	FALSE
-0.155296	2.29589	3.06669	0.0808161	0.731743	ZCCHC4	1.0925	FALSE
-0.155146	2.33318	3.06608	0.0808487	0.731743	KHK	1.09233	FALSE
0.0694246	5.40031	3.07766	0.0808553	0.731743	LINC01278	1.09229	FALSE
0.0996355	3.41278	3.07452	0.0809138	0.73176	CHSY1	1.09198	FALSE
0.11054	3.74773	3.07304	0.0810004	0.73176	ZNF488	1.09151	FALSE
0.109081	3.31777	3.0697	0.0810952	0.73176	UXT	1.091	FALSE
0.111496	4.02489	3.07216	0.0811182	0.73176	SMOX	1.09088	FALSE
0.0793327	5.00439	3.07195	0.081138	0.73176	LYPLA2	1.09078	FALSE
0.127425	3.0854	3.06579	0.0812341	0.732119	PUS7	1.09026	FALSE
-0.0544598	6.00194	3.06587	0.0814297	0.732822	GDI2	1.08922	FALSE
0.0902763	4.25156	3.06542	0.0814581	0.732822	RHOJ	1.08907	FALSE
-0.0602629	7.09117	3.06125	0.0816536	0.732822	EPS15	1.08802	FALSE
-0.0952863	3.77565	3.06053	0.0816763	0.732822	UQCC6	1.0879	FALSE
-0.0789923	3.80959	3.05885	0.0817583	0.732822	ZNF821	1.08747	FALSE
0.050778	7.92596	3.05748	0.0818401	0.732822	CALD1	1.08703	FALSE
0.0662779	4.85992	3.0555	0.0819538	0.732822	AFF2	1.08643	FALSE
-0.0739236	5.06839	3.0537	0.0820412	0.732822	PDE10A	1.08597	FALSE
-0.100699	6.33401	3.05215	0.082108	0.732822	INO80B	1.08561	FALSE
0.0356318	7.82388	3.052	0.0821122	0.732822	PNN	1.08559	FALSE
-0.100748	3.15995	3.04437	0.0822893	0.732822	TSFM	1.08466	FALSE
-0.0417437	8.5451	3.04832	0.0822951	0.732822	PRDM2	1.08463	FALSE
-0.0934297	4.09617	3.04844	0.0823007	0.732822	PLA2R1	1.0846	FALSE
-0.0812953	5.37762	3.04473	0.0824854	0.732822	NCR3LG1	1.08362	FALSE
0.080565	4.14037	3.04422	0.0825117	0.732822	MTG1	1.08348	FALSE
0.0569326	5.12065	3.04298	0.0825731	0.732822	NDUFC1	1.08316	FALSE
0.119133	2.50571	3.03175	0.0826686	0.732822	VPS26C	1.08266	FALSE
0.094392	4.16033	3.04021	0.0827069	0.732822	PALD1	1.08246	FALSE
-0.104944	3.76116	3.03613	0.0828902	0.732822	RMST	1.0815	FALSE
-0.0859169	4.50103	3.03634	0.0829142	0.732822	RNF146	1.08137	FALSE
0.0965893	5.50425	3.03553	0.0829454	0.732822	IFI16	1.08121	FALSE
0.072118	4.52941	3.03518	0.0829659	0.732822	SSR2	1.0811	FALSE
-0.0985238	5.42244	3.03362	0.0830425	0.732822	SGTA	1.0807	FALSE
0.0573937	5.30335	3.03175	0.083138	0.732822	RRP15	1.0802	FALSE
0.0567503	6.84459	3.0301	0.083211	0.732822	COL6A1	1.07982	FALSE
-0.128006	2.50254	3.01891	0.0833159	0.732822	IMMP2L	1.07927	FALSE
0.0873003	4.2484	3.02763	0.0833239	0.732822	KCNJ12	1.07923	FALSE
-0.059719	7.56132	3.02659	0.0833876	0.732822	CACYBP	1.0789	FALSE
-0.0881334	3.42976	3.0242	0.0834009	0.732822	VPS52	1.07883	FALSE
-0.0640488	5.0271	3.02547	0.0834587	0.732822	ALKBH5	1.07853	FALSE
-0.0927154	4.89381	3.02505	0.0834818	0.732822	TMTC4	1.07841	FALSE
-0.0554041	6.2161	3.02231	0.0836076	0.732822	CAMK2D	1.07775	FALSE
-0.0749117	4.67888	3.02221	0.0836272	0.732822	KANTR	1.07765	FALSE
-0.0908961	5.27875	3.018	0.0838348	0.732822	SCPEP1	1.07658	FALSE
-0.0907157	3.78606	3.01722	0.0838546	0.732822	ZFP30	1.07647	FALSE
-0.0463741	9.4381	3.01737	0.0838555	0.732822	CREG2	1.07647	FALSE
-0.114851	3.26745	3.01308	0.0839509	0.732822	TMEM44	1.07597	FALSE
0.0413951	6.42389	3.01498	0.0839795	0.732822	RC3H2	1.07583	FALSE
-0.107078	3.52013	3.01381	0.0839798	0.732822	SLC25A45	1.07583	FALSE
-0.1209	3.12188	3.01076	0.0840099	0.732822	TMEM163	1.07567	FALSE
-0.180037	2.10836	2.99887	0.0841193	0.732822	CCDC81	1.0751	FALSE
-0.0439196	6.36577	3.01218	0.084123	0.732822	KDM5B	1.07509	FALSE
0.052739	6.97558	3.00982	0.0842422	0.732822	RBM6	1.07447	FALSE
0.0772613	4.8672	3.00849	0.0843208	0.732822	COASY	1.07407	FALSE
-0.0743912	4.91153	3.00811	0.0843445	0.732822	OSGEP	1.07394	FALSE
0.0561405	10.0044	3.00689	0.0843909	0.732822	RPL37A	1.0737	FALSE
0.0767701	4.50557	3.00722	0.0843913	0.732822	STK38	1.0737	FALSE
0.0514232	6.81184	3.0057	0.0844536	0.732822	BIN1	1.07338	FALSE
0.0586647	5.61566	3.00536	0.0844777	0.732822	SLC38A10	1.07326	FALSE
-0.0679789	5.06114	2.99646	0.0849417	0.732822	MMADHC	1.07088	FALSE
-0.042085	7.71357	2.99495	0.0850062	0.732822	UBE2V2	1.07055	FALSE
-0.0554688	6.85146	2.99387	0.0850628	0.732822	NXPE3	1.07026	FALSE
-0.0764215	4.17211	2.99378	0.0850758	0.732822	EIF4E3	1.07019	FALSE
-0.068024	4.95547	2.9922	0.0851635	0.732822	TMEM25	1.06975	FALSE
-0.0514042	5.87541	2.99195	0.0851664	0.732822	CTNND1	1.06973	FALSE
-0.088677	3.63932	2.98949	0.0852608	0.732822	MLXIPL	1.06925	FALSE
0.0650493	5.33186	2.9902	0.0852623	0.732822	MMD	1.06924	FALSE
0.10408	3.55376	2.98815	0.0852811	0.732822	RUVBL2	1.06915	FALSE
0.0435177	6.57675	2.98915	0.085308	0.732822	SYF2	1.06901	FALSE
-0.0620229	6.71238	2.98864	0.085334	0.732822	ATF2	1.06888	FALSE
0.175974	2.58098	2.97977	0.0853375	0.732822	ITGAL	1.06886	FALSE
0.139588	2.50143	2.97817	0.0853967	0.732822	DSCAML1	1.06856	FALSE
0.0354187	8.05368	2.98611	0.0854641	0.732822	NIPBL	1.06822	FALSE
0.0414293	8.25594	2.98564	0.0854884	0.732822	AMD1	1.06809	FALSE
-0.135499	2.7148	2.97715	0.0855337	0.732822	TRPM4	1.06786	FALSE
0.11596	3.64258	2.98178	0.0855374	0.732822	ANTKMT	1.06784	FALSE
-0.0891753	3.50959	2.98248	0.0856021	0.732822	C18orf25	1.06752	FALSE
-0.0766591	5.10308	2.98139	0.0857236	0.732822	LINGO2	1.0669	FALSE
0.0787884	5.83381	2.97959	0.0858101	0.732822	MX1	1.06646	FALSE
0.0561242	8.03227	2.97872	0.0858496	0.732822	RPS2	1.06626	FALSE
-0.0425684	7.13766	2.97871	0.0858507	0.732822	SSX2IP	1.06626	FALSE
0.0535529	9.25213	2.97659	0.0859608	0.732822	AP2B1	1.0657	FALSE
-0.111821	3.45955	2.97433	0.0859808	0.732822	AGMAT	1.0656	FALSE
0.0982455	5.21092	2.97312	0.0861504	0.732822	GJC2	1.06474	FALSE
-0.0690667	4.55046	2.97203	0.0862184	0.732822	BRAP	1.0644	FALSE
-0.111613	3.80696	2.96985	0.0862985	0.732822	FN3K	1.064	FALSE
-0.144898	2.39898	2.9591	0.086369	0.732822	ADCK1	1.06364	FALSE
0.0737528	4.85772	2.96677	0.0864925	0.732822	BAP1	1.06302	FALSE
0.0540727	5.1663	2.96635	0.0865109	0.732822	GPD2	1.06293	FALSE
0.0855196	4.56129	2.96513	0.0865425	0.732822	SH2D3C	1.06277	FALSE
-0.0314417	8.70167	2.96493	0.0865731	0.732822	PSIP1	1.06262	FALSE
-0.0474485	6.7348	2.96354	0.0866479	0.732822	IMMT	1.06224	FALSE
-0.062672	4.98141	2.96367	0.0866546	0.732822	FAM20B	1.06221	FALSE
-0.0362384	8.37198	2.9629	0.0866801	0.732822	GNAQ	1.06208	FALSE
0.103161	4.18844	2.96306	0.0866861	0.732822	CD22	1.06205	FALSE
0.0739114	4.6582	2.96153	0.0867703	0.732822	NCKAP5	1.06163	FALSE
-0.115339	3.01963	2.95712	0.0867721	0.732822	ZNF804B	1.06162	FALSE
-0.0839823	10.7607	2.96066	0.0867985	0.732822	LINC00632	1.06149	FALSE
-0.0495841	9.0797	2.96027	0.0868187	0.732822	SCN8A	1.06139	FALSE
-0.0576605	7.40746	2.96	0.0868339	0.732822	SH3GL2	1.06131	FALSE
-0.0882633	4.86626	2.95932	0.0868861	0.732822	NRP1	1.06105	FALSE
0.0506148	8.82747	2.95816	0.0869307	0.732822	DTNA	1.06083	FALSE
-0.0666586	4.74552	2.95787	0.0869636	0.732822	DAP3	1.06066	FALSE
-0.0998963	3.55525	2.95447	0.0870657	0.732822	MCU	1.06015	FALSE
-0.0416671	8.2493	2.95398	0.0871526	0.732822	TSC22D1	1.05972	FALSE
-0.0824003	3.93483	2.95361	0.0871588	0.732822	TTLL12	1.05969	FALSE
-0.238995	1.95176	2.93904	0.0871954	0.732822	GOLGA8Q	1.05951	FALSE
-0.0497996	6.82876	2.95263	0.0872252	0.732822	GRIA3	1.05936	FALSE
0.0633652	6.84499	2.95242	0.0872373	0.732822	TMEM147	1.0593	FALSE
0.0922805	3.6513	2.95053	0.0872937	0.732822	PACSIN3	1.05902	FALSE
0.132883	3.15214	2.94728	0.0873115	0.732822	FHL5	1.05893	FALSE
0.0808336	5.26713	2.9499	0.0873809	0.732822	IGSF9B	1.05858	FALSE
0.10322	3.59823	2.94853	0.0873812	0.732822	TYK2	1.05858	FALSE
-0.121294	2.52981	2.94127	0.0873856	0.732822	SLCO5A1	1.05856	FALSE
-0.0550754	7.2339	2.94906	0.087415	0.732822	SATB1	1.05841	FALSE
0.0452464	7.21297	2.9488	0.0874289	0.732822	RPS25	1.05834	FALSE
0.100056	4.35888	2.94818	0.0874593	0.732822	CDR2L	1.05819	FALSE
-0.0904212	3.74864	2.94513	0.0875803	0.732822	NELL1	1.05759	FALSE
-0.0721507	5.12773	2.94597	0.087593	0.732822	ARMCX4	1.05753	FALSE
-0.0722437	4.57903	2.94593	0.0876011	0.732822	TDRD3	1.05749	FALSE
-0.0552536	6.02289	2.94212	0.0877896	0.732822	MAPK9	1.05656	FALSE
0.0893489	4.15628	2.94179	0.0878144	0.732822	TSPAN17	1.05643	FALSE
0.165316	2.43774	2.93058	0.0878839	0.732822	AURKC	1.05609	FALSE
0.0554115	8.41745	2.93908	0.0879477	0.732822	QDPR	1.05578	FALSE
0.0680884	5.04269	2.93921	0.0879539	0.732822	NDUFS8	1.05575	FALSE
0.0841551	3.8305	2.93744	0.0880269	0.732822	ZNF583	1.05538	FALSE
-0.098157	3.59399	2.93415	0.0881515	0.732822	MRPL32	1.05477	FALSE
0.0544543	5.81176	2.93439	0.0882053	0.732822	CCDC7	1.05451	FALSE
-0.143828	3.97093	2.93355	0.0882469	0.732822	ANKRD26P3	1.0543	FALSE
0.199347	2.53622	2.92378	0.0882829	0.732822	C5AR1	1.05412	FALSE
-0.109818	5.78484	2.93045	0.0884181	0.732822	BMP4	1.05346	FALSE
-0.0789491	4.14928	2.92985	0.0884588	0.732822	BICRAL	1.05326	FALSE
-0.0972684	3.50628	2.92757	0.0884809	0.732822	PTPN3	1.05315	FALSE
-0.079097	4.59213	2.92901	0.0885105	0.732822	RGS11	1.05301	FALSE
0.115743	2.59716	2.92077	0.0885223	0.732822	FANCG	1.05295	FALSE
0.0828359	5.11611	2.92855	0.0885272	0.732822	MRTFA	1.05292	FALSE
-0.0850128	4.02649	2.9258	0.0886728	0.732822	MPP7	1.05221	FALSE
0.10848	4.20506	2.92411	0.0887629	0.732822	CD34	1.05177	FALSE
0.0782004	4.31489	2.92279	0.0888244	0.732822	YIPF2	1.05147	FALSE
0.102828	3.27407	2.92046	0.0888253	0.732822	NADSYN1	1.05146	FALSE
0.0671406	4.83822	2.92024	0.0889809	0.732822	LGI1	1.0507	FALSE
-0.0883084	3.29137	2.91699	0.0889948	0.732822	C5orf22	1.05064	FALSE
0.178525	3.16701	2.9165	0.0890003	0.732822	ZNG1F	1.05061	FALSE
0.11426	3.48946	2.91728	0.0890016	0.732822	CYP27A1	1.0506	FALSE
0.169488	3.06721	2.91504	0.0890245	0.732822	LAMB3	1.05049	FALSE
0.105893	3.8638	2.91722	0.0891128	0.732822	INF2	1.05006	FALSE
-0.0812322	4.12984	2.91763	0.0891217	0.732822	MAPK4	1.05002	FALSE
-0.0859056	4.13539	2.91607	0.0891998	0.732822	GALNT13	1.04964	FALSE
-0.0648924	4.92547	2.91474	0.0892799	0.732822	C12orf4	1.04925	FALSE
0.100966	3.22025	2.91132	0.0892958	0.732822	TMEM80	1.04917	FALSE
-0.0532102	6.07802	2.9124	0.0893967	0.732822	RAB5B	1.04868	FALSE
-0.168819	2.43101	2.9027	0.0894243	0.732822	THNSL2	1.04854	FALSE
0.0718483	5.10599	2.91155	0.0894517	0.732822	VASH1	1.04841	FALSE
0.10312	3.33817	2.90813	0.0895185	0.732822	SALL1	1.04809	FALSE
0.115202	4.01593	2.9095	0.0895287	0.732822	TUBA1C	1.04804	FALSE
0.103216	4.15388	2.90876	0.0895717	0.732822	C1QL2	1.04783	FALSE
-0.0957682	4.00711	2.9081	0.0896214	0.732822	AFAP1L2	1.04759	FALSE
-0.0798793	4.33849	2.9062	0.089748	0.732822	ZNF592	1.04698	FALSE
0.137959	3.64728	2.90397	0.0897991	0.732822	CCR1	1.04673	FALSE
-0.192959	2.60963	2.89772	0.0898063	0.732822	ADAD2	1.04669	FALSE
0.146757	2.48801	2.8954	0.0898448	0.732822	TFPI	1.04651	FALSE
0.0555836	5.42843	2.90393	0.0898654	0.732822	POGK	1.04641	FALSE
0.107034	3.07658	2.89216	0.0902709	0.734775	FAM222A	1.04445	FALSE
-0.102711	3.64135	2.89376	0.090303	0.734775	COL9A3	1.0443	FALSE
-0.0886915	3.90809	2.89538	0.0903124	0.734775	ATP6V1E2	1.04425	FALSE
-0.0866348	3.98019	2.8942	0.0903984	0.734775	MON1A	1.04384	FALSE
0.0893143	5.34818	2.89409	0.0904015	0.734775	LAMTOR1	1.04382	FALSE
-0.182454	4.13182	2.89262	0.0904788	0.734775	RNU4ATAC	1.04345	FALSE
0.0982169	3.27504	2.89002	0.0904998	0.734775	SOX9-AS1	1.04335	FALSE
-0.171782	2.30277	2.87581	0.0908176	0.736749	LENG8-AS1	1.04183	FALSE
0.149765	2.91369	2.88019	0.0909079	0.736749	LOC105371366	1.0414	FALSE
-0.0527063	6.76848	2.88483	0.0909127	0.736749	MIGA1	1.04138	FALSE
-0.116468	2.83912	2.87338	0.0912644	0.738298	ZNF449	1.0397	FALSE
-0.078304	4.39894	2.87787	0.0913187	0.738298	PPP4R4	1.03944	FALSE
-0.0692877	9.31587	2.87674	0.0913619	0.738298	SUMO2	1.03923	FALSE
0.0482722	9.30686	2.87569	0.0914206	0.738298	TPT1	1.03896	FALSE
-0.0603263	5.61273	2.87581	0.0914221	0.738298	RANBP6	1.03895	FALSE
0.0758821	4.41011	2.8742	0.09152	0.738298	PHF11	1.03848	FALSE
0.112628	2.69245	2.86609	0.0915805	0.738298	COQ2	1.0382	FALSE
-0.0748914	4.4325	2.87286	0.0915994	0.738298	TRIQK	1.03811	FALSE
0.105563	3.21909	2.8697	0.0916141	0.738298	ZNF772	1.03804	FALSE
-0.0751122	5.1784	2.87042	0.0917296	0.738772	CCZ1	1.03749	FALSE
0.047247	6.66133	2.86895	0.0918004	0.738886	CABIN1	1.03716	FALSE
0.0731745	5.19393	2.86503	0.092032	0.739764	SH3RF3	1.03606	FALSE
-0.0773733	4.86458	2.86454	0.0920642	0.739764	HAUS3	1.03591	FALSE
-0.0942589	3.76667	2.86276	0.0920799	0.739764	RAB37	1.03583	FALSE
0.123686	5.061	2.85941	0.0923504	0.739821	ACTA2	1.03456	FALSE
0.0841534	4.5783	2.85932	0.0923579	0.739821	MID1	1.03453	FALSE
-0.0832834	3.82529	2.85796	0.0924123	0.739821	ZBTB8OS	1.03427	FALSE
-0.0783159	4.18993	2.85774	0.0924455	0.739821	MFSD8	1.03411	FALSE
-0.0843139	4.65381	2.85753	0.0924597	0.739821	SLC9A1	1.03405	FALSE
-0.0715669	4.74305	2.85713	0.0924833	0.739821	ACADSB	1.03394	FALSE
-0.0599805	6.21259	2.85514	0.0925819	0.739821	NDFIP2	1.03347	FALSE
-0.0608749	6.46198	2.85503	0.0925873	0.739821	SMIM10L2B	1.03345	FALSE
-0.0547521	5.74317	2.85216	0.0927548	0.739821	TBC1D24	1.03266	FALSE
0.0513114	7.15427	2.85044	0.0928465	0.739821	ECE1	1.03223	FALSE
-0.0706687	4.5985	2.84999	0.0928888	0.739821	HRAS	1.03204	FALSE
-0.0655028	4.7588	2.84972	0.0929052	0.739821	BCL9	1.03196	FALSE
-0.157247	2.30256	2.8375	0.0929985	0.739821	SLC16A4	1.03152	FALSE
-0.111887	3.00537	2.83944	0.0932636	0.739821	ZNF8	1.03029	FALSE
0.0669863	4.83908	2.84253	0.0933146	0.739821	TLCD5	1.03005	FALSE
-0.0426095	7.22446	2.84209	0.093323	0.739821	CRBN	1.03001	FALSE
0.119345	3.42732	2.83977	0.0933557	0.739821	HERC5	1.02986	FALSE
0.116427	3.11291	2.83784	0.0933641	0.739821	ENPP6	1.02982	FALSE
-0.17042	4.24843	2.82692	0.0934811	0.739821	TTTY14	1.02928	FALSE
-0.0733387	4.73915	2.83948	0.0934907	0.739821	CUL2	1.02923	FALSE
-0.0536793	6.33971	2.8391	0.093497	0.739821	FAM3C	1.0292	FALSE
-0.0419522	8.29888	2.83779	0.0935687	0.739821	CAMTA1	1.02887	FALSE
0.105203	3.50911	2.83479	0.0936418	0.739821	ISOC2	1.02853	FALSE
-0.0703181	5.21868	2.83644	0.0936585	0.739821	FAN1	1.02845	FALSE
0.0785692	5.81243	2.8363	0.093661	0.739821	MFSD12	1.02844	FALSE
0.0403153	7.62705	2.83523	0.0937162	0.739821	RAB3IP	1.02819	FALSE
0.0486879	6.98075	2.83485	0.0937391	0.739821	CCT3	1.02808	FALSE
0.0886459	4.49049	2.83478	0.0937589	0.739821	WWTR1	1.02799	FALSE
0.09441	4.53155	2.83381	0.0938141	0.739821	AXL	1.02773	FALSE
-0.0359148	9.33988	2.83312	0.093837	0.739821	KIF1B	1.02763	FALSE
-0.107748	2.98767	2.82872	0.0938481	0.739821	ZNF253	1.02757	FALSE
-0.114624	3.09227	2.82426	0.0941147	0.741085	FBXL22	1.02634	FALSE
0.0367417	8.04292	2.82498	0.0943075	0.741085	SLTM	1.02545	FALSE
-0.0584859	5.70239	2.82319	0.094418	0.741085	ANKLE2	1.02495	FALSE
0.124573	2.86942	2.81786	0.0944294	0.741085	RHOF	1.02489	FALSE
0.0706792	7.71807	2.82258	0.0944472	0.741085	FSCN1	1.02481	FALSE
0.0640605	5.34101	2.82267	0.0944517	0.741085	GPBP1L1	1.02479	FALSE
0.0674347	4.81264	2.82062	0.0945767	0.741085	PES1	1.02422	FALSE
0.132035	3.22957	2.81525	0.0946219	0.741085	CENPS-CORT	1.02401	FALSE
0.100032	3.46055	2.81502	0.0947518	0.741085	SLC52A2	1.02341	FALSE
0.143899	2.58331	2.80912	0.0947709	0.741085	ASB13	1.02333	FALSE
-0.0669105	4.96991	2.81701	0.0947851	0.741085	RABL2A	1.02326	FALSE
0.0706252	6.04401	2.81674	0.0947905	0.741085	INPPL1	1.02324	FALSE
-0.0479605	9.36956	2.81585	0.0948376	0.741085	NUAK1	1.02302	FALSE
0.0830524	3.55278	2.81369	0.0948498	0.741085	FAM50B	1.02296	FALSE
0.124035	2.9794	2.80976	0.094862	0.741085	VWA5B2	1.02291	FALSE
-0.101051	4.66252	2.81394	0.0949686	0.741472	ABCD4	1.02242	FALSE
-0.0482228	9.05499	2.81224	0.0950478	0.741646	NAPB	1.02206	FALSE
-0.0749972	4.34555	2.80859	0.0952608	0.742629	MORN4	1.02109	FALSE
0.0813959	4.02938	2.80747	0.0952878	0.742629	TBCC	1.02096	FALSE
0.0897942	4.11588	2.80693	0.0953701	0.742826	PODXL	1.02059	FALSE
-0.0783459	4.49098	2.8033	0.0955798	0.744014	SRSF2	1.01963	FALSE
-0.0478148	7.56912	2.80121	0.0956948	0.744377	CKAP5	1.01911	FALSE
0.152351	2.56433	2.79277	0.0957451	0.744377	NFATC1	1.01888	FALSE
-0.0793628	5.85526	2.79956	0.0957978	0.744377	COX7A2L	1.01864	FALSE
0.0686973	4.83291	2.79837	0.0958775	0.744552	MRPL52	1.01828	FALSE
-0.0810785	4.76963	2.79392	0.0961414	0.744851	ZBTB1	1.01709	FALSE
-0.0397478	6.61385	2.79229	0.0962227	0.744851	TANC2	1.01672	FALSE
0.0606007	4.86576	2.79221	0.0962393	0.744851	ATG7	1.01665	FALSE
-0.0579177	6.75303	2.78992	0.0963626	0.744851	STXBP5L	1.01609	FALSE
0.10375	4.19639	2.78739	0.0964966	0.744851	BBLN	1.01549	FALSE
0.045764	5.83652	2.78697	0.0965425	0.744851	SNW1	1.01528	FALSE
-0.0569537	4.85936	2.7845	0.0966984	0.744851	EIF4E	1.01458	FALSE
-0.0403258	8.97662	2.78379	0.0967251	0.744851	MATR3	1.01446	FALSE
0.0437874	8.09784	2.78377	0.0967268	0.744851	FUBP1	1.01445	FALSE
0.0651523	5.7993	2.78381	0.0967313	0.744851	DEXI	1.01443	FALSE
-0.0460129	6.98596	2.78188	0.0968401	0.744851	MEAF6	1.01394	FALSE
-0.094192	3.72722	2.78136	0.0968538	0.744851	TMEM91	1.01388	FALSE
-0.103575	3.82323	2.78065	0.0969035	0.744851	TNKS1BP1	1.01366	FALSE
0.0999887	2.8828	2.77554	0.0969313	0.744851	WRAP73	1.01354	FALSE
-0.0759599	4.37238	2.77979	0.0969763	0.744851	GPRIN3	1.01333	FALSE
-0.0611472	5.14944	2.77975	0.0969799	0.744851	SMYD4	1.01332	FALSE
-0.155944	3.31899	2.77555	0.0970251	0.744851	CYB5R2	1.01312	FALSE
-0.0641283	5.40289	2.77826	0.0970647	0.744851	SMAD1	1.01294	FALSE
-0.0603971	4.84696	2.77811	0.0970814	0.744851	ASTN1	1.01286	FALSE
-0.0777377	4.02991	2.77715	0.0971329	0.744851	WDR73	1.01263	FALSE
-0.156124	2.46156	2.76822	0.0971604	0.744851	ALG1L9P	1.01251	FALSE
0.0742628	4.96682	2.77648	0.0971744	0.744851	ATG101	1.01245	FALSE
0.0932117	4.06992	2.77446	0.0972903	0.744932	PALMD	1.01193	FALSE
-0.106488	3.24531	2.772	0.0972993	0.744932	ZNF334	1.01189	FALSE
0.0800506	6.19029	2.77224	0.0974203	0.745096	ATP6V0B	1.01135	FALSE
-0.0731346	4.5255	2.77224	0.0974352	0.745096	SLC26A11	1.01128	FALSE
-0.0887209	3.52105	2.76909	0.0975499	0.745385	IKZF2	1.01077	FALSE
0.0920903	3.95985	2.76813	0.0976575	0.745385	CACNA1I	1.01029	FALSE
0.088059	5.42824	2.76791	0.0976853	0.745385	AIF1L	1.01017	FALSE
-0.0447762	6.3846	2.76686	0.0977415	0.745385	MICU1	1.00992	FALSE
-0.0481587	8.26865	2.76609	0.0977855	0.745385	DKK3	1.00973	FALSE
-0.0611541	5.08147	2.76581	0.0978163	0.745385	MBD2	1.00959	FALSE
-0.0725217	4.91386	2.76315	0.0979792	0.746189	NFYC	1.00887	FALSE
0.0562582	7.01932	2.76193	0.0980373	0.746195	SASH1	1.00861	FALSE
0.0915419	3.80477	2.75926	0.0981838	0.746542	TRAF3IP2	1.00796	FALSE
0.144639	2.51883	2.75019	0.0982823	0.746542	ZNF225-AS1	1.00752	FALSE
0.0742525	4.20606	2.75743	0.0983184	0.746542	EFCAB2	1.00737	FALSE
-0.0656165	5.33082	2.75738	0.0983224	0.746542	PGAP1	1.00735	FALSE
0.101907	3.4511	2.7535	0.0984628	0.746542	ZNF747	1.00673	FALSE
0.0893449	5.17361	2.75501	0.0984685	0.746542	SNTA1	1.0067	FALSE
-0.0850146	4.74463	2.75438	0.0985114	0.746542	POMT1	1.00651	FALSE
-0.0947389	3.84709	2.7529	0.0985753	0.746542	CPOX	1.00623	FALSE
0.116289	3.35848	2.74836	0.0987436	0.746542	COL18A1	1.00549	FALSE
0.0712738	4.49651	2.74643	0.098976	0.746542	CD2BP2	1.00447	FALSE
-0.158275	2.23646	2.73564	0.0989919	0.746542	VWA3B	1.0044	FALSE
0.0760872	7.52882	2.74614	0.098996	0.746542	SHANK1	1.00438	FALSE
0.129102	2.52472	2.73655	0.0991032	0.746542	NALF2	1.00391	FALSE
-0.0837344	4.0024	2.7442	0.0991137	0.746542	PAQR9	1.00387	FALSE
0.0857697	3.95636	2.74283	0.0991963	0.746542	TRIP4	1.0035	FALSE
0.0954466	3.14818	2.73974	0.0992235	0.746542	ZNF529-AS1	1.00339	FALSE
-0.0451315	6.96586	2.74101	0.0993102	0.746542	CTNNA2	1.00301	FALSE
-0.0770435	4.3125	2.73892	0.0994556	0.746542	ARPIN	1.00237	FALSE
0.119798	2.43602	2.72942	0.0994921	0.746542	SYTL5	1.00221	FALSE
-0.0813712	4.698	2.73774	0.0995278	0.746542	LINC02024	1.00206	FALSE
0.0758214	4.82946	2.73702	0.0995612	0.746542	MIGA2	1.00191	FALSE
0.0612647	5.60587	2.73653	0.0995922	0.746542	FNDC3A	1.00177	FALSE
0.116527	3.54376	2.73466	0.0996381	0.746542	ADA2	1.00157	FALSE
0.137165	3.27258	2.73271	0.0996842	0.746542	GPR4	1.00137	FALSE
0.0497053	7.70419	2.73477	0.0996926	0.746542	DBI	1.00134	FALSE
0.0793602	5.26522	2.73427	0.0997342	0.746542	LINC00472	1.00116	FALSE
0.0622623	5.88543	2.73398	0.0997465	0.746542	TLE3	1.0011	FALSE
0.0686296	5.38464	2.7339	0.099756	0.746542	SNRNP48	1.00106	FALSE
0.0635062	6.3115	2.73273	0.0998221	0.746542	RAB11B	1.00077	FALSE
-0.0745303	3.97128	2.73216	0.0998593	0.746542	TENT4A	1.00061	FALSE
-0.0381957	7.93203	2.73205	0.0998599	0.746542	DDX6	1.00061	FALSE
-0.0601352	6.04411	2.7264	0.100214	0.747923	LDHA	0.999072	FALSE
-0.0466882	6.29162	2.726	0.100237	0.747923	DGKI	0.998974	FALSE
-0.101635	3.03827	2.72038	0.100324	0.747923	TMEM126A	0.998593	FALSE
-0.0956776	3.53637	2.7227	0.100389	0.747923	DACH1	0.998314	FALSE
0.0669185	5.0019	2.72352	0.100401	0.747923	TBC1D12	0.998261	FALSE
-0.0386513	7.26714	2.72325	0.100404	0.747923	ABHD2	0.998248	FALSE
0.0968867	4.14476	2.72184	0.100483	0.747923	AKR1B1	0.997909	FALSE
0.134227	2.93849	2.71689	0.100514	0.747923	TMEM176A	0.997775	FALSE
-0.0590297	5.33738	2.72088	0.100562	0.747923	CLK4	0.997568	FALSE
-0.114058	3.36921	2.71705	0.100703	0.74815	AAMDC	0.996956	FALSE
0.0789344	5.7135	2.71737	0.100769	0.74815	IGSF8	0.996672	FALSE
0.0495645	6.11123	2.71666	0.100818	0.74815	KDM5C	0.996464	FALSE
-0.0788079	5.05062	2.71675	0.100822	0.74815	DOCK5	0.996445	FALSE
-0.0600629	5.83322	2.71543	0.100896	0.748267	TMEFF2	0.996126	FALSE
-0.0434212	6.47578	2.71446	0.100953	0.748267	VEZT	0.995883	FALSE
0.0683656	4.8704	2.71307	0.101045	0.748525	BRI3	0.995486	FALSE
0.0860314	3.72191	2.70857	0.101289	0.7495	A1BG	0.994439	FALSE
-0.0423571	6.77698	2.70903	0.101292	0.7495	RUBCN	0.994427	FALSE
0.0785473	4.37731	2.7071	0.101427	0.749572	COA4	0.993847	FALSE
-0.0446237	6.19585	2.70664	0.101443	0.749572	KCMF1	0.993777	FALSE
-0.0619666	8.3438	2.70609	0.101474	0.749572	RGS4	0.993645	FALSE
0.149208	2.82587	2.69921	0.101546	0.749678	SLC15A3	0.993338	FALSE
-0.0622639	5.83056	2.70287	0.101684	0.749869	ARHGEF4	0.992748	FALSE
0.0683741	5.14108	2.70292	0.101687	0.749869	FAM50A	0.992735	FALSE
-0.0883678	4.23471	2.69866	0.101955	0.75142	SNAPC4	0.991592	FALSE
0.109163	3.04175	2.69388	0.102016	0.751442	NPHP4	0.991333	FALSE
-0.146381	2.88533	2.69118	0.102131	0.751868	LOC100506271	0.990841	FALSE
0.0577907	5.97046	2.69406	0.102237	0.752225	SCRG1	0.99039	FALSE
0.153239	2.56157	2.68464	0.102366	0.75223	RGS10	0.989843	FALSE
-0.0798323	4.25312	2.69068	0.102458	0.75223	MYBBP1A	0.989454	FALSE
0.0333692	7.32601	2.68848	0.102586	0.75223	PHAX	0.98891	FALSE
-0.0676326	5.14055	2.68808	0.102625	0.75223	PAPSS1	0.988749	FALSE
-0.0529107	7.00298	2.68776	0.102633	0.75223	G3BP2	0.988714	FALSE
0.0902112	4.15111	2.68686	0.102647	0.75223	SNX8	0.988652	FALSE
-0.103187	3.34697	2.68509	0.102684	0.75223	PLCXD2	0.988498	FALSE
-0.0616933	5.67808	2.68555	0.102779	0.75223	RNF150	0.988094	FALSE
0.0609309	5.25187	2.68538	0.102795	0.75223	GGA3	0.988028	FALSE
0.0666182	4.55135	2.68516	0.102816	0.75223	STX2	0.98794	FALSE
0.0675549	4.65487	2.68057	0.103105	0.75245	SNRNP35	0.986719	FALSE
-0.0388643	7.14791	2.68024	0.103111	0.75245	TPD52	0.986693	FALSE
0.0687349	4.35227	2.68033	0.103116	0.75245	KDM6A	0.986673	FALSE
0.0811926	5.35517	2.67956	0.103165	0.75245	PANTR1	0.986466	FALSE
0.0798338	3.98335	2.67877	0.103188	0.75245	TFE3	0.98637	FALSE
-0.103981	3.11527	2.67616	0.103193	0.75245	MAP3K6	0.986352	FALSE
0.0845283	11.6782	2.67551	0.103413	0.753133	NCDN	0.985426	FALSE
-0.11579	2.57997	2.66886	0.10343	0.753133	TRPV1	0.985355	FALSE
-0.0933763	4.0663	2.67339	0.103561	0.753133	CCZ1B	0.984802	FALSE
-0.0856003	4.79339	2.67139	0.103695	0.753133	DCAF16	0.984241	FALSE
-0.0566553	5.34671	2.66951	0.103809	0.753133	SRFBP1	0.983765	FALSE
-0.0444338	7.0711	2.66881	0.103844	0.753133	ARAP2	0.983618	FALSE
-0.0822924	5.65887	2.66777	0.103914	0.753133	CRYM	0.983325	FALSE
-0.0487121	7.51507	2.66596	0.104028	0.753133	BEX4	0.982852	FALSE
-0.0493322	6.4437	2.6644	0.10413	0.753133	PDZD8	0.982424	FALSE
0.0348505	7.76795	2.6631	0.104212	0.753133	SCAPER	0.982083	FALSE
0.0595671	5.04986	2.66252	0.104263	0.753133	ANKS1A	0.981869	FALSE
0.195917	2.10466	2.65096	0.104307	0.753133	EPCAM	0.981688	FALSE
-0.0930515	4.54563	2.66153	0.104333	0.753133	MFSD11	0.981577	FALSE
0.0375713	6.90603	2.66058	0.104376	0.753133	BTBD7	0.981399	FALSE
-0.150181	2.73492	2.65303	0.104425	0.753133	NLRP2	0.981195	FALSE
0.0666529	7.40489	2.65936	0.104454	0.753133	JUN	0.981073	FALSE
-0.0447519	7.74268	2.65932	0.104456	0.753133	ITPR1	0.981065	FALSE
-0.087938	3.63352	2.65745	0.104512	0.753133	E2F4	0.980832	FALSE
0.0536908	6.58913	2.65826	0.104527	0.753133	MARCKS	0.980771	FALSE
0.101347	3.20598	2.65555	0.104554	0.753133	ERCC2	0.980658	FALSE
0.0673605	4.5257	2.65746	0.104593	0.753133	KCTD8	0.980499	FALSE
0.0725955	4.99943	2.65722	0.104608	0.753133	PTBP1	0.980436	FALSE
0.132298	2.63136	2.65004	0.104646	0.753133	GEMIN7	0.980279	FALSE
-0.124087	2.70181	2.64951	0.104733	0.753133	ZNF35	0.979918	FALSE
-0.0524532	5.49211	2.65434	0.104789	0.753133	FNIP1	0.979685	FALSE
-0.0487066	6.07878	2.65257	0.104898	0.753133	SC5D	0.979231	FALSE
0.113286	2.61879	2.64565	0.104919	0.753133	ERAL1	0.979144	FALSE
-0.0758225	3.9344	2.6515	0.104962	0.753133	MRPL3	0.978969	FALSE
-0.0622796	5.10018	2.65132	0.10499	0.753133	ATP9B	0.978853	FALSE
-0.111783	2.82745	2.64514	0.105021	0.753133	E4F1	0.978723	FALSE
-0.0711482	4.33431	2.64975	0.105097	0.753266	CPSF3	0.978408	FALSE
0.0676581	5.6591	2.64526	0.105379	0.75487	SHISA5	0.977245	FALSE
-0.0658107	6.20099	2.64422	0.105443	0.754914	ISCU	0.976981	FALSE
-0.0776104	3.99656	2.64291	0.105535	0.755154	SLC24A4	0.976604	FALSE
-0.104704	4.30282	2.63795	0.105866	0.756779	COL24A1	0.975245	FALSE
-0.048959	6.60694	2.63756	0.105878	0.756779	PKIA	0.975193	FALSE
-0.0855334	4.02897	2.63628	0.105972	0.756944	DHRS4-AS1	0.974809	FALSE
-0.0372429	8.20331	2.63289	0.106184	0.756944	PPFIA2	0.973942	FALSE
-0.18882	2.22847	2.61817	0.106531	0.756944	LINC01123	0.972524	FALSE
0.200394	2.53491	2.61786	0.10667	0.756944	NPIPB11	0.971958	FALSE
-0.143414	2.32899	2.61688	0.106672	0.756944	ARHGAP19-SLIT1	0.971951	FALSE
0.0335252	7.76828	2.62525	0.106689	0.756944	DAAM1	0.97188	FALSE
-0.072466	4.41139	2.6242	0.106777	0.756944	USP24	0.971524	FALSE
-0.048883	5.64049	2.62332	0.106825	0.756944	BOLA3	0.971326	FALSE
0.082347	3.99983	2.62317	0.106829	0.756944	RUSC2	0.97131	FALSE
-0.0555013	5.37369	2.62118	0.10697	0.756944	APOL2	0.970737	FALSE
-0.0861638	3.75057	2.61919	0.107005	0.756944	ZWILCH	0.970594	FALSE
-0.0372194	8.53736	2.62046	0.107008	0.756944	ABI2	0.970586	FALSE
-0.0839023	4.14584	2.62033	0.107028	0.756944	COA5	0.970502	FALSE
-0.0640478	6.04816	2.61949	0.107077	0.756944	IQSEC2	0.970302	FALSE
-0.0751782	4.69722	2.61642	0.107295	0.756944	CILK1	0.96942	FALSE
-0.0490602	7.22348	2.61466	0.107395	0.756944	NOP56	0.969016	FALSE
0.0442088	6.4549	2.61425	0.107424	0.756944	PCNX4	0.968899	FALSE
0.111921	3.97177	2.61355	0.107469	0.756944	LIMS2	0.968717	FALSE
-0.0916487	3.5609	2.61238	0.107495	0.756944	KCNH3	0.968613	FALSE
-0.146273	2.67068	2.60655	0.107533	0.756944	CASP7	0.968458	FALSE
0.0935027	3.57544	2.61137	0.10756	0.756944	USP38	0.968351	FALSE
-0.1065	2.89852	2.60747	0.107581	0.756944	SATB2-AS1	0.968265	FALSE
-0.094289	3.08361	2.6067	0.107716	0.756944	TUFT1	0.967721	FALSE
-0.0765055	4.54965	2.60919	0.10778	0.756944	UTP25	0.967461	FALSE
0.100157	3.64	2.60815	0.10779	0.756944	ANXA5	0.96742	FALSE
-0.0448754	6.9841	2.60649	0.107942	0.756944	CCT6A	0.966808	FALSE
-0.0802824	4.33889	2.60558	0.108022	0.756944	CHAF1A	0.966489	FALSE
-0.0638495	4.85154	2.60463	0.108084	0.756944	STK38L	0.96624	FALSE
0.0655304	5.20347	2.60416	0.10811	0.756944	PTPN23	0.966134	FALSE
0.223565	2.74992	2.59772	0.108111	0.756944	NPHP3-ACAD11	0.966132	FALSE
-0.0983682	3.12327	2.60063	0.108147	0.756944	NIPSNAP3B	0.965987	FALSE
-0.0692336	5.66971	2.6031	0.108176	0.756944	PNMA6A	0.965869	FALSE
0.114522	2.94786	2.59694	0.108321	0.756944	ZNF225	0.965287	FALSE
-0.0958881	3.02564	2.59759	0.108324	0.756944	PABIR1	0.965276	FALSE
0.0979422	3.66354	2.59944	0.108385	0.756944	ZNF692	0.965031	FALSE
0.113374	2.65492	2.59339	0.108406	0.756944	NECTIN2	0.964947	FALSE
0.0363293	7.73981	2.59907	0.108441	0.756944	ZEB1	0.964807	FALSE
0.193155	2.22354	2.58885	0.108485	0.756944	PCDHGA3	0.964628	FALSE
0.114933	3.10694	2.59462	0.108555	0.756944	MZF1-AS1	0.96435	FALSE
-0.0965127	3.40839	2.59603	0.108563	0.756944	CDH12	0.964317	FALSE
0.0743114	4.60404	2.59614	0.108658	0.756944	DUSP16	0.96394	FALSE
-0.052491	6.31501	2.59528	0.108701	0.756944	MOAP1	0.963767	FALSE
0.0374176	6.71147	2.59471	0.108737	0.756944	RO60	0.963622	FALSE
0.131841	2.37958	2.58532	0.108832	0.756944	DUSP7	0.963244	FALSE
0.060608	5.29086	2.59285	0.108873	0.756944	LIMA1	0.963079	FALSE
0.155878	4.31856	2.59264	0.108886	0.756944	SCIN	0.963028	FALSE
0.173428	2.10381	2.5826	0.108886	0.756944	SDC1	0.963026	FALSE
-0.0596738	5.51435	2.59247	0.108896	0.756944	NEIL1	0.962987	FALSE
-0.0467384	6.2603	2.59059	0.109018	0.756944	SLC20A1	0.962501	FALSE
-0.0700445	4.15621	2.59057	0.109029	0.756944	RNGTT	0.962457	FALSE
0.0538213	6.18288	2.58956	0.109088	0.756944	USP36	0.962221	FALSE
0.0816282	4.11051	2.58921	0.1091	0.756944	COMMD9	0.962177	FALSE
0.0567753	5.2016	2.58898	0.109137	0.756944	SLF1	0.962028	FALSE
-0.0545791	5.20041	2.58891	0.109142	0.756944	SCP2	0.96201	FALSE
0.130421	2.58023	2.5809	0.109217	0.756944	ORAI3	0.961711	FALSE
-0.0677091	4.4466	2.58752	0.109236	0.756944	PISD	0.961635	FALSE
-0.0919792	4.43332	2.58743	0.109248	0.756944	ORC3	0.961586	FALSE
0.0680405	4.96342	2.58642	0.109296	0.756944	NDUFB4	0.961395	FALSE
-0.154454	6.48688	2.58578	0.109345	0.756944	HBB	0.961202	FALSE
0.102101	3.40361	2.5836	0.109389	0.756944	AKR1C1	0.961028	FALSE
0.154907	2.45477	2.57321	0.109692	0.75772	AOAH	0.959825	FALSE
-0.0472748	6.52121	2.57973	0.109758	0.75772	YARS1	0.959562	FALSE
-0.0359883	7.2725	2.57921	0.109791	0.75772	NEK1	0.959432	FALSE
-0.0800114	4.4769	2.57918	0.109813	0.75772	KAT2B	0.959347	FALSE
-0.0628712	7.85545	2.57859	0.109834	0.75772	PGAP4	0.959264	FALSE
-0.0412025	10.6514	2.57835	0.10985	0.75772	NUDT3	0.9592	FALSE
0.123554	2.59762	2.5695	0.11	0.758351	MRPL44	0.958609	FALSE
0.0637369	5.59792	2.57421	0.110142	0.758708	HIP1R	0.958048	FALSE
-0.11913	2.67126	2.56653	0.110242	0.758708	VPS33B	0.957655	FALSE
0.116286	3.89349	2.57149	0.11032	0.758708	LINC03025	0.957347	FALSE
0.127701	2.46443	2.56304	0.11041	0.758708	KCTD5	0.956991	FALSE
-0.0623196	4.86395	2.56964	0.110465	0.758708	CBLN2	0.956777	FALSE
0.0766087	4.94094	2.56943	0.110474	0.758708	GPR162	0.956738	FALSE
-0.153679	2.75706	2.56349	0.110495	0.758708	FCGR1BP	0.956656	FALSE
-0.0547683	6.15677	2.56795	0.110568	0.758708	HNRNPH2	0.956369	FALSE
-0.0444047	6.45918	2.56782	0.110576	0.758708	FBXL20	0.95634	FALSE
0.0672609	5.94101	2.5656	0.110732	0.759022	PCED1A	0.955725	FALSE
0.0573781	6.87257	2.5652	0.110756	0.759022	TIMP3	0.955634	FALSE
-0.130163	2.43777	2.55674	0.110796	0.759022	TIMM8A	0.955475	FALSE
0.104403	3.44544	2.56146	0.110911	0.759405	CSK	0.955027	FALSE
-0.102823	2.92978	2.558	0.110981	0.759489	SF3B6	0.954751	FALSE
-0.088311	3.46507	2.55704	0.111252	0.760252	TTC5	0.953691	FALSE
-0.0578859	5.78202	2.55727	0.11131	0.760252	AK3	0.953464	FALSE
0.072198	4.42113	2.55611	0.111403	0.760252	NIFK-AS1	0.953104	FALSE
-0.128662	2.68094	2.55026	0.111414	0.760252	SH3BGR	0.953058	FALSE
0.0852255	4.81545	2.55556	0.11144	0.760252	TAGLN2	0.95296	FALSE
-0.0625166	4.66462	2.55553	0.111443	0.760252	RALYL	0.952947	FALSE
0.105336	3.003	2.54931	0.111596	0.760899	GLRX	0.952351	FALSE
-0.120634	2.67831	2.54652	0.111665	0.760968	TTI2	0.952084	FALSE
0.131408	5.26894	2.54911	0.111884	0.761605	SMPD4	0.951231	FALSE
0.0535808	4.66194	2.54869	0.111921	0.761605	ADO	0.95109	FALSE
0.101808	3.20862	2.54576	0.111941	0.761605	ENKUR	0.95101	FALSE
0.0417598	7.06589	2.54741	0.111992	0.761605	CBL	0.950812	FALSE
0.102755	2.96432	2.54188	0.112133	0.76181	NHSL1	0.950267	FALSE
-0.066155	4.519	2.54468	0.112203	0.76181	KIZ	0.949997	FALSE
0.0452963	6.34563	2.54337	0.112278	0.76181	ISY1	0.949706	FALSE
-0.0430566	6.54184	2.54321	0.112288	0.76181	TPGS2	0.949668	FALSE
0.0623517	6.42294	2.54245	0.112342	0.76181	GPRC5B	0.949458	FALSE
0.099709	4.26469	2.54177	0.112394	0.76181	CCDC80	0.949256	FALSE
-0.0938249	4.93485	2.54137	0.112432	0.76181	FSTL5	0.949111	FALSE
-0.0471046	5.94699	2.53802	0.112656	0.762498	TAPT1	0.948246	FALSE
0.069686	4.33893	2.53598	0.112812	0.762498	UNG	0.947643	FALSE
0.0702995	5.65927	2.53323	0.112997	0.762498	FURIN	0.946933	FALSE
0.0751807	5.84473	2.53199	0.113082	0.762498	IL17RA	0.946606	FALSE
0.0644337	6.86854	2.53148	0.113114	0.762498	RPS5	0.946485	FALSE
-0.0650642	8.74531	2.53061	0.113174	0.762498	AMER2	0.946255	FALSE
-0.0424051	6.64041	2.53063	0.113174	0.762498	SAMD12	0.946253	FALSE
-0.163613	2.65496	2.52281	0.113354	0.762498	ZNF208	0.945565	FALSE
-0.0511546	5.69569	2.5276	0.113395	0.762498	JADE1	0.945408	FALSE
-0.154225	2.20394	2.51762	0.113472	0.762498	MINCR	0.945111	FALSE
-0.0635749	5.39138	2.52589	0.113519	0.762498	STARD9	0.944933	FALSE
0.057318	5.26258	2.52515	0.113573	0.762498	SDR39U1	0.944726	FALSE
0.0954855	4.02398	2.52315	0.113707	0.762498	NAAA	0.944212	FALSE
0.0615381	8.42877	2.52136	0.113831	0.762498	CHST1	0.94374	FALSE
0.0933539	3.46036	2.51926	0.113915	0.762498	GIMAP7	0.94342	FALSE
0.0930041	3.44496	2.51903	0.113917	0.762498	NCAPD2	0.943411	FALSE
0.0962344	4.59852	2.51911	0.113995	0.762498	ANGEL1	0.943113	FALSE
-0.0620362	5.04812	2.51844	0.114054	0.762498	POLR3D	0.942888	FALSE
0.0652209	5.13921	2.51818	0.11407	0.762498	PRKX	0.942827	FALSE
-0.103374	3.39901	2.51566	0.114151	0.762498	NUP155	0.942519	FALSE
0.0620127	6.19597	2.51691	0.114153	0.762498	CDIPT	0.942512	FALSE
0.0565363	5.6661	2.51579	0.114237	0.762498	AK1	0.942195	FALSE
0.154972	2.71559	2.51013	0.114249	0.762498	SMTN	0.942148	FALSE
0.0774718	4.31157	2.51544	0.114271	0.762498	PARD3B	0.942066	FALSE
0.0439125	6.2253	2.51476	0.114305	0.762498	LNPK	0.941933	FALSE
-0.121426	3.34612	2.51327	0.114306	0.762498	BMAL2	0.941932	FALSE
-0.11241	3.46265	2.51267	0.114356	0.762498	RAD9A	0.941742	FALSE
0.0527727	5.15498	2.51365	0.114394	0.762498	ZFAND6	0.941595	FALSE
-0.0641459	4.26074	2.51338	0.11442	0.762498	NIM1K	0.941498	FALSE
-0.058839	4.67293	2.51282	0.11446	0.762498	UTP18	0.941348	FALSE
-0.0577277	7.69771	2.51146	0.114539	0.762498	CLSTN2	0.941046	FALSE
-0.116313	2.56371	2.50518	0.114561	0.762498	ZNF835	0.940964	FALSE
0.116613	2.56526	2.50344	0.114679	0.762498	ODAD4	0.940515	FALSE
-0.0792747	4.6692	2.50966	0.114687	0.762498	ANKRD36BP2	0.940485	FALSE
0.0504279	6.0042	2.50849	0.114757	0.762498	PRCP	0.940222	FALSE
0.112008	3.37997	2.50655	0.114766	0.762498	C21orf58	0.940186	FALSE
-0.0354153	7.73123	2.50822	0.114772	0.762498	PAFAH1B1	0.940165	FALSE
0.0448084	6.61874	2.50708	0.114855	0.762498	POM121C	0.93985	FALSE
0.0825625	3.9708	2.50554	0.114963	0.762498	CBLB	0.939443	FALSE
-0.0617687	4.71534	2.50581	0.114963	0.762498	LIN7C	0.939441	FALSE
-0.141055	2.53032	2.4988	0.114981	0.762498	SLC4A5	0.939376	FALSE
0.0363902	6.43941	2.50419	0.115064	0.762498	SART3	0.939061	FALSE
-0.0794094	4.5904	2.50425	0.115077	0.762498	FOXK1	0.939013	FALSE
0.0593603	7.99116	2.50352	0.11511	0.762498	STAT3	0.938889	FALSE
-0.0487075	6.95955	2.50138	0.115266	0.762634	SCG5	0.938299	FALSE
0.129912	2.85758	2.49575	0.115364	0.762634	TBX2	0.93793	FALSE
0.129333	2.4624	2.49307	0.115364	0.762634	WNT5A	0.937929	FALSE
-0.0640606	5.75899	2.49939	0.115415	0.762634	DOCK3	0.93774	FALSE
0.112687	4.12142	2.49907	0.115423	0.762634	TRIM28	0.937708	FALSE
-0.0977954	3.31847	2.49453	0.115655	0.763081	CLMP	0.936836	FALSE
0.154072	4.78311	2.49555	0.115699	0.763081	EMP1	0.93667	FALSE
-0.100906	2.94503	2.49043	0.115789	0.763081	NIT1	0.936331	FALSE
-0.117224	3.30063	2.49236	0.115798	0.763081	ALMS1P1	0.936298	FALSE
-0.0878103	3.81215	2.49377	0.115801	0.763081	LOC101927468	0.936289	FALSE
0.154101	2.3411	2.48571	0.115842	0.763081	LINC00842	0.936134	FALSE
0.0608761	8.15195	2.49116	0.116005	0.763313	LGI4	0.935523	FALSE
0.036977	6.94089	2.49107	0.116013	0.763313	KMT5B	0.935493	FALSE
-0.0356687	7.04129	2.49051	0.116053	0.763313	TXNL1	0.935343	FALSE
0.0876989	4.25229	2.48802	0.116218	0.764009	ESRRA	0.934728	FALSE
0.106136	3.16758	2.48329	0.116315	0.764056	RPUSD1	0.934365	FALSE
-0.139368	2.37794	2.47695	0.116501	0.764056	PLPP6	0.93367	FALSE
-0.109806	3.11823	2.48188	0.116516	0.764056	MIR3936HG	0.933613	FALSE
-0.0581708	4.70083	2.48349	0.116583	0.764056	TADA2B	0.933363	FALSE
0.146935	2.38136	2.47554	0.116593	0.764056	MADCAM1	0.933327	FALSE
-0.0444502	7.23947	2.48237	0.116647	0.764056	SMIM14	0.933127	FALSE
-0.170359	1.99178	2.47163	0.116699	0.764056	MREG	0.932932	FALSE
-0.0678216	5.42473	2.48006	0.116826	0.764056	PRKAG2	0.932461	FALSE
0.105015	3.35282	2.47786	0.116862	0.764056	CNTFR	0.932328	FALSE
-0.0660901	4.01129	2.4784	0.116941	0.764056	MBD1	0.932034	FALSE
-0.0679746	4.54456	2.47814	0.116975	0.764056	DRG2	0.931907	FALSE
-0.067772	5.80766	2.47788	0.116983	0.764056	NCBP2AS2	0.931878	FALSE
-0.0495788	6.48986	2.47753	0.117004	0.764056	KRT222	0.931799	FALSE
0.0777625	4.25043	2.47624	0.117094	0.764056	SLC25A42	0.931466	FALSE
-0.0705774	5.88893	2.4762	0.117105	0.764056	PMP22	0.931425	FALSE
-0.0412903	6.56627	2.47428	0.117243	0.764572	PITPNB	0.930914	FALSE
0.112404	3.2001	2.46914	0.117358	0.764944	ICAM5	0.930486	FALSE
0.0684207	7.3828	2.47075	0.117502	0.764969	HLA-E	0.929956	FALSE
[truncated: 11,024 more rows]

## Sheet: Men.PV.infilt
logFC	logCPM	F	PValue	FDR	Gene	LogPValue	Significant
1.72165	5.54392	120.141	4.97661e-23	6.43575e-19	IGKC	22.3031	TRUE
1.65535	2.91692	68.6506	4.56827e-15	2.95384e-11	IGLC2	14.3402	TRUE
1.52978	2.27542	66.1177	1.12244e-14	4.83846e-11	IGHG3	13.9498	TRUE
1.48406	2.09193	50.1731	9.68268e-12	3.13041e-08	IGHG1	11.014	TRUE
1.14092	3.79564	44.615	1.32292e-10	3.42161e-07	SFN	9.87847	TRUE
0.739332	2.61132	37.9998	2.17193e-09	4.68122e-06	ADAD2	8.66316	TRUE
0.333517	6.2445	34.2589	1.86301e-08	3.44178e-05	TP53I11	7.72978	TRUE
0.601321	4.05232	33.7748	2.13615e-08	3.45308e-05	INHBA	7.67037	TRUE
1.10261	2.22812	29.9335	8.81623e-08	0.000126679	IGLC3	7.05472	TRUE
0.644923	3.00023	29.7301	1.07856e-07	0.00013948	NPTX2	6.96715	TRUE
0.498216	2.93667	27.2439	3.56607e-07	0.000408529	CPVL	6.44781	TRUE
0.349139	4.43941	27.5352	3.79087e-07	0.000408529	NCKAP1L	6.42126	TRUE
0.395589	3.12738	24.2947	1.52265e-06	0.00151469	EVI2B	5.8174	TRUE
0.208196	4.92655	22.822	3.36942e-06	0.00311238	FMNL3	5.47245	TRUE
0.30253	3.85844	22.278	4.27874e-06	0.00347814	MAN2B1	5.36868	TRUE
0.356425	6.29201	22.2642	4.36221e-06	0.00347814	CD74	5.36029	TRUE
0.510494	2.82318	21.8581	4.57226e-06	0.00347814	CXCR4	5.33987	TRUE
0.329194	5.15728	21.19	7.25414e-06	0.00521169	C3	5.13941	TRUE
0.377596	5.40219	19.953	1.30502e-05	0.00844962	HLA-DRA	4.88438	TRUE
0.399125	2.79354	19.6372	1.34011e-05	0.00844962	SERTAD1	4.87286	TRUE
-0.210713	4.4362	19.8562	1.37212e-05	0.00844962	FOXP2	4.86261	TRUE
-0.136182	8.00542	19.4995	1.61604e-05	0.00949935	NECAB1	4.79155	TRUE
0.338251	4.7992	19.2778	1.79877e-05	0.0101138	TYROBP	4.74502	TRUE
0.348041	3.91719	18.6258	2.33684e-05	0.0125917	PNOC	4.63137	TRUE
0.291143	3.13054	18.136	2.94931e-05	0.0152562	DOK1	4.53028	TRUE
0.539773	3.10059	17.91	3.17132e-05	0.0153945	IFI30	4.49876	TRUE
0.368613	3.69372	18.0303	3.21413e-05	0.0153945	MS4A7	4.49294	TRUE
0.24577	5.16544	17.4889	4.26866e-05	0.0191134	FN1	4.36971	TRUE
0.327912	3.00677	17.2894	4.40037e-05	0.0191134	CMKLR1	4.35651	TRUE
0.374137	4.08514	17.3884	4.43398e-05	0.0191134	GCNA	4.35321	TRUE
0.307087	3.29737	17.1259	4.89046e-05	0.0204011	CSF3R	4.31065	TRUE
0.166237	6.38576	16.8668	5.76398e-05	0.0232937	MSN	4.23928	TRUE
0.299604	5.10498	16.0365	8.65813e-05	0.0339294	LAPTM5	4.06258	TRUE
-0.188075	3.77211	15.7375	9.98993e-05	0.0374651	MED21	4.00044	TRUE
-0.18797	10.7591	15.6958	0.000102155	0.0374651	LINC00632	3.99074	TRUE
-0.165827	5.61491	15.6569	0.000104295	0.0374651	TPD52L1	3.98174	TRUE
0.382436	2.66623	15.3988	0.00010853	0.0379326	TMIGD3	3.96445	TRUE
0.159347	5.6178	15.497	0.000112843	0.0384022	POLR2I	3.94753	TRUE
0.181823	4.68446	15.2783	0.000125838	0.0399272	VAT1	3.90019	TRUE
0.353464	2.73102	15.1157	0.000126318	0.0399272	IKZF1	3.89853	TRUE
0.260007	3.5558	15.1992	0.000127351	0.0399272	WAS	3.895	TRUE
0.205958	3.70737	15.1328	0.000133646	0.0399272	ZSCAN32	3.87404	TRUE
0.264464	4.97786	15.1099	0.000136678	0.0399272	CTSS	3.8643	TRUE
0.341247	3.87195	15.0683	0.000138044	0.0399272	HLA-DPA1	3.85998	TRUE
-0.152739	4.99689	15.0777	0.000138936	0.0399272	ETV1	3.85718	TRUE
0.327449	3.25945	14.8892	0.000147433	0.0414479	SPN	3.83141	TRUE
0.383032	2.56608	14.7283	0.000150645	0.0414499	ITGA5	3.82204	TRUE
0.196932	5.552	14.7666	0.000161803	0.0435924	SOX4	3.79101	TRUE
0.402222	6.7296	14.7047	0.00016668	0.0438196	CHI3L1	3.77812	TRUE
-0.134285	6.53622	14.6319	0.000172759	0.0438196	THRB	3.76256	TRUE
-0.207146	4.97031	14.5734	0.000178319	0.0438196	OPRM1	3.7488	TRUE
0.312446	3.12453	14.4555	0.000180909	0.0438196	HLA-DPB1	3.74254	TRUE
0.389381	2.37614	14.3088	0.000182961	0.0438196	KLHL6	3.73764	TRUE
0.305399	3.34244	14.4302	0.000185924	0.0438196	PI16	3.73066	TRUE
0.140277	8.24471	14.4783	0.000186366	0.0438196	CD63	3.72963	TRUE
0.276651	3.77076	14.3853	0.000193717	0.0443362	IL10RA	3.71283	TRUE
0.24958	4.66389	14.3867	0.00019542	0.0443362	ANXA2	3.70903	TRUE
0.307911	2.5982	14.1931	0.000199129	0.0443989	ADCY7	3.70087	TRUE
0.13776	5.88663	14.2804	0.000205805	0.0445661	TLE3	3.68654	TRUE
0.283035	3.45736	14.2312	0.000206771	0.0445661	HLA-DMB	3.68451	TRUE
0.315294	3.08206	14.0163	0.000224205	0.0475314	SELPLG	3.64936	TRUE
0.372403	3.06992	13.9729	0.000229197	0.047806	LAMB3	3.63979	TRUE
-0.129395	6.92698	14.01	0.000235252	0.0482902	SLC38A1	3.62847	TRUE
-0.247865	2.93245	13.8831	0.000239931	0.0484811	POFUT2	3.61991	TRUE
-0.205934	3.49012	13.8017	0.000258129	0.0508763	SIKE1	3.58816	FALSE
0.352404	5.24131	13.8128	0.000259653	0.0508763	APLNR	3.58561	FALSE
0.541026	2.41266	13.5318	0.000273084	0.0523366	TOP2A	3.5637	FALSE
0.286713	3.62869	13.6709	0.0002752	0.0523366	PTAFR	3.56035	FALSE
0.137416	5.42786	13.5472	0.000296744	0.0556158	RPS19BP1	3.52762	FALSE
0.208881	5.3695	13.4731	0.000307972	0.0568064	CPM	3.51149	FALSE
0.265231	5.63587	13.4212	0.000316027	0.0568064	TNFRSF1B	3.50028	FALSE
0.30503	2.4272	13.2403	0.000317835	0.0568064	FBLN5	3.4978	FALSE
0.296857	3.06507	13.3165	0.000320667	0.0568064	ADAM28	3.49395	FALSE
0.335996	4.22023	13.3076	0.000333094	0.0582104	GBP2	3.47743	FALSE
0.367192	3.78843	13.2216	0.000344107	0.0593333	GPNMB	3.46331	FALSE
0.223413	3.11762	13.1096	0.000352336	0.0599528	ELFN1	3.45304	FALSE
-0.343727	2.30308	12.975	0.000360802	0.060596	LENG8-AS1	3.44273	FALSE
0.368482	2.71623	12.9991	0.000366522	0.0607674	TREM2	3.4359	FALSE
-0.117948	9.11724	12.7971	0.000431698	0.0706674	OIP5-AS1	3.36482	FALSE
-0.309042	2.37694	12.6209	0.000437986	0.0707242	ANKRD31	3.35854	FALSE
[truncated: 12,852 more rows]

## Sheet: SFG.WM_HLA
logFC	logCPM	F	PValue	FDR	Gene	LogPValue	Significant
[truncated: 13,217 more rows]
